# Supplementary material for: Persistent interferon signaling causes sensory neuron plasticity and pain before and during arthritis
Source: Nat Neurosci. 2026 Mar 10;29(5):1095–108. doi: 10.1038/s41593-026-02234-y (PMC13156039; doi:10.1038/s41593-026-02234-y)
Supplement: Supplementary file 3 — Supplementary Tables 1–9. [file 41593_2026_2234_MOESM3_ESM.xlsx]

## Sheet: S_Table_1
	Supplementary Table 1. Differential gene expression in the different subtypes of DRG sensory neurons
	from control and at different timepoints in arthritis.
	gene	p_val	avg_log2FC	pct.1	pct.2	p_val_adj	Score	celltype	timepoints
	1110008P14Rik	4.19769e-08	-0.297859	0.972	0.986	0.00135523	0.00614523	NP2	0.25
	9530059O14Rik	3.87742e-08	0.344142	0.967	0.918	0.00125183	0.0258181	Th	0.25
	AC149090.1	1.33754e-15	0.318723	0.945	0.893	4.31826e-11	0.0260251	PEP1	0.25
	Actb	4.17555e-08	-0.377088	1	1	0.00134808	0	Th	0.25
	Actb	6.14398e-11	-0.312733	1	1	1.98358e-06	0	PEP1	0.25
	Atp1a3	1.78035e-13	0.33879	0.996	0.984	5.74787e-09	0.00592457	NP1	0.25
	Atp5d	3.10916e-13	-0.269079	0.996	0.995	1.00379e-08	0.000389954	Th	0.25
	Atp5k	7.12894e-13	0.25131	1	1	2.30158e-08	0	NP3	0.25
	Atp5k	4.83599e-30	0.287957	0.996	0.993	1.5613e-25	0.00125319	NP1	0.25
	Atp6v0b	2.34929e-14	-0.265149	1	1	7.58467e-10	0	Th	0.25
	AY036118	6.57993e-54	0.931542	0.996	0.873	2.12433e-49	0.177146	Th	0.25
	AY036118	9.19426e-77	0.960783	0.997	0.918	2.96837e-72	0.114429	PEP1	0.25
	AY036118	2.17159e-31	0.84769	0.99	0.926	7.01098e-27	0.081731	NP3	0.25
	AY036118	8.60526e-22	1.01223	0.964	0.86	2.77821e-17	0.166711	NP1	0.25
	AY036118	5.24033e-12	0.888722	1	0.935	1.69184e-07	0.0861719	NP2	0.25
	B2m	8.21784e-24	0.353296	0.979	0.944	2.65313e-19	0.0185558	Th	0.25
	B2m	1.77542e-10	0.304688	1	0.984	5.73194e-06	0.00709002	PEP1	0.25
	B2m	5.72385e-09	0.258627	0.931	0.899	0.000184794	0.0130503	NP3	0.25
	B2m	2.39909e-32	0.356863	0.982	0.958	7.74548e-28	0.0127391	NP1	0.25
	B3gnt2	7.84202e-10	0.255761	1	1	2.5318e-05	0	NP3	0.25
	B4galt6	2.35627e-14	0.302401	0.993	0.975	7.60722e-10	0.00798081	PEP1	0.25
	B630019K06Rik	9.77298e-08	0.258859	1	0.989	0.00315521	0.00413076	NP3	0.25
	Bcor	1.41788e-17	-0.251376	0.962	0.973	4.57763e-13	0.0041233	PEP1	0.25
	Bex2	8.82649e-13	-0.269442	1	1	2.84963e-08	0	Th	0.25
	Bst2	1.80007e-55	0.656728	0.951	0.759	5.81152e-51	0.213663	Th	0.25
	Bst2	4.0862e-44	0.72449	0.997	0.943	1.31923e-39	0.0582024	PEP1	0.25
	Bst2	1.57062e-08	0.425194	0.97	0.958	0.000507075	0.00763609	NP3	0.25
	Bst2	1.02387e-58	0.718698	0.925	0.671	3.30557e-54	0.332858	NP1	0.25
	Bst2	1.36139e-10	0.508715	0.944	0.855	4.39526e-06	0.0726762	NP2	0.25
	Btbd3	4.47252e-17	0.473703	1	1	1.44395e-12	0	NP3	0.25
	Btg3	7.49512e-09	-0.250302	0.911	0.979	0.00024198	0.0259957	NP3	0.25
	Casp3	7.06592e-10	-0.254349	0.881	0.989	2.28123e-05	0.0424326	NP3	0.25
	Ccdc141	1.09566e-06	0.303315	0.874	0.852	0.0353733	0.0111559	PEP1	0.25
	Cmpk2	1.72806e-50	0.474395	0.967	0.915	5.57904e-46	0.0378302	Th	0.25
	Cmpk2	8.45637e-48	0.441615	0.969	0.831	2.73014e-43	0.0978831	PEP1	0.25
	Cmtm7	8.23009e-12	-0.307726	0.97	1	2.65709e-07	0.0135225	NP3	0.25
	Coro1a	9.03186e-07	-0.345	0.775	0.963	0.0291594	0.108102	TRPM8	0.25
	Cox4i1	6.42749e-22	-0.258037	1	1	2.07511e-17	0	Th	0.25
	Cox5a	1.03034e-10	-0.290149	1	0.995	3.32644e-06	0.00209823	Th	0.25
	Cxcl10	3.60489e-29	0.380201	0.536	0.164	1.16384e-24	0.649585	PEP1	0.25
	Cxcl10	9.41099e-09	0.599865	0.575	0.111	0.000303834	1.42348	TRPM8	0.25
	Cyb5r1	2.70191e-21	-0.270005	0.984	0.989	8.72311e-17	0.00197433	Th	0.25
	Cyb5r1	1.26628e-15	-0.259356	0.99	0.984	4.08818e-11	0.0022746	PEP1	0.25
	Cyb5r1	9.55927e-09	-0.329817	0.847	0.964	0.000308621	0.0615673	NP2	0.25
	D130079A08Rik	2.45924e-11	0.349429	0.988	0.981	7.93965e-07	0.00358441	Th	0.25
	Dapk1	8.4814e-16	0.331966	1	1	2.73822e-11	0	NP3	0.25
	Dctn3	1.76771e-12	-0.301978	1	1	5.70706e-08	0	Th	0.25
	Ddx58	4.48907e-78	0.53883	0.947	0.462	1.4493e-73	0.557942	Th	0.25
	Ddx58	2.20732e-73	0.740771	0.99	0.836	7.12632e-69	0.180693	PEP1	0.25
	Ddx58	1.62162e-20	0.439543	1	0.958	5.23541e-16	0.0272087	NP3	0.25
	Ddx58	1.95047e-62	0.488007	0.936	0.625	6.29711e-58	0.284338	NP1	0.25
	Ddx58	6.502e-18	0.516979	0.931	0.667	2.09917e-13	0.248715	NP2	0.25
	Ddx58	3.59261e-07	0.37831	0.725	0.383	0.0115987	0.348285	TRPM8	0.25
	Dip2b	2.43613e-14	0.3074	1	0.989	7.86503e-10	0.00490535	NP3	0.25
	Dnajb1	1.56427e-12	0.307263	0.979	0.961	5.05026e-08	0.00822616	NP1	0.25
	Dtx3l	1.26139e-60	0.456753	0.889	0.501	4.0724e-56	0.377904	Th	0.25
	Dtx3l	3.59535e-61	0.421191	0.915	0.546	1.16076e-56	0.313732	PEP1	0.25
	Dtx3l	1.76543e-17	0.298997	0.875	0.514	5.69969e-13	0.229484	NP2	0.25
	Dynll1	4.58184e-10	-0.276908	0.996	0.995	1.47925e-05	0.000401299	Th	0.25
	Eif2ak2	6.26195e-44	0.427656	0.934	0.785	2.02167e-39	0.107226	Th	0.25
	Eif2ak2	3.51256e-55	0.51113	0.969	0.866	1.13403e-50	0.0828692	PEP1	0.25
	Eif2ak2	2.04372e-33	0.309398	0.95	0.866	6.59814e-29	0.0413233	NP1	0.25
	Elavl4	5.43164e-16	-0.377077	1	1	1.7536e-11	0	NP3	0.25
	Elavl4	1.92721e-19	-0.340786	0.996	0.987	6.22201e-15	0.00446281	NP1	0.25
	Etl4	6.69966e-09	0.330175	1	1	0.000216298	0	NP3	0.25
	Etv5	1.85927e-08	0.274856	0.932	0.899	0.000600267	0.0142949	PEP1	0.25
	Fabp7	3.98346e-69	-0.531993	0.481	0.942	1.28606e-64	0.515868	Th	0.25
	Fabp7	2.33557e-69	-0.437979	0.464	0.932	7.54038e-65	0.440696	PEP1	0.25
	Fabp7	2.66552e-37	-0.454083	0.505	0.979	8.60564e-33	0.43366	NP3	0.25
	Fabp7	5.77656e-61	-0.441111	0.586	0.932	1.86496e-56	0.295292	NP1	0.25
	Fabp7	7.75953e-22	-0.499135	0.597	0.935	2.50516e-17	0.323058	NP2	0.25
	Fabp7	2.14021e-14	-0.598007	0.3	0.926	6.90967e-10	0.972387	TRPM8	0.25
	Fdps	1.35206e-11	-0.312153	1	0.997	4.36512e-07	0.00135305	PEP1	0.25
	Fkbp5	5.72581e-41	0.347509	0.98	0.891	1.84858e-36	0.0477325	PEP1	0.25
	Fkbp5	2.05394e-32	0.468114	1	0.958	6.63116e-28	0.0289774	NP3	0.25
	Flywch1	1.96556e-30	-0.307215	0.988	0.992	6.34582e-26	0.00179078	Th	0.25
	Fosb	1.398e-06	0.294797	1	1	0.0451343	0	NP3	0.25
	Fscn1	8.30453e-10	0.25693	0.921	0.815	2.68112e-05	0.0453226	NP3	0.25
	Fstl1	6.75541e-07	-0.279823	1	1	0.0218098	0	NP1	0.25
	Gapdh	2.94405e-21	-0.458024	0.996	1	9.50486e-17	0.00264845	Th	0.25
	Gapdh	9.0312e-24	-0.441351	1	1	2.91572e-19	0	PEP1	0.25
	Gapdh	2.39474e-08	-0.332666	1	1	0.00077314	0	NP3	0.25
	Gapdh	1.16675e-16	-0.349342	1	1	3.76686e-12	0	NP1	0.25
	Gapdh	5.20887e-08	-0.517372	1	1	0.00168168	0	NP2	0.25
	Gbp3	4.69495e-46	0.345554	0.73	0.27	1.51576e-41	0.495848	PEP1	0.25
	Gbp7	2.26739e-49	0.502812	0.897	0.623	7.32026e-45	0.264416	Th	0.25
	Gbp7	1.14333e-75	0.800745	0.939	0.514	3.69124e-71	0.696132	PEP1	0.25
	Gbp7	1.7072e-13	0.403361	0.851	0.735	5.5117e-09	0.0852765	NP3	0.25
	Gbp7	3.47976e-46	0.347522	0.886	0.586	1.12344e-41	0.207264	NP1	0.25
	Gbp7	1.50677e-09	0.344178	0.806	0.667	4.86459e-05	0.0939926	NP2	0.25
	Gm10076	5.05691e-37	0.547598	0.992	0.984	1.63262e-32	0.00639692	Th	0.25
	Gm10076	2.20694e-40	0.49943	0.993	0.989	7.12512e-36	0.00290828	PEP1	0.25
	Gm10076	5.84556e-24	0.546124	0.99	1	1.88724e-19	0.00791856	NP3	0.25
	Gm10076	6.95886e-39	0.513292	0.975	0.98	2.24667e-34	0.00378785	NP1	0.25
	Gm10076	1.55891e-07	0.391588	0.986	0.986	0.00503294	0	NP2	0.25
	Gm10076	8.66328e-09	0.454667	1	1	0.000279694	0	TRPM8	0.25
	Gm42418	2.81536e-48	0.99323	1	1	9.08938e-44	0	Th	0.25
	Gm42418	7.03149e-45	0.989396	1	1	2.27012e-40	0	PEP1	0.25
	Gm42418	9.74144e-30	1.3364	1	1	3.14502e-25	0	NP3	0.25
	Gm42418	1.84342e-19	0.995351	1	1	5.95148e-15	0	NP1	0.25
	Gm42418	1.38791e-12	0.759191	1	1	4.48086e-08	0	NP2	0.25
	Gm47283	9.84878e-41	-0.643711	0.881	0.979	3.17968e-36	0.0979514	Th	0.25
	Gm47283	9.363e-47	-0.510884	0.713	0.948	3.02285e-42	0.209966	PEP1	0.25
	Gm47283	6.22613e-22	-0.489797	0.792	0.979	2.01011e-17	0.149784	NP3	0.25
	Gm47283	2.56695e-42	-0.563068	0.907	0.961	8.28741e-38	0.0469789	NP1	0.25
	Gm47283	6.44356e-14	-0.539146	0.833	0.964	2.0803e-09	0.113607	NP2	0.25
	H2-D1	1.94043e-11	0.303445	1	0.993	6.26467e-07	0.00307523	NP1	0.25
	H2-K1	7.77001e-11	0.262396	0.964	0.961	2.50855e-06	0.00117992	NP1	0.25
	H2-T22	3.73605e-28	0.318824	0.973	0.945	1.20618e-23	0.0134306	PEP1	0.25
	H3f3b	4.02487e-12	0.315217	1	1	1.29943e-07	0	PEP1	0.25
	Hypk	7.9575e-27	-0.279453	0.967	0.973	2.56908e-22	0.00249382	Th	0.25
	Hypk	2.11671e-27	-0.280114	0.98	0.986	6.83378e-23	0.00246665	PEP1	0.25
	Hypk	6.35286e-29	-0.271192	0.957	0.984	2.05102e-24	0.0108855	NP1	0.25
	Hypk	1.16885e-14	-0.394977	0.931	0.986	3.77363e-10	0.0327066	NP2	0.25
	Ifi27l2a	1.90644e-13	0.600217	0.79	0.554	6.15493e-09	0.307291	Th	0.25
	Ifi27l2a	1.17119e-24	0.41332	0.686	0.339	3.78118e-20	0.420314	PEP1	0.25
	Ifi27l2a	1.06133e-08	0.255919	0.644	0.392	0.00034265	0.183291	NP3	0.25
	Ifi27l2a	2.65351e-25	0.934633	0.939	0.779	8.56686e-21	0.251885	NP1	0.25
	Ifi35	1.81783e-30	0.378146	0.98	0.921	5.86886e-26	0.0338745	PEP1	0.25
	Ifih1	2.28893e-51	0.430744	0.768	0.309	7.3898e-47	0.565781	PEP1	0.25
	Ifit1	2.23972e-89	2.11202	0.967	0.451	7.23093e-85	2.32404	Th	0.25
	Ifit1	4.07505e-102	2.4867	0.997	0.702	1.31563e-97	1.25858	PEP1	0.25
	Ifit1	2.20111e-29	1.60837	0.99	0.899	7.10629e-25	0.223736	NP3	0.25
	Ifit1	2.57546e-88	2.35214	0.996	0.899	8.31488e-84	0.347704	NP1	0.25
	Ifit1	9.39654e-25	1.93794	0.958	0.688	3.03367e-20	0.925594	NP2	0.25
	Ifit1	1.07077e-14	2.06997	0.925	0.531	3.45697e-10	1.65751	TRPM8	0.25
	Ifit1bl1	1.44887e-11	0.365925	0.418	0.215	4.67769e-07	0.350981	NP1	0.25
	Ifit2	4.81577e-31	0.299333	0.771	0.478	1.55477e-26	0.206455	PEP1	0.25
	Ifit2	4.0067e-24	0.52087	0.971	0.925	1.29356e-19	0.0364702	NP1	0.25
	Ifit2	3.4036e-10	0.313416	0.903	0.797	1.09885e-05	0.0564607	NP2	0.25
	Ifit3	8.09595e-73	0.882651	0.802	0.169	2.61378e-68	1.98294	PEP1	0.25
	Ifit3	1.65094e-10	0.423839	0.812	0.651	5.33005e-06	0.135129	NP3	0.25
	Ifit3	3.37156e-40	0.473585	0.854	0.586	1.08851e-35	0.257315	NP1	0.25
	Ifit3	3.61187e-19	0.723297	0.958	0.594	1.16609e-14	0.498758	NP2	0.25
	Ifit3	4.00518e-09	0.821035	0.65	0.173	0.000129307	1.5679	TRPM8	0.25
	Ifit3b	1.26415e-40	0.327366	0.522	0.082	4.0813e-36	0.874178	PEP1	0.25
	Ifit3b	9.0481e-08	0.319931	0.667	0.464	0.00292118	0.167504	NP2	0.25
	Ifitm3	6.70382e-54	0.403217	0.909	0.528	2.16433e-49	0.316018	Th	0.25
	Ifitm3	1.15466e-60	0.433982	0.901	0.467	3.72781e-56	0.41146	PEP1	0.25
	Ifitm3	6.60558e-28	0.766928	0.931	0.566	2.13261e-23	0.550637	NP3	0.25
	Ifitm3	1.76913e-54	0.483373	0.911	0.544	5.71163e-50	0.359554	NP1	0.25
	Ifitm3	2.10837e-19	0.966856	0.903	0.536	6.80686e-15	0.727551	NP2	0.25
	Ifitm3	2.21992e-10	0.949705	0.875	0.42	7.16702e-06	1.00564	TRPM8	0.25
	Igtp	1.11587e-30	0.346044	0.928	0.787	3.6026e-26	0.0822757	PEP1	0.25
	Igtp	1.15826e-25	0.288561	0.879	0.704	3.73945e-21	0.0924225	NP1	0.25
	Iigp1	1.46438e-48	0.779117	0.788	0.273	4.72777e-44	1.1915	PEP1	0.25
	Iigp1	3.25336e-25	0.340299	0.529	0.169	1.05035e-20	0.560213	NP1	0.25
	Iigp1	2.82596e-10	0.510579	0.556	0.181	9.1236e-06	0.826674	NP2	0.25
	Iigp1	1.036e-07	0.710553	0.75	0.272	0.00334471	1.03974	TRPM8	0.25
	Irf7	3.4285e-66	0.448873	0.84	0.32	1.10689e-61	0.624973	PEP1	0.25
	Irf7	2.90442e-62	0.275406	0.75	0.088	9.37692e-58	0.851364	NP1	0.25
	Irf7	4.06113e-17	0.317437	0.722	0.203	1.31114e-12	0.581074	NP2	0.25
	Irf9	4.45338e-48	0.272925	0.877	0.531	1.43777e-43	0.197561	Th	0.25
	Irf9	4.24081e-60	0.412466	0.959	0.779	1.36914e-55	0.123702	PEP1	0.25
	Irf9	7.83824e-25	0.373096	0.98	0.852	2.53058e-20	0.0753385	NP3	0.25
	Irf9	8.76979e-51	0.325298	0.914	0.717	2.83133e-46	0.113926	NP1	0.25
	Irf9	3.07454e-21	0.405026	0.931	0.638	9.92614e-17	0.22083	NP2	0.25
	Irf9	8.37867e-08	0.349838	0.85	0.506	0.00270505	0.261793	TRPM8	0.25
	Irgm1	1.74291e-31	0.255827	0.672	0.322	5.62698e-27	0.271534	PEP1	0.25
	Isg15	2.82577e-31	0.313061	0.498	0.117	9.12301e-27	0.654181	PEP1	0.25
	Isg15	3.68081e-34	0.337547	0.564	0.117	1.18835e-29	0.765954	NP1	0.25
	Isg15	9.48883e-09	1.05013	0.7	0.259	0.000306347	1.50631	TRPM8	0.25
	Kcnb1	4.7875e-19	0.28819	0.997	0.992	1.54565e-14	0.00209035	PEP1	0.25
	Kcnmb1	1.29299e-06	-0.294075	0.939	0.928	0.0417441	0.00499937	NP1	0.25
	Lars2	1.19488e-32	0.404021	0.992	0.96	3.85766e-28	0.0191125	Th	0.25
	Lars2	6.83717e-25	0.489894	1	0.964	2.20738e-20	0.0259129	PEP1	0.25
	Lars2	2.11331e-18	0.451629	1	0.995	6.82283e-14	0.00326598	NP3	0.25
	Lars2	9.46957e-15	0.493685	0.979	0.935	3.05725e-10	0.0327523	NP1	0.25
	Lars2	5.54561e-07	0.459276	0.986	0.942	0.017904	0.0302481	NP2	0.25
	Lcn2	7.77167e-97	0.660354	0.852	0.029	2.50908e-92	3.22034	Th	0.25
	Lcn2	8.29861e-94	0.328054	0.812	0.019	2.67921e-89	1.77718	PEP1	0.25
	Lcn2	1.64375e-41	0.947824	0.792	0.042	5.30684e-37	4.01594	NP3	0.25
	Lcn2	3.15383e-88	0.420031	0.857	0.023	1.01821e-83	2.19236	NP1	0.25
	Lcn2	9.70164e-38	2.27829	0.917	0.036	3.13217e-33	10.6415	NP2	0.25
	Lcn2	1.65327e-13	1.18287	0.675	0.062	5.33758e-09	4.07442	TRPM8	0.25
	Ldb2	2.91879e-17	-0.346453	1	1	9.42332e-13	0	NP3	0.25
	Lgals3	1.0361e-06	-0.347561	0.768	0.863	0.0334505	0.0584785	NP1	0.25
	Lgals3bp	4.59686e-34	0.279659	0.951	0.867	1.4841e-29	0.0373102	Th	0.25
	Lgals3bp	3.3542e-29	0.307054	0.949	0.88	1.0829e-24	0.0334396	PEP1	0.25
	Lgals9	6.90771e-27	0.351964	0.99	0.975	2.23015e-22	0.00775246	PEP1	0.25
	Lgals9	5.1894e-20	0.278237	0.964	0.948	1.6754e-15	0.00671832	NP1	0.25
	Lifr	1.03125e-11	0.275086	1	0.995	3.3294e-07	0.0019893	PEP1	0.25
	Luc7l3	2.50959e-11	0.271154	1	0.989	8.10223e-07	0.00432696	NP3	0.25
	Malat1	3.99508e-08	0.465237	1	0.995	0.00128981	0.00336439	Th	0.25
	Malat1	1.3463e-14	0.640151	1	0.997	4.34653e-10	0.00277479	PEP1	0.25
	Mical1	2.3281e-19	0.270052	0.962	0.934	7.51626e-15	0.0115081	PEP1	0.25
	Mindy4b-ps	9.43436e-10	0.361235	0.99	1	3.04588e-05	0.00523774	NP3	0.25
	Mitd1	2.24485e-39	0.301249	0.934	0.82	7.2475e-35	0.0565741	Th	0.25
	Mitd1	1.326e-32	0.258393	0.891	0.705	4.281e-28	0.0872854	PEP1	0.25
	Mitd1	3.82026e-50	0.416064	0.957	0.863	1.23337e-45	0.0620593	NP1	0.25
	Mitd1	3.04338e-14	0.258087	0.958	0.841	9.82556e-10	0.0484996	NP2	0.25
	Mpz	2.94025e-11	-0.280842	0.266	0.533	9.49258e-07	0.281602	PEP1	0.25
	Mt1	5.08573e-56	0.742181	0.988	0.844	1.64193e-51	0.168674	Th	0.25
	Mt1	3.11213e-33	0.817497	0.993	0.956	1.00475e-28	0.044785	PEP1	0.25
	Mt1	1.04734e-30	0.918929	0.99	0.847	3.38135e-26	0.20682	NP3	0.25
	Mt1	3.09793e-31	0.60132	0.993	0.922	1.00017e-26	0.0643574	NP1	0.25
	Mt1	2.66021e-11	1.5945	0.972	0.877	8.58848e-07	0.23659	NP2	0.25
	Mt2	1.46257e-60	0.448955	0.856	0.334	4.7219e-56	0.609573	Th	0.25
	Mt2	3.99081e-41	0.414973	0.85	0.5	1.28843e-36	0.317676	PEP1	0.25
	Mt2	1.32773e-29	0.591314	0.861	0.349	4.28659e-25	0.770354	NP3	0.25
	Mt2	8.60183e-48	0.351646	0.875	0.482	2.7771e-43	0.302503	NP1	0.25
	Mt2	5.93383e-26	1.49201	0.944	0.428	1.91574e-21	1.70265	NP2	0.25
	mt-Atp6	2.02717e-13	0.351484	1	1	6.54473e-09	0	Th	0.25
	mt-Atp6	1.01532e-07	0.312737	1	1	0.00327796	0	NP1	0.25
	mt-Atp6	9.19538e-07	0.568942	1	1	0.0296873	0	NP2	0.25
	mt-Atp8	1.48746e-57	0.845697	0.988	0.984	4.80227e-53	0.00494963	Th	0.25
	mt-Atp8	4.46576e-37	0.559438	1	0.986	1.44177e-32	0.0113792	PEP1	0.25
	mt-Atp8	2.74393e-23	0.694417	1	1	8.85879e-19	0	NP3	0.25
	mt-Atp8	2.11463e-43	0.700651	0.979	0.974	6.82709e-39	0.00517576	NP1	0.25
	mt-Atp8	1.87803e-15	0.900674	0.972	0.957	6.06323e-11	0.0202087	NP2	0.25
	mt-Atp8	4.33896e-09	0.626545	1	1	0.000140083	0	TRPM8	0.25
	mt-Co1	1.07661e-17	0.335259	1	0.997	3.47583e-13	0.00145321	Th	0.25
	mt-Co2	7.83727e-13	0.307117	0.996	0.997	2.53026e-08	0.000444632	Th	0.25
	mt-Nd3	3.5157e-41	0.673902	0.992	0.984	1.13504e-36	0.00787238	Th	0.25
	mt-Nd3	1.12832e-19	0.367543	0.997	0.989	3.64278e-15	0.00427194	PEP1	0.25
	mt-Nd3	8.20073e-18	0.491207	1	1	2.64761e-13	0	NP3	0.25
	mt-Nd3	6.4951e-20	0.464978	0.982	0.984	2.09694e-15	0.00136484	NP1	0.25
	mt-Nd3	7.58098e-10	0.655426	0.986	0.964	2.44752e-05	0.021337	NP2	0.25
	mt-Nd4l	6.74183e-47	0.704648	0.992	0.981	2.1766e-42	0.0113356	Th	0.25
	mt-Nd4l	8.37139e-22	0.419075	0.997	0.986	2.7027e-17	0.00670765	PEP1	0.25
	mt-Nd4l	1.56617e-16	0.462458	1	1	5.05637e-12	0	NP3	0.25
	mt-Nd4l	4.45824e-41	0.755215	0.986	0.987	1.43934e-36	0.00110445	NP1	0.25
	mt-Nd4l	1.64255e-15	0.911871	1	0.964	5.30296e-11	0.0482333	NP2	0.25
	mt-Nd4l	1.50186e-08	0.59299	1	1	0.000484877	0	TRPM8	0.25
	mt-Nd5	2.82199e-22	0.445867	0.992	0.984	9.1108e-18	0.00520853	Th	0.25
	mt-Nd5	1.10022e-08	0.340088	1	1	0.000355207	0	NP3	0.25
	mt-Nd5	2.11622e-17	0.456311	0.979	0.984	6.83223e-13	0.00335364	NP1	0.25
	mt-Nd5	3.15568e-07	0.578092	0.986	0.971	0.0101881	0.0127853	NP2	0.25
	mt-Nd6	2.81157e-15	0.340225	0.963	0.867	9.07715e-11	0.0515453	Th	0.25
	mt-Nd6	4.422e-15	0.298112	0.976	0.88	1.42764e-10	0.0445312	PEP1	0.25
	Nampt	4.35971e-22	0.257649	0.98	0.929	1.40753e-17	0.0198655	PEP1	0.25
	Ndufb1-ps	1.96463e-17	0.293577	0.996	0.989	6.34281e-13	0.00298721	Th	0.25
	Ndufb1-ps	1.1872e-29	0.329815	1	0.997	3.83288e-25	0.00142961	PEP1	0.25
	Ndufb1-ps	2.43614e-14	0.285931	1	1	7.86509e-10	0	NP3	0.25
	Ndufb1-ps	1.07791e-37	0.340435	0.982	0.993	3.48002e-33	0.00547102	NP1	0.25
	Nefl	9.52296e-10	-0.275416	1	0.997	3.07449e-05	0.00119382	NP1	0.25
	Nefm	3.39395e-17	-0.419176	1	0.997	1.09574e-12	0.00181696	NP1	0.25
	Neto2	5.55819e-10	-0.267316	0.98	1	1.79446e-05	0.00779129	NP3	0.25
	Nme1	4.7067e-15	-0.298538	0.996	0.992	1.51956e-10	0.0017332	Th	0.25
	Nptx1	5.64998e-15	0.396013	0.805	0.661	1.8241e-10	0.112601	PEP1	0.25
	Nptx2	1.77061e-28	0.550858	0.997	0.978	5.7164e-24	0.0152913	PEP1	0.25
	Nptx2	1.72711e-07	0.250828	1	0.989	0.00557597	0.00400261	NP3	0.25
	Nrn1	4.8836e-13	0.26246	1	0.997	1.57667e-08	0.00113766	Th	0.25
	Nrn1l	6.4635e-20	-0.267308	0.932	0.967	2.08674e-15	0.014217	NP1	0.25
	Nrn1l	4.83064e-08	-0.346299	0.903	0.928	0.00155957	0.0136437	NP2	0.25
	Oasl2	8.26468e-54	0.804163	0.856	0.456	2.66825e-49	0.730643	Th	0.25
	Oasl2	6.72706e-72	0.85455	0.986	0.926	2.17183e-67	0.0774012	PEP1	0.25
	Oasl2	1.12273e-21	0.528567	0.97	0.952	3.62472e-17	0.0142835	NP3	0.25
	Oasl2	1.65233e-69	0.731923	0.968	0.834	5.33454e-65	0.157334	NP1	0.25
	Oasl2	1.78512e-14	0.49796	0.931	0.783	5.76326e-10	0.124375	NP2	0.25
	Oasl2	1.29713e-10	0.934394	0.925	0.741	4.18779e-06	0.298987	TRPM8	0.25
	Olfr920	4.00668e-20	0.288651	0.898	0.751	1.29356e-15	0.0744436	PEP1	0.25
	Osmr	8.1813e-16	0.366643	1	1	2.64133e-11	0	NP3	0.25
	Palmd	1.08844e-18	0.27885	0.996	0.981	3.51404e-14	0.00610474	Th	0.25
	Park7	1.44472e-12	-0.252889	0.996	0.995	4.66427e-08	0.000366491	Th	0.25
	Pdcd4	4.8873e-11	0.299626	1	0.995	1.57787e-06	0.00216676	NP3	0.25
	Pde4c	1.11341e-09	0.274303	1	1	3.59464e-05	0	NP3	0.25
	Peli1	5.56469e-13	0.423034	1	1	1.79656e-08	0	NP3	0.25
	Pfdn5	1.11013e-06	-0.298996	0.986	0.993	0.0358407	0.00305157	NP2	0.25
	Pfkfb3	3.60303e-34	0.580435	0.99	0.967	1.16324e-29	0.0196841	PEP1	0.25
	Pfkfb3	2.19803e-32	0.631442	1	0.942	7.09633e-28	0.0544309	NP3	0.25
	Phactr3	4.99444e-43	0.520365	0.986	0.973	1.61245e-38	0.00996385	PEP1	0.25
	Phactr3	9.318e-33	0.661251	1	0.979	3.00831e-28	0.020247	NP3	0.25
	Plcb3	3.73681e-08	-0.257343	1	1	0.00120643	0	NP3	0.25
	Psmb10	2.48961e-14	0.273585	0.975	0.967	8.03771e-10	0.00325192	NP1	0.25
	Psmb5	1.3802e-07	-0.298831	0.996	0.989	0.00445599	0.00304067	Th	0.25
	Psmb5	9.18575e-13	-0.263958	0.997	0.989	2.96562e-08	0.00306797	PEP1	0.25
	Psmb8	1.20642e-13	0.269877	0.952	0.926	3.89493e-09	0.0107814	PEP1	0.25
	Psmb8	2.42556e-27	0.365173	0.932	0.863	7.83091e-23	0.0405229	NP1	0.25
	Ptpn9	4.76709e-22	0.385354	0.986	0.973	1.53906e-17	0.00737869	PEP1	0.25
	Ptpn9	1.38929e-10	0.338943	1	0.995	4.48532e-06	0.00245109	NP3	0.25
	Rhob	6.61741e-07	0.258054	1	1	0.0213643	0	NP3	0.25
	Rnf19a	5.75876e-22	0.302839	0.997	0.984	1.85922e-17	0.00573431	PEP1	0.25
	Rnf213	1.304e-58	0.487708	0.881	0.509	4.20995e-54	0.386008	Th	0.25
	Rnf213	1.46272e-68	0.477958	0.84	0.284	4.72239e-64	0.747764	PEP1	0.25
	Rnf213	3.45275e-17	0.285797	0.802	0.513	1.11472e-12	0.184237	NP3	0.25
	Rnf213	9.17331e-57	0.360932	0.832	0.309	2.9616e-52	0.515763	NP1	0.25
	Rnf213	2.47885e-14	0.396418	0.819	0.507	8.00296e-10	0.274273	NP2	0.25
	Rpl35	3.65382e-15	0.263624	1	1	1.17964e-10	0	NP3	0.25
	Rpl38	1.39203e-32	0.339203	1	1	4.49417e-28	0	Th	0.25
	Rpl38	9.49514e-35	0.315183	1	1	3.06551e-30	0	PEP1	0.25
	Rpl38	3.2539e-24	0.358047	1	1	1.05052e-19	0	NP3	0.25
	Rpl38	1.37353e-41	0.364387	0.996	0.997	4.43443e-37	0.000527545	NP1	0.25
	Rpl38	2.94774e-09	0.257065	1	1	9.51679e-05	0	NP2	0.25
	Rpl38	4.17547e-07	0.381343	1	1	0.0134805	0	TRPM8	0.25
	Rps15	1.78558e-26	-0.307364	1	1	5.76475e-22	0	Th	0.25
	Rps15	1.83927e-26	-0.286409	0.997	1	5.93808e-22	0.00124147	PEP1	0.25
	Rps15	2.79265e-14	-0.270525	1	1	9.01607e-10	0	NP3	0.25
	Rps15	6.32945e-28	-0.319917	0.996	0.997	2.04346e-23	0.000463164	NP1	0.25
	Rps15	8.64524e-08	-0.323872	1	1	0.00279112	0	NP2	0.25
	Rps2	2.83296e-16	-0.254323	1	1	9.14621e-12	0	PEP1	0.25
	Rps2	7.67769e-09	-0.321792	1	1	0.000247874	0	NP2	0.25
	Rps27	2.12452e-25	0.288803	0.996	0.997	6.859e-21	0.000418118	Th	0.25
	Rps27	4.47842e-12	0.254699	1	1	1.44586e-07	0	NP3	0.25
	Rps27	6.32241e-32	0.32112	0.996	0.997	2.04119e-27	0.000464905	NP1	0.25
	Rps28	4.09749e-26	0.310318	1	0.997	1.32288e-21	0.0013451	Th	0.25
	Rps28	1.16505e-32	0.31172	0.997	0.997	3.76135e-28	0	PEP1	0.25
	Rps28	2.04426e-12	0.291409	1	1	6.5999e-08	0	NP3	0.25
	Rps28	8.23402e-24	0.364974	0.989	0.997	2.65835e-19	0.00424208	NP1	0.25
	Rps29	6.40673e-49	0.387175	1	1	2.06841e-44	0	Th	0.25
	Rps29	1.08951e-34	0.344275	1	1	3.51749e-30	0	PEP1	0.25
	Rps29	2.19788e-24	0.359965	1	1	7.09585e-20	0	NP3	0.25
	Rps29	4.5466e-50	0.394449	1	1	1.46787e-45	0	NP1	0.25
	Rps29	1.52476e-11	0.30587	1	1	4.92267e-07	0	NP2	0.25
	Rps6ka5	1.67523e-10	0.25113	0.966	0.888	5.40849e-06	0.0305031	PEP1	0.25
	Rsad2	2.51704e-65	1.22286	0.823	0.233	8.12628e-61	2.22628	Th	0.25
	Rsad2	1.57897e-75	1.20512	0.932	0.473	5.09769e-71	1.1792	PEP1	0.25
	Rsad2	3.07e-23	0.414991	0.703	0.164	9.9115e-19	0.871408	NP3	0.25
	Rsad2	8.38651e-69	0.909543	0.889	0.319	2.70758e-64	1.34487	NP1	0.25
	Rsad2	1.21584e-12	0.834225	0.764	0.377	3.92535e-08	0.850081	NP2	0.25
	Rsrp1	3.96706e-21	0.265763	0.992	0.984	1.28077e-16	0.00310459	Th	0.25
	Rsrp1	5.4298e-26	0.337221	1	0.995	1.75301e-21	0.00243864	PEP1	0.25
	Rsrp1	8.07985e-15	0.400058	1	1	2.60858e-10	0	NP3	0.25
	Rsrp1	1.12109e-27	0.395327	0.993	0.984	3.61945e-23	0.00519277	NP1	0.25
	Rsrp1	3.50769e-09	0.433813	0.972	0.964	0.000113246	0.00517241	NP2	0.25
	Rtp4	2.39875e-83	0.538457	0.848	0.119	7.74437e-79	1.5255	Th	0.25
	Rtp4	9.39811e-39	0.373303	0.85	0.607	3.03418e-34	0.181338	PEP1	0.25
	Rtp4	6.58285e-27	0.482729	0.861	0.45	2.12527e-22	0.451876	NP3	0.25
	Rtp4	8.91164e-89	0.936779	0.961	0.309	2.87712e-84	1.53344	NP1	0.25
	Rtp4	2.44461e-29	0.487831	0.833	0.101	7.89242e-25	1.48493	NP2	0.25
	S100a10	1.3516e-06	-0.254198	1	1	0.0436364	0	Th	0.25
	S1pr1	8.91624e-15	0.358059	0.99	0.995	2.87861e-10	0.00260237	NP3	0.25
	S1pr3	6.03837e-16	0.432854	0.973	0.964	1.94949e-11	0.00580312	PEP1	0.25
	Saa1	1.28578e-17	0.32862	0.406	0.026	4.15114e-13	1.30293	NP3	0.25
	Saa3	1.48781e-54	0.266101	0.535	0.008	4.80338e-50	1.61343	Th	0.25
	Saa3	2.32392e-28	0.409007	0.535	0	7.50277e-24	7.78307	NP3	0.25
	Samd9l	5.88775e-48	0.438687	0.925	0.699	1.90086e-43	0.1773	PEP1	0.25
	Samd9l	1.89752e-07	0.392213	0.8	0.494	0.00612615	0.272779	TRPM8	0.25
	Scd1	7.68548e-13	0.323473	1	1	2.48126e-08	0	NP3	0.25
	Scrt2	5.47815e-14	0.361623	0.857	0.754	1.76862e-09	0.0668028	PEP1	0.25
	Scrt2	1.92337e-17	0.347651	0.98	0.974	6.20959e-13	0.00308018	NP3	0.25
	Serpina3g	6.59131e-15	0.358782	0.932	0.863	2.12801e-10	0.0398137	PEP1	0.25
	Serpina3g	5.35164e-13	0.359096	0.97	0.841	1.72778e-08	0.0739303	NP3	0.25
	Serpina3n	3.67424e-37	0.672067	1	0.992	1.18623e-32	0.00778788	PEP1	0.25
	Serpina3n	4.73187e-20	0.524845	1	1	1.52768e-15	0	NP3	0.25
	Slc10a6	1.31249e-16	0.260167	0.973	0.918	4.23738e-12	0.0218398	PEP1	0.25
	Slc10a6	1.38365e-17	0.342525	0.99	1	4.46712e-13	0.00496646	NP3	0.25
	Slc25a3	3.76685e-08	-0.311635	0.986	1	0.00121613	0.0063388	NP2	0.25
	Snhg11	8.28809e-11	0.347628	0.992	0.984	2.67581e-06	0.00406092	Th	0.25
	Snhg11	2.43426e-08	0.255987	0.993	0.992	0.0007859	0.000372102	PEP1	0.25
	Snrpn	1.19073e-26	-0.356518	0.996	1	3.84426e-22	0.00206151	Th	0.25
	Snrpn	3.40406e-39	-0.369647	1	1	1.099e-34	0	PEP1	0.25
	Snrpn	9.40676e-23	-0.412258	1	1	3.03697e-18	0	NP3	0.25
	Snrpn	8.69646e-37	-0.35326	0.993	1	2.80765e-32	0.00358007	NP1	0.25
	Snrpn	8.08012e-11	-0.393031	1	1	2.60867e-06	0	NP2	0.25
	Snrpn	1.52962e-06	-0.40088	1	1	0.0493838	0	TRPM8	0.25
	Sox4	7.69559e-10	-0.376066	0.99	0.989	2.48452e-05	0.000548306	PEP1	0.25
	Spag7	2.09811e-28	-0.31533	0.952	0.975	6.77374e-24	0.0108601	PEP1	0.25
	Spag7	3.12855e-14	-0.258451	0.99	1	1.01005e-09	0.00374743	NP3	0.25
	Spag7	9.62632e-07	-0.265347	0.903	0.957	0.0310786	0.0222342	NP2	0.25
	Spag7	4.96126e-07	-0.392964	0.95	0.975	0.0160174	0.0147262	TRPM8	0.25
	Stac	2.83101e-12	-0.309167	1	1	9.13991e-08	0	NP3	0.25
	Stat1	1.08883e-58	0.427604	0.971	0.83	3.51527e-54	0.0967923	Th	0.25
	Stat1	5.30987e-59	0.523359	0.986	0.877	1.71429e-54	0.0884533	PEP1	0.25
	Stat1	1.3506e-38	0.296264	0.95	0.86	4.36041e-34	0.0425407	NP1	0.25
	Stat2	4.05315e-72	0.60462	0.975	0.822	1.30856e-67	0.148896	Th	0.25
	Stat2	9.34978e-56	0.476214	0.976	0.861	3.01858e-51	0.0861317	PEP1	0.25
	Stat2	1.80948e-14	0.31678	1	0.963	5.84192e-10	0.0172304	NP3	0.25
	Stat2	5.94657e-58	0.470444	0.975	0.906	1.91985e-53	0.0498158	NP1	0.25
	Stat2	2.5792e-18	0.446457	0.972	0.819	8.32695e-14	0.110316	NP2	0.25
	Stat2	1.0723e-07	0.400555	0.875	0.519	0.00346191	0.301837	TRPM8	0.25
	Susd6	1.33748e-12	0.252976	0.993	0.956	4.31806e-08	0.0138588	PEP1	0.25
	Susd6	2.36282e-08	0.359229	1	0.928	0.000762838	0.038726	NP2	0.25
	Swi5	1.4294e-22	-0.346252	0.996	0.992	4.61481e-18	0.0020102	Th	0.25
	Swi5	1.65595e-23	-0.321998	0.997	0.997	5.34624e-19	0	PEP1	0.25
	Tapbp	6.21244e-24	0.26061	0.992	0.963	2.00569e-19	0.0111552	Th	0.25
	Tapbp	4.54998e-20	0.255999	0.98	0.956	1.46896e-15	0.00915736	PEP1	0.25
	Tmcc3	9.93542e-19	0.26938	0.966	0.907	3.20765e-14	0.0244922	PEP1	0.25
	Tmem100	8.03777e-13	0.308163	0.997	0.992	2.59499e-08	0.00223523	PEP1	0.25
	Tmem140	8.44365e-40	0.370875	0.799	0.437	2.72603e-35	0.322869	PEP1	0.25
	Tmem158	3.86762e-08	0.324817	0.993	0.997	0.00124866	0.00188387	PEP1	0.25
	Tomm7	1.28163e-24	0.255457	0.986	0.99	4.13776e-20	0.00149209	NP1	0.25
	Tra2a	1.74459e-16	0.253235	0.959	0.947	5.63241e-12	0.00460036	Th	0.25
	Trim25	1.14434e-41	0.362038	0.939	0.784	3.6945e-37	0.0942281	PEP1	0.25
	Trim25	4.64357e-17	0.311646	1	0.989	1.49918e-12	0.00497312	NP3	0.25
	Trim25	3.16183e-58	0.463975	0.979	0.915	1.0208e-53	0.0452548	NP1	0.25
	Trim25	6.86275e-13	0.440165	0.958	0.87	2.21564e-08	0.0611874	NP2	0.25
	Trim56	1.01387e-33	0.272242	0.889	0.695	3.27327e-29	0.0966921	Th	0.25
	Tro	2.16207e-17	0.253831	0.997	0.981	6.98025e-13	0.0059245	PEP1	0.25
	Tro	8.36699e-10	0.267554	1	0.995	2.70128e-05	0.00193483	NP3	0.25
	Tuba1a	3.54099e-23	-0.419456	1	1	1.14321e-18	0	Th	0.25
	Tuba1a	3.11721e-16	-0.354152	1	1	1.00639e-11	0	PEP1	0.25
	Tuba1a	3.06336e-13	-0.406196	1	1	9.89007e-09	0	NP3	0.25
	Tuba1b	2.1377e-34	-0.397433	1	0.997	6.90158e-30	0.00172271	Th	0.25
	Tuba1b	1.41782e-19	-0.349	1	1	4.57744e-15	0	NP3	0.25
	Tuba1b	6.88784e-20	-0.286852	0.993	0.99	2.22374e-15	0.00125217	NP1	0.25
	Tuba1b	5.76186e-07	-0.337486	1	1	0.0186022	0	NP2	0.25
	Tuba1b	5.13801e-08	-0.440017	1	1	0.00165881	0	TRPM8	0.25
	Tubb2a	1.19666e-08	-0.256211	1	1	0.000386341	0	PEP1	0.25
	Tubb2a	4.62264e-07	-0.269907	1	1	0.0149242	0	NP3	0.25
	Tubb2b	6.36429e-12	-0.259645	1	0.997	2.05471e-07	0.00112545	PEP1	0.25
	Ubc	1.78253e-09	-0.272412	0.996	1	5.7549e-05	0.00157518	Th	0.25
	Ubc	1.72975e-11	-0.400966	1	1	5.58451e-07	0	NP3	0.25
	Ubc	4.0692e-11	-0.257593	1	0.993	1.31374e-06	0.00261054	NP1	0.25
	Usp18	8.53062e-83	0.421453	0.811	0.072	2.75411e-78	1.47239	Th	0.25
	Usp18	1.4325e-84	0.470072	0.833	0.107	4.62482e-80	1.39174	PEP1	0.25
	Usp18	1.82502e-21	0.275768	0.792	0.27	5.89206e-17	0.428141	NP3	0.25
	Usp18	7.835e-78	0.418166	0.861	0.114	2.52953e-73	1.21978	NP1	0.25
	Usp18	3.15061e-11	0.266649	0.525	0.025	1.01717e-06	1.17119	TRPM8	0.25
	Vgf	5.33067e-07	0.293908	0.997	0.975	0.0172101	0.00946127	PEP1	0.25
	Vim	2.13078e-10	0.282484	1	0.995	6.87923e-06	0.0020428	PEP1	0.25
	Vwa5a	3.97823e-12	0.250613	1	0.995	1.28437e-07	0.00181232	PEP1	0.25
	Xaf1	3.54778e-43	0.359994	0.868	0.56	1.1454e-38	0.227612	Th	0.25
	Xaf1	1.78899e-59	0.556685	0.942	0.669	5.77574e-55	0.274847	PEP1	0.25
	Xaf1	2.36953e-20	0.417576	0.95	0.841	7.65002e-16	0.0734189	NP3	0.25
	Xaf1	2.64506e-64	0.610841	0.961	0.86	8.53958e-60	0.0978565	NP1	0.25
	Xaf1	2.98268e-14	0.366792	0.778	0.435	9.6296e-10	0.307648	NP2	0.25
	Zc3hav1	2.88964e-33	0.294371	0.959	0.865	9.32919e-29	0.0438113	Th	0.25
	Zc3hav1	1.40172e-23	0.298251	0.986	0.945	4.52545e-19	0.0182748	PEP1	0.25
	Znfx1	7.3204e-20	0.255526	0.971	0.955	2.36339e-15	0.00612508	Th	0.25
	Znfx1	2.96796e-40	0.410429	0.98	0.954	9.58206e-36	0.0159215	PEP1	0.25
	gene	p_val	avg_log2FC	pct.1	pct.2	p_val_adj	Score	celltype	timepoints
	1700011L22Rik	1.20243e-10	-0.369213	0.951	1	3.88205e-06	0.0267616	NP3	0.5
	1810037I17Rik	2.62464e-07	0.290143	0.975	0.992	0.00847364	0.00723555	PEP1	0.5
	1810058I24Rik	7.31461e-09	-0.275303	0.988	0.995	0.000236152	0.00280409	PEP1	0.5
	Abce1	1.37482e-10	0.301793	1	1	4.43861e-06	0	NP3	0.5
	Abcg2	8.84084e-07	0.350638	0.975	0.913	0.0285426	0.033236	PEP1	0.5
	Abhd17b	6.31194e-10	0.275762	1	1	2.03781e-05	0	NP3	0.5
	AC160336.1	2.46243e-09	0.704541	0.969	0.909	7.94996e-05	0.0649701	NP1	0.5
	Aff4	7.48286e-07	0.303413	1	1	0.0241584	0	NP3	0.5
	Agpat4	7.49432e-17	0.439817	1	0.984	2.41954e-12	0.0102344	NP3	0.5
	Agtrap	9.04455e-10	0.251621	1	1	2.92003e-05	0	NP3	0.5
	Ahnak	5.20988e-09	0.381266	1	1	0.000168201	0	NP3	0.5
	Aldoa	8.16702e-08	0.254685	1	1	0.00263672	0	PEP1	0.5
	Alkal2	3.91044e-08	0.416246	0.984	0.873	0.00126248	0.0718759	NP3	0.5
	Ap3s1	7.38474e-13	-0.279434	1	1	2.38416e-08	0	NP3	0.5
	Apod	5.77982e-13	0.330538	0.975	0.889	1.86602e-08	0.0440338	Th	0.5
	Apod	2.03075e-24	0.782883	1	0.891	6.55628e-20	0.130352	PEP1	0.5
	Apod	7.43785e-21	0.736691	1	0.979	2.40131e-16	0.0225569	NP3	0.5
	Apod	7.14135e-12	0.371324	0.969	0.932	2.30558e-07	0.020856	NP1	0.5
	Apod	1.02729e-06	0.695021	1	0.87	0.0331662	0.139638	NP2	0.5
	Apod	2.99259e-09	1.54435	1	0.815	9.66158e-05	0.45578	TRPM8	0.5
	Apoe	5.08198e-12	0.362233	1	1	1.64072e-07	0	PEP1	0.5
	Apoe	8.5699e-07	0.280657	1	1	0.0276679	0	NP3	0.5
	Apoe	6.54003e-07	0.37781	1	1	0.0211145	0	NP1	0.5
	Aqp1	2.17333e-14	-0.474669	1	0.992	7.0166e-10	0.00550044	PEP1	0.5
	Arglu1	1.11569e-07	0.269208	1	1	0.00360201	0	NP3	0.5
	Arhgdig	1.1053e-09	-0.332709	0.988	1	3.56846e-05	0.00579481	PEP1	0.5
	Arhgef18	6.8195e-10	0.280618	1	0.989	2.20168e-05	0.00447797	NP3	0.5
	Arpc1b	1.06411e-08	-0.275744	1	1	0.000343549	0	NP3	0.5
	Arrdc3	2.16254e-11	0.252389	0.967	0.825	6.98175e-07	0.0578277	NP3	0.5
	Atf3	1.44944e-07	0.505369	1	0.984	0.00467951	0.0117598	NP1	0.5
	Atp1a1	8.42551e-20	0.537037	1	0.997	2.72017e-15	0.00232783	PEP1	0.5
	Atp1a1	6.99567e-17	0.600201	1	1	2.25855e-12	0	NP3	0.5
	Atp5g1	3.03138e-07	-0.259313	1	1	0.00978682	0	NP3	0.5
	Atp5md	2.46998e-11	0.297472	1	0.995	7.97432e-07	0.00215118	PEP1	0.5
	Atp5o	1.44088e-07	-0.294339	1	1	0.00465187	0	NP3	0.5
	AY036118	2.99099e-16	1.46483	1	0.873	9.65642e-12	0.287029	Th	0.5
	AY036118	6.18383e-35	1.01605	1	0.918	1.99645e-30	0.125414	PEP1	0.5
	AY036118	5.95292e-29	1.15904	1	0.926	1.9219e-24	0.128556	NP3	0.5
	AY036118	5.49476e-12	1.96479	1	0.86	1.77398e-07	0.42752	NP1	0.5
	B2m	3.0391e-23	1.11203	1	0.944	9.81173e-19	0.0924552	Th	0.5
	B2m	4.40224e-30	0.980902	1	0.984	1.42126e-25	0.0228253	PEP1	0.5
	B2m	5.10241e-29	0.927483	1	0.899	1.64731e-24	0.142468	NP3	0.5
	B2m	3.11206e-19	1.01313	1	0.958	1.00473e-14	0.0627151	NP1	0.5
	B2m	3.26203e-07	1.5419	1	0.935	0.0105315	0.149505	NP2	0.5
	B4galt5	3.18581e-19	0.468588	1	1	1.02854e-14	0	NP3	0.5
	B4galt5	2.76109e-11	0.468223	0.969	0.964	8.91417e-07	0.00349459	NP1	0.5
	B4galt6	7.24461e-07	0.286085	1	0.975	0.0233892	0.0104495	PEP1	0.5
	B4galt6	3.516e-09	0.311074	1	1	0.000113514	0	NP3	0.5
	B930036N10Rik	4.25836e-12	0.297363	0.679	0.317	1.37481e-07	0.32678	PEP1	0.5
	B930036N10Rik	2.85892e-11	0.38458	0.754	0.291	9.23003e-07	0.528237	NP3	0.5
	Bag2	5.91708e-10	0.260779	1	0.984	1.91033e-05	0.00606827	NP3	0.5
	Bbx	4.46764e-11	0.349879	1	1	1.44238e-06	0	NP3	0.5
	Bcam	1.52639e-06	0.288827	1	0.997	0.0492794	0.00125195	NP1	0.5
	Bcl3	3.76313e-16	0.310377	1	0.937	1.21493e-11	0.0291379	NP3	0.5
	Bclaf1	8.48115e-07	0.264112	1	0.995	0.0273814	0.00190994	NP3	0.5
	Bcor	1.61087e-23	-0.472262	0.975	0.973	5.20069e-19	0.00139903	PEP1	0.5
	Bcor	2.88385e-09	-0.334202	0.984	0.989	9.31052e-05	0.00244375	NP3	0.5
	Bcor	1.18339e-06	-0.280341	0.875	0.922	0.0382058	0.0211612	NP1	0.5
	Bdnf	1.38445e-24	0.819225	1	1	4.4697e-20	0	NP3	0.5
	Bhlha9	1.08213e-08	0.813697	1	0.947	0.000349364	0.0639269	Th	0.5
	Bhlhe41	1.99613e-10	0.448659	1	1	6.44451e-06	0	NP3	0.5
	Bmyc	3.33712e-13	-0.339593	0.984	1	1.07739e-08	0.00790225	NP3	0.5
	Bod1	4.32321e-14	-0.290882	0.984	1	1.39575e-09	0.00676876	NP3	0.5
	Bst2	5.3334e-25	1.67255	1	0.759	1.72189e-20	0.665388	Th	0.5
	Bst2	8.70465e-42	1.76045	0.988	0.943	2.8103e-37	0.118396	PEP1	0.5
	Bst2	3.46126e-29	1.38745	1	0.958	1.11747e-24	0.0858867	NP3	0.5
	Bst2	6.65351e-19	1.59543	0.969	0.671	2.14809e-14	0.84587	NP1	0.5
	Bst2	5.10539e-08	1.92808	1	0.855	0.00164828	0.435753	NP2	0.5
	Bst2	1.54512e-10	2.02793	1	0.765	4.98843e-06	0.783729	TRPM8	0.5
	Btbd3	1.02085e-11	0.4627	1	1	3.29581e-07	0	NP3	0.5
	Cacna2d1	1.5391e-16	0.507438	1	1	4.96899e-12	0	NP3	0.5
	Calcb	2.9711e-07	0.587738	0.975	0.958	0.0095922	0.0149147	Th	0.5
	Caml	2.11641e-07	0.288385	1	0.95	0.00683282	0.0213406	Th	0.5
	Caml	3.81038e-12	0.313499	1	0.995	1.23018e-07	0.00226709	NP3	0.5
	Caml	6.37941e-11	0.415809	1	0.967	2.05959e-06	0.0201302	NP1	0.5
	Casp1	2.02363e-15	0.261771	0.975	0.694	6.53329e-11	0.12839	PEP1	0.5
	Ccdc85b	1.74788e-10	-0.259322	1	1	5.64302e-06	0	NP3	0.5
	Ccl5	5.87269e-20	0.287754	0.727	0.014	1.896e-15	1.63972	NP2	0.5
	Ccl5	2.29902e-07	0.478971	0.368	0.012	0.00742238	2.36539	TRPM8	0.5
	Cd274	3.72034e-28	0.313375	0.825	0.133	1.20111e-23	0.825103	Th	0.5
	Cd274	1.66384e-14	0.447986	0.938	0.577	5.37169e-10	0.314045	NP1	0.5
	Cd63	8.03485e-15	0.613921	0.967	0.698	2.59405e-10	0.28872	NP3	0.5
	Cdkn1b	2.26584e-09	0.25318	1	0.967	7.31526e-05	0.012257	PEP1	0.5
	Cdkn1b	1.487e-06	0.283922	0.984	0.995	0.0480077	0.00455359	NP3	0.5
	Cdkn2d	1.55107e-14	0.413293	1	1	5.00763e-10	0	NP3	0.5
	Cdkn2d	2.19781e-10	0.340611	1	0.987	7.09563e-06	0.00643005	NP1	0.5
	Cdr2	1.36318e-09	0.388993	0.95	0.942	4.40102e-05	0.00474589	Th	0.5
	Cds2	2.02806e-12	0.281862	1	1	6.5476e-08	0	PEP1	0.5
	Cds2	8.35853e-11	0.299909	1	1	2.69855e-06	0	NP3	0.5
	Cdyl	1.88607e-12	0.254633	0.967	0.862	6.08918e-08	0.0422253	NP3	0.5
	Chordc1	1.00842e-12	0.316924	1	0.989	3.25567e-08	0.00505733	NP3	0.5
	Cirbp	7.43119e-15	-0.353172	0.984	1	2.39916e-10	0.00821822	NP3	0.5
	Clcn4	1.7058e-09	0.250549	1	1	5.50717e-05	0	NP3	0.5
	Clic1	6.42131e-09	0.329995	1	1	0.000207312	0	PEP1	0.5
	Clu	2.93437e-07	-0.392409	0.951	0.989	0.00947362	0.0221809	NP3	0.5
	Cmpk2	3.09988e-17	0.679823	0.975	0.915	1.0008e-12	0.0622924	Th	0.5
	Cmpk2	4.36766e-13	0.347464	1	0.801	1.4101e-08	0.111232	NP1	0.5
	Cmtm7	2.95558e-11	-0.353441	1	1	9.54209e-07	0	NP3	0.5
	Cnbp	1.80624e-13	-0.284174	0.988	0.978	5.83146e-09	0.0041707	PEP1	0.5
	Cnbp	2.47667e-16	-0.385182	1	1	7.99592e-12	0	NP3	0.5
	Cnbp	7.76109e-10	-0.332712	0.969	0.98	2.50567e-05	0.00541824	NP1	0.5
	Cndp1	7.53634e-13	0.267228	0.594	0.114	2.43311e-08	0.636383	NP1	0.5
	Cndp1	1.58552e-07	0.541346	0.727	0.138	0.00511884	1.29776	NP2	0.5
	Cnp	2.48637e-09	0.296082	1	0.959	8.02725e-05	0.0178825	PEP1	0.5
	Cnpy2	5.8383e-16	-0.271627	0.967	0.974	1.88489e-11	0.00282652	NP3	0.5
	Cnst	1.38085e-13	0.338172	0.984	0.989	4.45808e-09	0.00247278	NP3	0.5
	Coil	5.81525e-13	0.339681	0.918	0.725	1.87745e-08	0.115666	NP3	0.5
	Cox4i1	8.82287e-11	-0.26995	1	1	2.84846e-06	0	NP3	0.5
	Cox6c	1.09523e-07	0.255268	1	1	0.00353596	0	PEP1	0.5
	Crk	2.5326e-10	0.274753	1	1	8.17649e-06	0	NP3	0.5
	Csrnp3	1.13467e-07	-0.271747	0.975	0.954	0.00366328	0.00853638	PEP1	0.5
	Csrp2	6.53312e-08	-0.258818	0.951	0.984	0.00210922	0.0127372	NP3	0.5
	Cstb	7.31406e-09	0.302487	1	0.915	0.000236135	0.0387656	PEP1	0.5
	Ctsl	9.20816e-13	0.580567	1	1	2.97286e-08	0	PEP1	0.5
	Ctsl	5.17271e-08	0.461338	1	1	0.00167001	0	NP3	0.5
	Ctxn1	1.07694e-08	-0.321742	1	1	0.000347691	0	NP3	0.5
	Cxcl10	3.54638e-26	0.328372	0.925	0.236	1.14495e-21	0.647109	Th	0.5
	Cxcl10	5.86557e-07	0.280872	0.818	0.246	0.018937	0.486875	NP2	0.5
	Cxcl9	2.8588e-28	0.453582	0.358	0.008	9.22964e-24	2.48728	PEP1	0.5
	Cxcl9	1.09092e-15	0.600388	0.455	0	3.52204e-11	11.2846	NP2	0.5
	Cysltr2	2.63142e-15	0.458942	1	1	8.49554e-11	0	NP3	0.5
	Ddit3	8.99755e-10	0.26038	0.975	0.91	2.90486e-05	0.0259171	PEP1	0.5
	Ddit4	5.36221e-08	0.256504	0.963	0.945	0.00173119	0.00698242	PEP1	0.5
	Ddx58	6.38018e-25	0.767096	0.975	0.462	2.05984e-20	0.826552	Th	0.5
	Ddx58	7.97191e-34	0.639049	1	0.836	2.57373e-29	0.165146	PEP1	0.5
	Ddx58	2.46205e-26	0.636093	1	0.958	7.94872e-22	0.0393757	NP3	0.5
	Ddx58	2.20627e-18	0.667571	0.969	0.625	7.12294e-14	0.422332	NP1	0.5
	Ddx60	1.77314e-28	0.291492	0.825	0.149	5.7246e-24	0.719714	Th	0.5
	Ddx60	1.29524e-20	0.27103	0.906	0.257	4.18167e-16	0.492661	NP1	0.5
	Dgkg	8.81879e-11	-0.281933	0.934	0.984	2.84715e-06	0.0212114	NP3	0.5
	Dgkz	9.63144e-16	-0.439192	1	1	3.10951e-11	0	NP3	0.5
	Dnajb1	1.21835e-06	0.27446	0.975	0.976	0.0393345	0.000405907	Th	0.5
	Dnajb1	3.05747e-10	0.682372	0.969	0.961	9.87105e-06	0.00816132	NP1	0.5
	Dnajc7	4.05109e-15	0.25464	0.988	0.986	1.3079e-10	0.000744413	PEP1	0.5
	Dnajc7	2.548e-18	0.326658	1	0.995	8.22622e-14	0.00236225	NP3	0.5
	Dnajc7	3.20334e-08	0.278273	1	0.974	0.0010342	0.0105761	NP1	0.5
	Dolpp1	1.7639e-13	0.295803	1	0.995	5.69474e-09	0.00213912	NP3	0.5
	Dop1b	5.54479e-11	0.263435	1	0.956	1.79013e-06	0.0171015	PEP1	0.5
	Dstn	2.09669e-14	0.255013	1	1	6.76917e-10	0	NP3	0.5
	Dtx3l	3.69825e-17	0.415932	0.9	0.501	1.19398e-12	0.35151	Th	0.5
	Dtx3l	2.61915e-15	0.318174	0.969	0.531	8.45592e-11	0.276107	NP1	0.5
	Dusp26	1.70198e-10	-0.31569	1	1	5.49484e-06	0	NP3	0.5
	Dync1h1	1.79667e-07	0.287404	1	1	0.00580056	0	NP3	0.5
	Dync1i2	2.30805e-12	0.265204	1	1	7.45155e-08	0	PEP1	0.5
	Dync1i2	2.60188e-17	0.371747	1	1	8.40016e-13	0	NP3	0.5
	Dynll2	5.26906e-07	-0.264784	1	0.993	0.0170111	0.00268342	NP1	0.5
	Ebf1	1.24367e-09	0.251484	1	1	4.0152e-05	0	NP3	0.5
	Eif2ak2	2.9643e-19	0.673746	0.95	0.785	9.57023e-15	0.185438	Th	0.5
	Eif2ak2	1.4894e-29	0.579431	0.975	0.866	4.80854e-25	0.099103	PEP1	0.5
	Eif2ak2	5.02459e-16	0.383426	1	0.979	1.62219e-11	0.0117402	NP3	0.5
	Eif2ak2	1.13844e-11	0.511306	0.938	0.866	3.67547e-07	0.0589131	NP1	0.5
	Eif4e3	1.74621e-15	0.379628	1	1	5.63763e-11	0	NP3	0.5
	Eif5	2.62497e-07	-0.276318	1	0.987	0.0084747	0.00521632	Th	0.5
	Elovl7	3.47181e-14	0.373871	1	1	1.12087e-09	0	NP3	0.5
	Eml2	3.60392e-09	0.292318	1	1	0.000116353	0	NP3	0.5
	Enho	1.09345e-14	-0.303807	0.951	0.986	3.53019e-10	0.0158412	PEP1	0.5
	Etv1	2.23942e-11	-0.437956	1	1	7.22998e-07	0	NP3	0.5
	F2rl1	7.84991e-17	0.389296	0.787	0.275	2.53434e-12	0.590534	NP3	0.5
	Fabp7	1.27636e-12	-0.252818	0.951	0.979	4.12073e-08	0.0105839	NP3	0.5
	Fam102b	1.39495e-12	0.405002	1	1	4.5036e-08	0	NP3	0.5
	Fam177a	3.49749e-18	0.700154	1	0.926	1.12917e-13	0.0776582	NP3	0.5
	Fbxw7	5.3209e-07	0.330306	1	0.98	0.0171785	0.0096272	NP1	0.5
	Fdft1	1.77517e-15	0.378509	1	1	5.73115e-11	0	NP3	0.5
	Fez1	1.32755e-07	0.293719	1	0.989	0.004286	0.00468704	PEP1	0.5
	Fez1	1.25955e-09	0.370403	1	1	4.06647e-05	0	NP3	0.5
	Fkbp1b	1.02593e-07	-0.337402	0.984	0.995	0.00331223	0.00541132	NP3	0.5
	Fkbp5	6.19086e-18	0.355615	0.988	0.891	1.99872e-13	0.0530171	PEP1	0.5
	Fkbp5	1.08167e-19	0.443705	0.984	0.958	3.49218e-15	0.0171415	NP3	0.5
	Flrt1	2.21632e-07	-0.28208	0.889	0.967	0.00715538	0.0342254	PEP1	0.5
	Flywch1	6.81977e-07	-0.261215	1	0.992	0.0220176	0.00302694	Th	0.5
	Fndc3a	1.51715e-06	0.449713	0.938	0.919	0.0489813	0.0132769	NP1	0.5
	Fryl	3.66328e-08	-0.352072	1	1	0.00118269	0	NP3	0.5
	Fscn1	2.65442e-14	0.510616	0.951	0.815	8.56979e-10	0.113686	NP3	0.5
	Fxr1	2.27615e-09	0.260027	1	0.995	7.34854e-05	0.0018804	NP3	0.5
	Gbp2	1.45529e-63	0.60649	0.926	0.096	4.69841e-59	1.98316	PEP1	0.5
	Gbp2	1.39408e-40	0.380393	0.951	0.09	4.50077e-36	1.29388	NP3	0.5
	Gbp2	2.00356e-10	0.511611	0.818	0.13	6.4685e-06	1.3576	NP2	0.5
	Gbp2	3.54324e-09	0.439672	0.789	0.16	0.000114393	1.0121	TRPM8	0.5
	Gbp3	2.4032e-45	0.696061	0.938	0.27	7.75872e-41	1.25056	PEP1	0.5
	Gbp3	1.19022e-32	0.339761	0.803	0.074	3.84261e-28	1.1687	NP3	0.5
	Gbp3	4.03563e-14	0.432666	0.818	0.072	1.3029e-09	1.51693	NP2	0.5
	Gbp3	6.13276e-11	0.723967	0.842	0.185	1.97996e-06	1.5828	TRPM8	0.5
	Gbp5	2.32359e-08	0.265968	0.545	0.058	0.00075017	0.859639	NP2	0.5
	Gbp6	1.04384e-19	0.428805	0.818	0.029	3.37004e-15	2.06595	NP2	0.5
	Gbp7	1.16747e-15	0.533543	0.925	0.623	3.76918e-11	0.304237	Th	0.5
	Gbp7	3.29081e-13	0.298902	0.938	0.586	1.06244e-08	0.20286	NP1	0.5
	Gclm	5.53795e-09	-0.254386	1	1	0.000178793	0	NP3	0.5
	Gfra1	2.12411e-18	0.429865	1	0.836	6.8577e-14	0.111088	NP3	0.5
	Glrx5	1.95918e-15	-0.387642	1	1	6.32521e-11	0	NP3	0.5
	Gm13889	3.0085e-07	0.359477	1	1	0.00971294	0	PEP1	0.5
	Gm17657	2.74842e-08	0.351689	0.344	0.055	0.000887327	0.930175	NP1	0.5
	Gm19409	4.53428e-10	0.541643	0.925	0.576	1.46389e-05	0.37015	Th	0.5
	Gm19409	1.21297e-06	1.20271	0.906	0.756	0.0391607	0.314058	NP1	0.5
	Gm42418	1.04532e-11	1.00702	1	1	3.37482e-07	0	Th	0.5
	Gm42418	3.49396e-15	0.71889	1	1	1.12803e-10	0	PEP1	0.5
	Gm42418	6.09121e-22	1.16459	1	1	1.96655e-17	0	NP3	0.5
	Gm42418	1.99667e-09	1.55449	1	1	6.44625e-05	0	NP1	0.5
	Gm47283	2.60275e-11	-0.368907	0.963	0.948	8.40299e-07	0.00835527	PEP1	0.5
	Gm47283	8.77489e-09	-0.33114	0.934	0.979	0.000283297	0.0224798	NP3	0.5
	Gnai1	3.06423e-09	-0.310004	0.975	0.989	9.89285e-05	0.00637624	Th	0.5
	Gng5	7.81621e-13	0.377039	0.988	0.934	2.52346e-08	0.0305735	PEP1	0.5
	Gng5	4.55329e-09	0.328649	1	1	0.000147003	0	NP3	0.5
	Gpx4	1.84319e-12	-0.392175	1	1	5.95073e-08	0	NP3	0.5
	Grb2	7.27566e-13	0.276806	1	1	2.34895e-08	0	NP3	0.5
	Gria1	1.11647e-06	-0.296182	0.852	0.923	0.0360451	0.0342022	PEP1	0.5
	Grn	4.36019e-11	0.327516	1	0.928	1.40769e-06	0.0353073	Th	0.5
	Guk1	2.1431e-08	-0.27408	1	1	0.0006919	0	NP3	0.5
	H1fx	6.10428e-09	-0.25183	0.934	0.995	0.000197077	0.0229855	NP3	0.5
	H2afz	5.28699e-07	-0.262221	1	1	0.0170691	0	NP3	0.5
	H2-D1	6.46622e-14	0.655195	1	0.992	2.08762e-09	0.00759238	Th	0.5
	H2-D1	7.3443e-26	0.729843	1	0.995	2.37111e-21	0.0052779	PEP1	0.5
	H2-D1	5.55647e-16	0.5122	1	1	1.79391e-11	0	NP3	0.5
	H2-D1	3.5006e-10	0.687312	1	0.993	1.13017e-05	0.00696547	NP1	0.5
	H2-K1	5.19525e-11	0.476265	0.975	0.812	1.67729e-06	0.125697	Th	0.5
	H2-K1	1.13023e-21	0.793894	1	0.945	3.64896e-17	0.0647926	PEP1	0.5
	H2-K1	5.04409e-15	0.417691	1	0.979	1.62848e-10	0.0127894	NP3	0.5
	H2-K1	7.23646e-11	0.609905	1	0.961	2.33629e-06	0.0350034	NP1	0.5
	H2-Q7	1.92969e-11	0.346358	0.636	0.043	6.23002e-07	1.34615	NP2	0.5
	H2-T22	3.08375e-11	0.354128	0.925	0.761	9.95588e-07	0.099707	Th	0.5
	H2-T22	2.41125e-28	0.515405	1	0.945	7.78474e-24	0.0420641	PEP1	0.5
	H2-T22	2.2621e-10	0.323976	0.938	0.756	7.30319e-06	0.100822	NP1	0.5
	H2-T23	8.36363e-28	0.265706	0.9	0.204	2.7002e-23	0.568969	Th	0.5
	H2-T23	1.13579e-41	0.693256	0.988	0.503	3.6669e-37	0.675197	PEP1	0.5
	H2-T23	1.16042e-25	0.430666	0.984	0.545	3.74642e-21	0.3671	NP3	0.5
	H2-T23	1.08742e-19	0.577213	0.938	0.41	3.51072e-15	0.68917	NP1	0.5
	H2-T23	3.03319e-07	1.08245	0.909	0.457	0.00979266	1.07389	NP2	0.5
	H2-T23	9.46358e-13	0.496053	0.895	0.148	3.05532e-08	1.28789	TRPM8	0.5
	H3f3a	2.43813e-08	-0.290242	1	1	0.000787149	0	NP3	0.5
	H3f3b	5.5808e-12	0.439976	1	1	1.80176e-07	0	PEP1	0.5
	Hacd2	4.06077e-10	0.258976	1	0.995	1.31102e-05	0.0018728	NP3	0.5
	Hap1	4.62619e-10	0.274495	0.926	0.702	1.49357e-05	0.109672	PEP1	0.5
	Herc6	3.65498e-41	0.342756	0.926	0.273	1.18001e-36	0.603972	PEP1	0.5
	Herc6	3.10368e-07	0.32373	0.842	0.321	0.0100202	0.450387	TRPM8	0.5
	Hes1	6.09245e-14	-0.315178	0.574	0.931	1.96695e-09	0.219909	NP3	0.5
	Hif1a	1.92583e-12	0.321007	1	1	6.21755e-08	0	NP3	0.5
	Hint1	7.59547e-09	-0.289215	1	1	0.00024522	0	NP3	0.5
	Hist1h1c	9.30256e-09	0.484712	1	0.928	0.000300333	0.0522535	NP1	0.5
	Hivep3	2.61087e-09	0.332881	1	1	8.42918e-05	0	NP3	0.5
	Hras	7.79856e-15	-0.437991	1	1	2.51777e-10	0	NP3	0.5
	Hspa5	1.38057e-10	0.319542	1	0.989	4.45717e-06	0.00509911	PEP1	0.5
	Hspa5	1.97549e-11	0.404075	1	0.989	6.37786e-07	0.00644806	NP3	0.5
	Huwe1	1.93423e-09	0.314557	1	1	6.24466e-05	0	NP3	0.5
	Iars	6.29256e-19	0.47857	1	0.995	2.03155e-14	0.00346081	NP3	0.5
	Iars	9.33589e-08	0.251833	1	0.928	0.00301409	0.0271484	NP1	0.5
	Ifi27l2a	7.5147e-11	1.04359	0.975	0.554	2.42612e-06	0.851067	Th	0.5
	Ifi27l2a	2.09562e-32	0.905903	0.951	0.339	6.76569e-28	1.34813	PEP1	0.5
	Ifi27l2a	1.50086e-20	0.62908	0.902	0.392	4.84554e-16	0.756325	NP3	0.5
	Ifi27l2a	1.34038e-12	2.09237	1	0.779	4.32743e-08	0.753888	NP1	0.5
	Ifi27l2a	2.75713e-07	0.521937	0.895	0.321	0.00890138	0.772107	TRPM8	0.5
	Ifi35	1.3164e-08	0.490343	0.925	0.679	0.000425001	0.218713	Th	0.5
	Ifi35	2.40012e-29	0.61318	1	0.921	7.74878e-25	0.0728009	PEP1	0.5
	Ifi35	1.67471e-16	0.402367	0.984	0.968	5.40681e-12	0.00951648	NP3	0.5
	Ifi35	6.84258e-16	0.496888	0.938	0.466	2.20913e-11	0.501488	NP1	0.5
	Ifi35	6.69742e-08	0.956624	1	0.71	0.00216226	0.472676	NP2	0.5
	Ifi44	1.3562e-47	0.314753	0.675	0.019	4.37848e-43	1.62121	Th	0.5
	Ifi44	1.38595e-12	0.390872	0.545	0.022	4.47454e-08	1.80998	NP2	0.5
	Ifih1	1.91555e-48	0.52356	1	0.309	6.18435e-44	0.887078	PEP1	0.5
	Ifih1	2.51655e-32	0.373169	0.934	0.201	8.1247e-28	0.827026	NP3	0.5
	Ifih1	2.64733e-17	0.386058	0.906	0.378	8.5469e-13	0.486866	NP1	0.5
	Ifih1	2.52846e-11	0.342529	0.909	0.174	8.16312e-07	0.816996	NP2	0.5
	Ifit1	3.48965e-28	2.96103	1	0.451	1.12663e-23	3.40163	Th	0.5
	Ifit1	2.17856e-44	2.39429	1	0.702	7.03349e-40	1.22218	PEP1	0.5
	Ifit1	1.11081e-28	1.88216	1	0.899	3.58626e-24	0.289112	NP3	0.5
	Ifit1	2.04713e-20	3.01308	1	0.899	6.60915e-16	0.46283	NP1	0.5
	Ifit1	3.07739e-08	2.91376	1	0.688	0.000993536	1.57203	NP2	0.5
	Ifit1	1.23602e-10	1.57928	1	0.531	3.99051e-06	1.44223	TRPM8	0.5
	Ifit1bl1	1.4001e-15	0.766626	0.75	0.215	4.52021e-11	1.38188	NP1	0.5
	Ifit1bl1	1.4083e-06	0.56135	0.727	0.21	0.0454669	1.00569	NP2	0.5
	Ifit2	1.13412e-32	0.54404	0.925	0.172	3.66151e-28	1.32041	Th	0.5
	Ifit2	2.26487e-26	0.323063	0.951	0.478	7.31213e-22	0.320618	PEP1	0.5
	Ifit2	2.041e-17	0.491065	0.984	0.772	6.58936e-13	0.171901	NP3	0.5
	Ifit2	4.78173e-15	1.02746	0.938	0.925	1.54378e-10	0.0206874	NP1	0.5
	Ifit2	1.08012e-06	1.31368	1	0.797	0.0348718	0.43003	NP2	0.5
	Ifit3	2.07507e-42	0.34954	0.9	0.093	6.69938e-38	1.14461	Th	0.5
	Ifit3	7.94419e-55	0.807007	0.938	0.169	2.56478e-50	1.99537	PEP1	0.5
	Ifit3	9.13552e-26	0.754402	1	0.651	2.9494e-21	0.467178	NP3	0.5
	Ifit3	7.50294e-18	0.926033	0.969	0.586	2.42232e-13	0.671925	NP1	0.5
	Ifit3	1.52638e-08	1.55065	1	0.594	0.000492793	1.16526	NP2	0.5
	Ifit3	2.63098e-07	0.404517	0.684	0.173	0.0084941	0.802246	TRPM8	0.5
	Ifitm1	5.13658e-14	0.272338	0.716	0.249	1.65834e-09	0.414991	PEP1	0.5
	Ifitm3	1.15942e-24	0.625306	1	0.528	3.7432e-20	0.57615	Th	0.5
	Ifitm3	8.85758e-43	0.928304	0.988	0.467	2.85967e-38	1.00358	PEP1	0.5
	Ifitm3	3.71879e-29	0.641162	1	0.566	1.20061e-24	0.526474	NP3	0.5
	Ifitm3	1.48559e-17	0.571331	0.969	0.544	4.79624e-13	0.475856	NP1	0.5
	Ifitm3	9.59757e-12	1.55819	1	0.42	3.09857e-07	1.95013	TRPM8	0.5
	Ift20	1.4478e-09	-0.281399	0.984	1	4.67424e-05	0.00654809	NP3	0.5
	Igfbp5	1.952e-09	-0.29627	0.311	0.667	6.30204e-05	0.326125	NP3	0.5
	Igip	4.22148e-14	-0.281294	0.963	0.975	1.36291e-09	0.0050257	PEP1	0.5
	Igtp	5.68897e-28	0.545061	0.95	0.273	1.83668e-23	0.980577	Th	0.5
	Igtp	1.74629e-28	0.427511	1	0.787	5.63789e-24	0.147732	PEP1	0.5
	Igtp	4.90688e-17	0.290506	0.934	0.656	1.58418e-12	0.148079	NP3	0.5
	Igtp	1.57167e-18	0.747704	1	0.704	5.07413e-14	0.378602	NP1	0.5
	Igtp	5.22206e-07	0.528965	0.909	0.413	0.0168594	0.602035	NP2	0.5
	Iigp1	3.3428e-22	0.35477	0.75	0.146	1.07922e-17	0.837583	Th	0.5
	Iigp1	1.10244e-20	0.286675	0.815	0.273	3.55921e-16	0.452343	PEP1	0.5
	Iigp1	1.81251e-27	0.83313	0.906	0.169	5.8517e-23	2.01824	NP1	0.5
	Iigp1	8.74884e-11	1.14829	0.909	0.181	2.82456e-06	2.67355	NP2	0.5
	Il1r2	2.29472e-16	0.407396	0.934	0.73	7.40852e-12	0.14484	NP3	0.5
	Il31ra	3.70201e-12	0.458166	1	1	1.19519e-07	0	NP3	0.5
	Irf7	3.95598e-43	0.548448	0.95	0.117	1.27719e-38	1.65709	Th	0.5
	Irf7	2.29579e-43	0.657213	0.938	0.32	7.41195e-39	1.01967	PEP1	0.5
	Irf7	5.16198e-28	0.326235	0.934	0.238	1.66654e-23	0.643485	NP3	0.5
	Irf7	1.65726e-36	0.398386	0.906	0.088	5.35045e-32	1.34014	NP1	0.5
	Irf7	2.07837e-10	0.8622	0.909	0.203	6.71002e-06	1.86476	NP2	0.5
	Irf9	2.53873e-17	0.27519	0.963	0.779	8.19629e-13	0.0841838	PEP1	0.5
	Irf9	1.57183e-13	0.259783	1	0.852	5.07467e-09	0.0600292	NP3	0.5
	Irf9	3.43841e-13	0.281124	0.969	0.717	1.11009e-08	0.122155	NP1	0.5
	Irgm1	1.86684e-26	0.307433	0.85	0.162	6.02709e-22	0.735214	Th	0.5
	Irgm1	2.43043e-17	0.347039	0.844	0.248	7.84666e-13	0.613182	NP1	0.5
	Irgm2	1.04351e-27	0.29722	0.85	0.167	3.36898e-23	0.697756	Th	0.5
	Irgm2	6.99442e-14	0.271221	0.844	0.427	2.25815e-09	0.266612	NP1	0.5
	Isg15	1.90877e-20	0.255559	0.625	0.093	6.16248e-16	0.702414	Th	0.5
	Isg15	8.30921e-54	0.750804	0.877	0.117	2.68263e-49	2.18188	PEP1	0.5
	Isg15	8.59407e-23	0.475925	0.77	0.153	2.7746e-18	1.10953	NP3	0.5
	Isg15	3.22355e-23	0.501571	0.781	0.117	1.04072e-18	1.3737	NP1	0.5
	Isg15	9.90773e-10	0.999231	0.895	0.259	3.19871e-05	1.78756	TRPM8	0.5
	Isl2	9.38167e-18	-0.583914	1	1	3.02887e-13	0	NP3	0.5
	Itk	1.0422e-12	0.493834	1	0.725	3.36474e-08	0.229112	NP3	0.5
	Jade2	2.96126e-15	0.296418	0.967	0.942	9.56044e-11	0.0112013	NP3	0.5
	Jpt1	5.23128e-07	-0.259739	1	1	0.0168892	0	NP3	0.5
	Kcnb2	9.79926e-13	-0.438329	1	1	3.16369e-08	0	PEP1	0.5
	Lamp2	5.55032e-11	0.256102	1	0.992	1.79192e-06	0.0029677	PEP1	0.5
	Lamtor2	4.4644e-12	-0.296339	1	1	1.44133e-07	0	NP3	0.5
	Lap3	6.26018e-07	0.265508	1	0.989	0.020211	0.00423686	NP3	0.5
	Laptm4b	4.18445e-10	0.250393	0.963	0.877	1.35095e-05	0.0337928	PEP1	0.5
	Lars2	3.34029e-08	0.633858	1	0.96	0.00107841	0.0373302	Th	0.5
	Lars2	1.17848e-08	0.30531	1	0.964	0.000380472	0.0161494	PEP1	0.5
	Lars2	3.50099e-20	0.608922	1	0.995	1.1303e-15	0.00440346	NP3	0.5
	Lars2	8.81985e-07	1.11014	1	0.935	0.0284749	0.107641	NP1	0.5
	Lcn2	4.80109e-64	0.312664	0.9	0.029	1.55003e-59	1.54948	Th	0.5
	Lcn2	9.81789e-87	0.868364	0.963	0.019	3.16971e-82	4.91789	PEP1	0.5
	Lcn2	2.73594e-44	0.356462	0.918	0.042	8.833e-40	1.58625	NP3	0.5
	Lcn2	8.56592e-56	0.321962	0.906	0.023	2.76551e-51	1.70631	NP1	0.5
	Lcn2	1.2779e-21	3.63593	0.909	0.036	4.1257e-17	16.9368	NP2	0.5
	Lcn2	2.25774e-13	0.346519	0.789	0.062	7.28911e-09	1.27161	TRPM8	0.5
	Ldb2	5.46424e-16	-0.400893	1	1	1.76413e-11	0	NP3	0.5
	Lgals3bp	1.47289e-20	0.598373	0.975	0.867	4.75523e-16	0.101346	Th	0.5
	Lgals3bp	4.89809e-37	0.645178	1	0.88	1.58135e-32	0.118987	PEP1	0.5
	Lgals3bp	4.96248e-15	0.29195	1	0.974	1.60214e-10	0.0110959	NP3	0.5
	Lgals3bp	1.15546e-12	0.485239	0.938	0.919	3.73042e-08	0.0143257	NP1	0.5
	Lgals9	1.86301e-12	0.555749	1	0.976	6.01471e-08	0.0194773	Th	0.5
	Lgals9	3.47225e-26	0.61536	1	0.975	1.12102e-21	0.0224765	PEP1	0.5
	Lgals9	3.75503e-14	0.402012	1	1	1.21231e-09	0	NP3	0.5
	Lgals9	2.668e-13	0.578967	0.969	0.948	8.61364e-09	0.0183009	NP1	0.5
	Lgalsl	1.21898e-07	0.259844	1	0.952	0.00393548	0.0184402	NP3	0.5
	Lnpep	1.31741e-10	0.282196	1	0.992	4.25324e-06	0.00327008	PEP1	0.5
	Lnpep	4.11451e-11	0.387993	1	1	1.32837e-06	0	NP3	0.5
	Lrg1	1.95195e-08	0.808671	0.364	0.014	0.000630188	3.80103	NP2	0.5
	Lrp1	3.94295e-08	0.259131	0.969	0.834	0.00127298	0.0560886	NP1	0.5
	Lrrc8a	1.24474e-17	0.377271	1	0.989	4.01866e-13	0.00602033	NP3	0.5
	Luc7l3	7.14907e-09	0.27102	0.984	0.989	0.000230808	0.00198175	NP3	0.5
	Ly6a	1.29646e-25	0.584705	0.79	0.194	4.18563e-21	1.18449	PEP1	0.5
	Ly6a	8.41738e-12	1.37751	0.909	0.123	2.71755e-07	3.97496	NP2	0.5
	Ly6c1	6.07582e-08	0.781982	0.818	0.138	0.00196158	2.00768	NP2	0.5
	Ly6e	6.45966e-08	0.521285	0.988	0.724	0.0020855	0.233807	PEP1	0.5
	Manf	1.12152e-07	0.361334	1	0.995	0.00362081	0.00261301	Th	0.5
	Map1lc3a	2.02075e-08	-0.344137	1	1	0.000652398	0	NP3	0.5
	Map4k4	1.07646e-06	0.286645	1	1	0.0347535	0	NP3	0.5
	Map6	5.22809e-12	0.251688	1	1	1.68789e-07	0	NP3	0.5
	Mat2b	6.22548e-07	0.260838	1	0.967	0.020099	0.0126277	NP1	0.5
	Meg3	1.22216e-06	-0.422291	1	0.995	0.0394574	0.00305383	PEP1	0.5
	Mical1	7.59392e-17	0.309813	0.988	0.934	2.4517e-12	0.0251223	PEP1	0.5
	Misp	3.36395e-10	0.450933	0.967	0.926	1.08605e-05	0.0281849	NP3	0.5
	Mitd1	4.2862e-08	0.272653	0.969	0.863	0.0013838	0.0455702	NP1	0.5
	Mpped2	3.08516e-10	-0.293982	1	1	9.96044e-06	0	NP3	0.5
	Mrpl12	2.67667e-09	-0.261377	1	1	8.64164e-05	0	NP3	0.5
	Msmo1	4.22883e-07	0.288524	1	1	0.0136528	0	NP3	0.5
	Mt1	5.14817e-11	0.430931	1	0.844	1.66209e-06	0.105442	Th	0.5
	Mt1	1.22374e-21	0.506634	1	0.847	3.95085e-17	0.121372	NP3	0.5
	Mt2	7.53673e-20	0.310479	0.925	0.334	2.43323e-15	0.456281	Th	0.5
	Mt2	6.51218e-22	0.331642	0.938	0.5	2.10246e-17	0.301018	PEP1	0.5
	Mt2	1.85632e-27	0.292472	0.967	0.349	5.99314e-23	0.430017	NP3	0.5
	Mt2	4.51894e-07	1.9381	0.909	0.428	0.0145894	2.10607	NP2	0.5
	mt-Atp6	1.29273e-06	-0.393585	1	1	0.0417357	0	Th	0.5
	mt-Atp6	8.07287e-13	-0.452914	1	1	2.60633e-08	0	PEP1	0.5
	mt-Atp6	3.75932e-07	-0.262495	1	1	0.012137	0	NP3	0.5
	mt-Co2	1.62694e-08	-0.281326	1	1	0.000525258	0	PEP1	0.5
	mt-Co3	3.2906e-08	-0.484704	1	1	0.00106237	0	Th	0.5
	mt-Co3	6.755e-18	-0.542133	1	1	2.18085e-13	0	PEP1	0.5
	mt-Co3	2.91497e-11	-0.361331	1	1	9.41098e-07	0	NP3	0.5
	mt-Cytb	5.95489e-11	-0.612741	1	0.995	1.92254e-06	0.00443108	Th	0.5
	mt-Cytb	4.7402e-23	-0.640974	1	0.997	1.53037e-18	0.00277836	PEP1	0.5
	mt-Cytb	1.07477e-14	-0.348097	1	1	3.46988e-10	0	NP3	0.5
	Mtm1	3.5171e-10	0.263333	0.984	0.989	1.1355e-05	0.00192554	NP3	0.5
	mt-Nd1	9.20242e-10	-0.717446	1	0.989	2.971e-05	0.0114487	Th	0.5
	mt-Nd1	6.43913e-19	-0.72518	1	1	2.07887e-14	0	PEP1	0.5
	mt-Nd1	3.97879e-12	-0.578354	1	1	1.28455e-07	0	NP3	0.5
	mt-Nd1	1.02965e-07	-0.552205	1	0.99	0.00332422	0.00800672	NP1	0.5
	mt-Nd1	3.63156e-07	-0.717527	1	1	0.0117245	0	TRPM8	0.5
	mt-Nd2	8.76014e-11	-0.423889	1	1	2.82821e-06	0	PEP1	0.5
	mt-Nd2	5.6335e-07	-0.311659	1	1	0.0181878	0	NP3	0.5
	mt-Nd4	1.77095e-10	-0.545771	0.975	0.987	5.71751e-06	0.00963168	Th	0.5
	mt-Nd4	2.87488e-20	-0.694888	1	1	9.28154e-16	0	PEP1	0.5
	mt-Nd4	4.22908e-11	-0.347415	1	1	1.36536e-06	0	NP3	0.5
	mt-Nd4	8.34311e-07	-0.405038	1	0.987	0.0269357	0.00764631	NP1	0.5
	Mtus2	1.95468e-09	0.459417	0.967	0.947	6.31067e-05	0.0138521	NP3	0.5
	Myadm	6.49767e-08	0.428488	0.975	0.976	0.00209777	0.000633703	Th	0.5
	Nars	4.03654e-12	0.32183	1	1	1.3032e-07	0	NP3	0.5
	Ncald	1.43453e-07	-0.410867	1	0.973	0.00463138	0.0162244	PEP1	0.5
	Ncald	8.30751e-14	-0.373009	0.967	1	2.68208e-09	0.0180582	NP3	0.5
	Ndst1	2.96597e-10	0.319718	1	1	9.57564e-06	0	NP3	0.5
	Ndufa3	3.6558e-09	0.268869	0.988	0.975	0.000118028	0.00513777	PEP1	0.5
	Ndufb1-ps	5.44218e-18	0.382914	1	0.997	1.75701e-13	0.00165977	PEP1	0.5
	Ndufb7	6.73227e-10	-0.283609	1	1	2.17351e-05	0	NP3	0.5
	Nectin2	4.69665e-07	0.303059	0.969	0.951	0.0151631	0.00819815	NP1	0.5
	Nenf	1.43407e-08	-0.258094	1	1	0.000462989	0	NP3	0.5
	Nfe2l1	1.06411e-08	0.328316	1	1	0.000343549	0	NP3	0.5
	Ninj1	9.51297e-15	-0.285623	0.902	0.979	3.07126e-10	0.0337553	NP3	0.5
	Nmi	2.79916e-14	0.251261	0.925	0.538	9.03709e-10	0.196447	Th	0.5
	Nmi	4.49336e-13	0.269527	0.938	0.792	1.45068e-08	0.0657881	NP1	0.5
	Nmi	9.39561e-07	0.572601	1	0.804	0.0303337	0.180216	NP2	0.5
	Nmt1	4.43132e-15	0.283273	1	1	1.43065e-10	0	NP3	0.5
	Nppb	8.35853e-11	0.549416	1	1	2.69855e-06	0	NP3	0.5
	Nptx1	1.75404e-13	0.567101	0.914	0.661	5.66292e-09	0.265144	PEP1	0.5
	Nptx2	1.27528e-07	0.285334	0.984	0.989	0.00411725	0.00208642	NP3	0.5
	Npy2r	1.04324e-17	0.658082	1	1	3.36811e-13	0	NP3	0.5
	Nrip1	6.67495e-10	0.281607	1	0.899	2.15501e-05	0.0432568	NP3	0.5
	Nrn1	9.20691e-08	0.424658	1	0.997	0.00297245	0.00184072	Th	0.5
	Nsa2	1.5144e-11	0.282809	1	1	4.88925e-07	0	NP3	0.5
	Nt5e	9.37376e-21	0.770715	1	1	3.02632e-16	0	NP3	0.5
	Nwd2	1.24886e-06	-0.313615	0.938	0.961	0.0403195	0.0109604	NP1	0.5
	Nxpe4	3.24095e-11	0.263467	0.951	0.878	1.04634e-06	0.0303578	NP3	0.5
	Oasl2	7.67929e-27	1.47897	1	0.456	2.47926e-22	1.67552	Th	0.5
	Oasl2	9.87892e-42	1.36852	1	0.926	3.18941e-37	0.151791	PEP1	0.5
	Oasl2	1.15003e-28	1.16204	0.984	0.952	3.71287e-24	0.0554254	NP3	0.5
	Oasl2	4.5842e-20	1.08226	1	0.834	1.48001e-15	0.283421	NP1	0.5
	Oasl2	1.33612e-07	1.0286	1	0.783	0.00431367	0.363009	NP2	0.5
	Oasl2	2.92555e-10	1.50109	1	0.741	9.44513e-06	0.649152	TRPM8	0.5
	Oaz1	4.37609e-13	-0.352503	1	1	1.41282e-08	0	NP3	0.5
	Olfm1	1.16632e-13	0.42072	1	1	3.76546e-09	0	NP3	0.5
	Onecut2	6.64588e-10	-0.314144	0.951	1	2.14562e-05	0.02277	NP3	0.5
	Orai1	3.7515e-17	0.44846	1	0.989	1.21117e-12	0.00715632	NP3	0.5
	Osmr	1.57947e-11	0.409347	1	1	5.09931e-07	0	NP3	0.5
	Ostf1	1.29825e-14	0.527221	0.988	0.992	4.19139e-10	0.00307321	PEP1	0.5
	Pabpn1	1.28488e-10	-0.250979	1	0.997	4.14824e-06	0.00108789	PEP1	0.5
	Panx1	3.30739e-20	0.590954	1	1	1.06779e-15	0	NP3	0.5
	Parp12	7.55734e-18	0.298099	0.9	0.424	2.43989e-13	0.323693	Th	0.5
	Parp12	7.18515e-15	0.317659	0.938	0.606	2.31972e-10	0.20021	NP1	0.5
	Parp12	3.13221e-07	0.430123	1	0.623	0.0101123	0.293643	NP2	0.5
	Pcdh17	3.55895e-19	0.9732	1	0.995	1.14901e-14	0.00703775	NP3	0.5
	Pde4c	1.2794e-11	0.507503	1	1	4.13053e-07	0	NP3	0.5
	Pdrg1	1.24819e-08	0.371072	0.969	0.967	0.000402977	0.00110608	NP1	0.5
	Pfkfb3	7.91871e-22	0.679936	1	0.967	2.55656e-17	0.0329172	PEP1	0.5
	Pfkfb3	7.70619e-20	0.611005	1	0.942	2.48794e-15	0.0526692	NP3	0.5
	Pfkp	2.53829e-12	0.310205	1	1	8.19486e-08	0	PEP1	0.5
	Pgls	8.06872e-09	-0.290395	1	1	0.000260499	0	NP3	0.5
	Phactr3	8.15387e-12	0.316153	1	0.973	2.63248e-07	0.0124843	PEP1	0.5
	Phactr3	5.37283e-16	0.411561	1	0.979	1.73462e-11	0.0126017	NP3	0.5
	Phf24	5.9389e-07	0.255353	1	1	0.0191737	0	NP3	0.5
	Pla2g7	6.16595e-10	0.552428	1	1	1.99068e-05	0	Th	0.5
	Plaur	1.08514e-07	0.347099	0.967	0.915	0.00350337	0.0276791	NP3	0.5
	Pld1	4.87685e-11	0.281192	0.984	0.952	1.57449e-06	0.0134119	NP3	0.5
	Pld5	9.19128e-08	-0.319292	0.988	0.981	0.0029674	0.00327527	PEP1	0.5
	Plxnc1	2.57856e-09	0.434157	1	1	8.32487e-05	0	NP3	0.5
	Pnp	9.38236e-08	0.42471	0.975	0.904	0.00302909	0.0463271	PEP1	0.5
	Pogk	3.44049e-11	0.284908	1	0.995	1.11076e-06	0.00206033	NP3	0.5
	Pop5	3.38787e-13	-0.402864	1	1	1.09377e-08	0	NP3	0.5
	Ppdpf	6.39391e-10	-0.255361	1	1	2.06427e-05	0	NP3	0.5
	Ppm1l	8.88613e-09	0.319345	1	0.995	0.000286889	0.00230936	NP3	0.5
	Ppp1r14b	1.62436e-11	-0.345416	1	1	5.24423e-07	0	NP3	0.5
	Praf2	6.40947e-09	-0.254864	1	1	0.00020693	0	NP3	0.5
	Prkar2b	6.04287e-07	0.336693	1	0.986	0.0195094	0.00684848	PEP1	0.5
	Prkx	5.93221e-08	0.273287	1	1	0.00191521	0	NP3	0.5
	Prr15l	6.80147e-20	0.329512	0.79	0.32	2.19585e-15	0.42961	PEP1	0.5
	Prr15l	1.85188e-29	0.50121	0.82	0.122	5.97879e-25	1.37769	NP3	0.5
	Psmb10	1.73444e-34	0.837364	1	0.959	5.59965e-30	0.0505744	PEP1	0.5
	Psmb10	1.60819e-15	0.528935	1	0.989	5.19206e-11	0.00844051	NP3	0.5
	Psmb10	1.00852e-14	0.659874	1	0.967	3.256e-10	0.0319459	NP1	0.5
	Psmb10	1.05109e-07	0.975362	1	0.971	0.00339346	0.0414107	NP2	0.5
	Psmb8	1.02692e-19	0.750017	0.975	0.653	3.31542e-15	0.433749	Th	0.5
	Psmb8	4.52371e-35	1.01138	1	0.926	1.46048e-30	0.112178	PEP1	0.5
	Psmb8	6.10334e-20	0.721448	0.967	0.926	1.97046e-15	0.0450931	NP3	0.5
	Psmb8	8.05541e-16	0.770666	0.969	0.863	2.60069e-11	0.128806	NP1	0.5
	Psmb9	2.54787e-29	0.338895	0.875	0.162	8.22579e-25	0.824627	Th	0.5
	Psmb9	2.39301e-13	0.415797	0.906	0.593	7.72582e-09	0.25425	NP1	0.5
	Psmb9	5.35737e-10	0.66015	1	0.341	1.72963e-05	1.02465	NP2	0.5
	Psme1	3.87918e-15	0.376873	1	0.954	1.25239e-10	0.0256043	PEP1	0.5
	Psme1	1.74788e-10	0.301158	1	0.995	5.64302e-06	0.00217784	NP3	0.5
	Psme1	1.07112e-07	0.259942	1	0.941	0.00345811	0.0228055	NP1	0.5
	Psme2	1.59558e-12	0.299254	1	0.962	5.15135e-08	0.0167257	PEP1	0.5
	Ptbp3	4.15908e-08	0.272937	1	1	0.00134276	0	NP3	0.5
	Ptges3	3.97879e-12	0.2997	1	1	1.28455e-07	0	NP3	0.5
	Ptov1	4.02063e-09	-0.266798	1	1	0.000129806	0	PEP1	0.5
	Ptpn1	3.03378e-16	0.404091	1	1	9.79456e-12	0	NP3	0.5
	Ptpn9	2.89346e-17	0.510544	1	0.973	9.34152e-13	0.0201605	PEP1	0.5
	Ptpn9	2.65245e-24	0.678196	1	0.995	8.56344e-20	0.00490442	NP3	0.5
	Ptprg	2.58492e-08	0.309697	1	1	0.000834541	0	NP3	0.5
	Ptprn	2.70508e-10	0.338065	1	1	8.73336e-06	0	NP3	0.5
	Ptpro	1.34142e-09	0.302924	1	0.963	4.33077e-05	0.0164767	NP3	0.5
	Pttg1	1.73788e-21	0.465305	1	0.943	5.61075e-17	0.0393975	PEP1	0.5
	Pttg1	2.54664e-09	0.27748	1	1	8.22182e-05	0	NP3	0.5
	Pttg1	6.88797e-14	0.509795	1	0.958	2.22378e-09	0.0315575	NP1	0.5
	Pura	4.49857e-21	-0.396814	1	0.997	1.45236e-16	0.00172002	PEP1	0.5
	Rab39	7.8084e-16	0.266783	1	0.91	2.52094e-11	0.0362989	NP3	0.5
	Rab3a	2.19237e-09	-0.295463	1	1	7.07805e-05	0	NP3	0.5
	Rac3	1.04863e-11	-0.302225	0.988	0.989	3.38552e-07	0.00044109	PEP1	0.5
	Rac3	1.79605e-08	-0.250075	1	1	0.000579856	0	NP3	0.5
	Rasgrp1	4.28982e-15	0.394674	1	0.995	1.38497e-10	0.00285411	NP3	0.5
	Rb1cc1	1.20557e-06	0.272852	1	1	0.0389218	0	NP3	0.5
	Rbms1	6.0839e-13	-0.403432	1	1	1.96419e-08	0	NP3	0.5
	Retreg1	9.79019e-13	0.344635	1	0.995	3.16076e-08	0.00249225	NP3	0.5
	Rex1bd	8.57058e-09	-0.261491	0.984	1	0.000276701	0.00608483	NP3	0.5
	Rgs2	6.64171e-07	0.342175	0.852	0.623	0.0214428	0.154533	PEP1	0.5
	Rhob	4.85681e-07	0.294893	1	1	0.0156802	0	NP3	0.5
	Rhoq	7.36049e-08	0.289576	1	1	0.00237633	0	NP3	0.5
	Rhou	7.18755e-08	0.286371	0.988	0.951	0.0023205	0.0157692	PEP1	0.5
	Rhou	6.2069e-12	0.310118	1	0.979	2.0039e-07	0.00949558	NP3	0.5
	Rnf112	1.83342e-07	-0.333208	0.975	0.987	0.00591921	0.00588041	Th	0.5
	Rnf213	5.15552e-15	0.3288	0.9	0.509	1.66446e-10	0.270359	Th	0.5
	Rnf213	1.68415e-07	0.532029	1	0.507	0.00543726	0.521357	NP2	0.5
	Rnh1	3.34032e-07	0.338059	1	1	0.0107842	0	NP3	0.5
	Rpl15	4.00814e-10	-0.25527	1	1	1.29403e-05	0	NP3	0.5
	Rpl29	1.01463e-09	-0.328157	1	1	3.27574e-05	0	NP3	0.5
	Rpl38	1.06551e-14	0.303151	1	1	3.43998e-10	0	PEP1	0.5
	Rpl39	6.38431e-19	0.336396	1	1	2.06117e-14	0	PEP1	0.5
	Rpl39	1.97373e-08	0.253753	1	1	0.000637218	0	NP3	0.5
	Rps27	8.30625e-08	0.252645	1	0.997	0.00268167	0.00109511	Th	0.5
	Rps27	4.14835e-08	0.283552	1	0.997	0.00133929	0.00122908	NP1	0.5
	Rps27	7.2135e-07	0.594137	1	1	0.0232888	0	TRPM8	0.5
	Rps28	1.50085e-14	0.310202	1	0.997	4.84549e-10	0.0013446	PEP1	0.5
	Rps28	3.63156e-07	0.444114	1	1	0.0117245	0	TRPM8	0.5
	Rps29	2.04193e-12	0.254233	1	1	6.59238e-08	0	PEP1	0.5
	Rps29	1.25839e-12	0.26348	1	1	4.06271e-08	0	NP3	0.5
	Rps29	2.87819e-07	0.449135	1	1	0.00929223	0	TRPM8	0.5
	Rsad2	9.97361e-34	1.39701	0.975	0.233	3.21998e-29	2.88491	Th	0.5
	Rsad2	1.64976e-19	0.33797	0.926	0.473	5.32625e-15	0.32755	PEP1	0.5
	Rsad2	5.07668e-14	0.253417	0.672	0.164	1.63901e-09	0.515642	NP3	0.5
	Rsad2	1.63797e-18	0.547559	0.906	0.319	5.28819e-14	0.824597	NP1	0.5
	Rsad2	8.73192e-08	0.55168	1	0.377	0.0028191	0.776413	NP2	0.5
	Rtp4	2.02548e-41	0.447648	0.95	0.119	6.53925e-37	1.34158	Th	0.5
	Rtp4	1.15856e-22	0.529106	1	0.309	3.74041e-18	0.896474	NP1	0.5
	Rtp4	9.1598e-10	0.335352	0.727	0.101	2.95724e-05	0.954945	NP2	0.5
	S1pr1	2.67667e-09	0.380977	1	0.995	8.64164e-05	0.00275506	NP3	0.5
	S1pr3	6.83157e-09	0.507216	1	0.964	0.000220557	0.0268291	PEP1	0.5
	Saa1	1.50656e-70	0.273232	0.8	0.003	4.86393e-66	2.20182	Th	0.5
	Saa1	4.26312e-43	0.307961	0.951	0.213	1.37635e-38	0.66476	PEP1	0.5
	Saa1	4.09006e-14	0.807308	0.632	0	1.32048e-09	15.5565	TRPM8	0.5
	Saa3	6.82809e-84	0.860144	0.975	0.008	2.20445e-79	5.96001	Th	0.5
	Saa3	1.91434e-82	0.610925	0.951	0.025	6.18045e-78	3.20698	PEP1	0.5
	Saa3	2.20742e-50	0.371563	0.934	0	7.12665e-46	7.36924	NP3	0.5
	Saa3	3.3307e-60	0.323168	0.906	0.013	1.07532e-55	1.9787	NP1	0.5
	Saa3	3.25127e-26	0.387578	0.909	0.014	1.04967e-21	2.33348	NP2	0.5
	Saa3	2.0279e-19	0.429182	0.895	0.012	6.54709e-15	2.66979	TRPM8	0.5
	Samd9l	7.29191e-21	0.413975	0.926	0.699	2.35419e-16	0.167958	PEP1	0.5
	Samd9l	9.94225e-18	0.279321	0.951	0.788	3.20985e-13	0.0757657	NP3	0.5
	Samd9l	3.10999e-07	0.500567	1	0.522	0.0100406	0.46947	NP2	0.5
	Samhd1	1.58218e-13	0.299068	1	0.947	5.10808e-09	0.0234958	NP3	0.5
	Sbds	2.88393e-09	0.267942	1	1	9.31078e-05	0	NP3	0.5
	Scd1	1.22299e-17	0.443255	1	1	3.94844e-13	0	NP3	0.5
	Scpep1	1.60836e-12	0.295959	0.984	0.841	5.19259e-08	0.0670502	NP3	0.5
	Scrt2	2.13894e-07	0.352059	0.938	0.754	0.00690557	0.110907	PEP1	0.5
	Scrt2	8.34281e-25	0.496647	1	0.974	2.69348e-20	0.0188757	NP3	0.5
	Sec62	2.1048e-10	0.253932	1	1	6.79535e-06	0	NP3	0.5
	Sectm1b	1.3199e-20	0.264217	0.815	0.303	4.26129e-16	0.377164	PEP1	0.5
	Sectm1b	1.33334e-17	0.796472	0.967	0.683	4.30469e-13	0.399534	NP3	0.5
	Selenoh	1.93423e-09	-0.258483	1	1	6.24466e-05	0	NP3	0.5
	Sema6d	1.17018e-18	0.513316	1	0.979	3.77793e-14	0.0157173	NP3	0.5
	Serpina3g	3.45853e-11	0.650565	1	0.863	1.11659e-06	0.138289	PEP1	0.5
	Serpina3g	3.30172e-17	0.585868	0.967	0.841	1.06596e-12	0.118	NP3	0.5
	Serpina3g	1.59029e-10	0.507942	1	0.948	5.13424e-06	0.0391323	NP1	0.5
	Serpina3i	1.89951e-21	0.297149	0.951	0.471	6.13256e-17	0.301225	NP3	0.5
	Serpina3n	1.96179e-28	1.10885	1	0.992	6.33362e-24	0.0128493	PEP1	0.5
	Serpina3n	7.01383e-31	1.17267	1	1	2.26441e-26	0	NP3	0.5
	Sez6l2	5.18646e-09	0.251079	0.988	0.975	0.000167445	0.00479782	PEP1	0.5
	Sh3bgrl3	4.0088e-07	-0.297995	1	1	0.0129424	0	NP3	0.5
	Shc1	1.76772e-13	0.333016	1	0.97	5.70709e-09	0.0146338	PEP1	0.5
	Shisa5	1.02627e-14	0.453025	0.975	0.952	3.31331e-10	0.0156024	Th	0.5
	Shisa5	6.20414e-24	0.480927	1	0.967	2.00301e-19	0.0232827	PEP1	0.5
	Shisa5	2.34919e-20	0.461735	1	0.995	7.58435e-16	0.00333907	NP3	0.5
	Shisa5	1.36929e-09	0.340249	0.938	0.954	4.42075e-05	0.00830252	NP1	0.5
	Skp1a	3.83819e-07	0.362741	0.988	0.997	0.0123916	0.00474554	PEP1	0.5
	Slc10a6	3.57157e-26	0.567136	1	1	1.15308e-21	0	NP3	0.5
	Slc12a7	7.01243e-08	0.286724	0.975	0.96	0.00226396	0.00641339	Th	0.5
	Slc25a22	8.90913e-09	0.255911	1	0.958	0.000287631	0.0158415	Th	0.5
	Slc25a22	7.6633e-10	0.283464	0.969	0.925	2.4741e-05	0.0190043	NP1	0.5
	Slc38a2	8.92958e-10	0.336812	1	1	2.88292e-05	0	NP3	0.5
	Slc39a10	1.15152e-23	0.392461	1	0.929	3.71767e-19	0.0416988	PEP1	0.5
	Slc39a10	3.63366e-22	0.41299	1	0.984	1.17313e-17	0.00961018	NP3	0.5
	Slc39a10	6.04645e-12	0.308839	1	0.896	1.9521e-07	0.0489291	NP1	0.5
	Slc44a1	5.96458e-12	0.294739	1	0.973	1.92567e-07	0.0116387	PEP1	0.5
	Slc9a3r2	4.46764e-11	-0.282404	1	1	1.44238e-06	0	NP3	0.5
	Smug1	7.5155e-10	0.261907	1	0.844	2.42638e-05	0.0640847	Th	0.5
	Snx10	4.32088e-16	0.504527	1	1	1.395e-11	0	NP3	0.5
	Sox4	1.54029e-06	-0.447954	0.969	0.967	0.0497284	0.00133525	NP1	0.5
	Sqle	2.11812e-11	0.385098	1	1	6.83835e-07	0	NP3	0.5
	Srcin1	1.17867e-08	-0.257847	0.988	0.973	0.000380534	0.005691	PEP1	0.5
	Ss18l2	1.01574e-08	-0.271383	1	0.976	0.000327932	0.00951115	Th	0.5
	Stat1	4.37075e-24	0.720639	1	0.83	1.4111e-19	0.19372	Th	0.5
	Stat1	4.03264e-39	0.748041	0.988	0.877	1.30194e-34	0.128614	PEP1	0.5
	Stat1	3.0037e-23	0.469767	0.984	0.963	9.69746e-19	0.0146203	NP3	0.5
	Stat1	1.01463e-12	0.425322	0.938	0.86	3.27572e-08	0.053272	NP1	0.5
	Stat1	2.61043e-07	0.667122	1	0.855	0.00842778	0.150772	NP2	0.5
	Stat2	5.43344e-20	0.593306	1	0.822	1.75419e-15	0.167781	Th	0.5
	Stat2	5.69335e-17	0.308863	1	0.861	1.8381e-12	0.066688	PEP1	0.5
	Stat2	7.41296e-19	0.418413	1	0.963	2.39327e-14	0.0227584	NP3	0.5
	Stat2	1.94085e-14	0.562079	0.969	0.906	6.26603e-10	0.0545135	NP1	0.5
	Stat3	6.90794e-10	0.262157	1	1	2.23023e-05	0	NP3	0.5
	Sumo2	2.36752e-11	-0.304914	1	1	7.64355e-07	0	NP3	0.5
	Susd6	4.53246e-15	0.367808	1	0.956	1.4633e-10	0.0238771	PEP1	0.5
	Susd6	3.00793e-20	0.494718	1	0.989	9.7111e-16	0.00789448	NP3	0.5
	Susd6	3.24217e-09	0.43218	1	0.945	0.000104673	0.0352718	NP1	0.5
	Swt1	1.34884e-10	0.331747	0.969	0.899	4.35471e-06	0.0358869	NP1	0.5
	Syn2	7.71452e-16	-0.460547	0.988	0.997	2.49063e-11	0.00602508	PEP1	0.5
	Synm	1.02785e-06	-0.251107	1	0.992	0.033184	0.00290981	PEP1	0.5
	Syt7	3.02271e-07	-0.343032	1	0.964	0.0097588	0.0181446	PEP1	0.5
	Tap1	6.81136e-39	0.304467	0.9	0.103	2.19905e-34	0.952151	Th	0.5
	Tap1	3.49287e-09	0.351912	0.909	0.21	0.000112767	0.743901	NP2	0.5
	Tapbp	5.76886e-15	0.495434	0.975	0.963	1.86248e-10	0.00885162	Th	0.5
	Tapbp	1.80614e-26	0.496784	1	0.956	5.83114e-22	0.0322499	PEP1	0.5
	Tapbp	1.2503e-20	0.43241	1	0.984	4.03659e-16	0.0100621	NP3	0.5
	Tapbp	4.19976e-15	0.400476	1	0.935	1.35589e-10	0.0388308	NP1	0.5
	Tapbpl	9.64638e-12	0.251871	1	0.984	3.11433e-07	0.00586098	NP3	0.5
	Tapbpl	3.16108e-13	0.516271	0.969	0.909	1.02056e-08	0.0476086	NP1	0.5
	Tbrg1	1.29372e-07	0.269946	0.969	0.98	0.00417677	0.00439609	NP1	0.5
	Tceal9	1.06206e-06	0.321528	1	1	0.0342887	0	NP1	0.5
	Tesc	6.53277e-15	-0.511111	1	1	2.1091e-10	0	NP3	0.5
	Tfrc	5.22695e-07	0.35283	1	0.947	0.0168752	0.0277196	NP3	0.5
	Thra	1.21941e-13	-0.289838	1	0.997	3.93686e-09	0.00125633	PEP1	0.5
	Tifa	8.12643e-17	0.919301	0.934	0.884	2.62362e-12	0.0729705	NP3	0.5
	Timeless	3.04583e-08	0.2839	0.988	0.934	0.000983346	0.023021	PEP1	0.5
	Timm13	5.47696e-08	-0.253188	1	1	0.00176824	0	NP3	0.5
	Timp1	1.88906e-17	0.258535	0.836	0.286	6.09884e-13	0.400078	NP3	0.5
	Tle5	7.03453e-08	-0.271728	1	1	0.0022711	0	NP3	0.5
	Tlx2	3.6252e-19	-0.407243	1	1	1.1704e-14	0	NP3	0.5
	Tlx3	9.78382e-09	-0.292957	1	1	0.000315871	0	NP3	0.5
	Tmbim6	2.21617e-08	0.258511	1	0.987	0.000715489	0.00488018	Th	0.5
	Tmbim6	5.71498e-15	0.278218	1	0.986	1.84508e-10	0.00565907	PEP1	0.5
	Tmbim6	1.83317e-17	0.352048	1	1	5.91837e-13	0	NP3	0.5
	Tmbim6	4.94408e-10	0.352928	0.969	0.971	1.5962e-05	0.00104983	NP1	0.5
	Tmem106b	1.63394e-08	0.264467	1	0.989	0.000527517	0.00422025	NP3	0.5
	Tmem140	1.25918e-15	0.277748	0.84	0.437	4.06527e-11	0.261848	PEP1	0.5
	Tmem158	4.22883e-07	-0.456058	1	1	0.0136528	0	NP3	0.5
	Tmem173	1.02179e-14	0.345162	0.967	0.815	3.29885e-10	0.0851569	NP3	0.5
	Tmem229a	4.58222e-11	-0.395794	0.988	0.978	1.47937e-06	0.0058089	PEP1	0.5
	Tmem59	1.96663e-08	0.41241	1	0.992	0.000634925	0.00477899	Th	0.5
	Tmf1	1.18104e-06	0.261129	0.984	1	0.0381298	0.00607641	NP3	0.5
	Tmod2	2.57994e-07	-0.328603	0.969	0.977	0.00832933	0.00389786	NP1	0.5
	Tpm4	2.10217e-12	0.325817	1	0.995	6.78685e-08	0.00235617	NP3	0.5
	Trib2	5.74435e-09	0.414152	1	0.995	0.000185456	0.00299497	NP3	0.5
	Trim25	1.03626e-08	0.311124	0.969	0.915	0.000334556	0.0257376	NP1	0.5
	Trim30a	1.40933e-49	0.392852	0.875	0.033	4.55001e-45	1.85768	NP1	0.5
	Trim30a	1.90153e-24	0.46548	0.909	0.022	6.13909e-20	2.499	NP2	0.5
	Trim56	1.85051e-14	0.321152	0.95	0.695	5.97436e-10	0.144812	Th	0.5
	Trim9	9.18683e-11	0.293714	1	0.979	2.96597e-06	0.00899329	NP3	0.5
	Uba52	7.68998e-15	0.307101	0.975	0.943	2.48271e-10	0.0147852	PEP1	0.5
	Uba52	4.03055e-07	0.318021	0.969	0.967	0.0130126	0.000947948	NP1	0.5
	Ubash3b	1.39377e-07	0.288121	1	1	0.00449978	0	NP3	0.5
	Ube2l6	2.96048e-16	0.369522	0.9	0.443	9.5579e-12	0.37788	Th	0.5
	Ube2l6	1.15682e-30	0.416216	0.975	0.694	3.7348e-26	0.20414	PEP1	0.5
	Ube2l6	6.12362e-14	0.266593	0.902	0.661	1.97701e-09	0.119561	NP3	0.5
	Ube2l6	1.6854e-16	0.409133	0.969	0.743	5.44131e-12	0.156753	NP1	0.5
	Ube2l6	3.83323e-08	0.457582	1	0.464	0.00123756	0.50691	NP2	0.5
	Ubtf	1.47947e-13	-0.261511	0.984	0.995	4.77647e-09	0.00419416	NP3	0.5
	Uqcc3	3.72837e-07	-0.26303	1	0.989	0.0120371	0.00419732	Th	0.5
	Uqcc3	3.30024e-15	-0.299972	0.988	0.992	1.06548e-10	0.00174856	PEP1	0.5
	Uqcc3	9.47859e-23	-0.42183	1	0.995	3.06016e-18	0.00305049	NP3	0.5
	Uqcc3	2.7795e-08	-0.286959	0.938	0.958	0.000897361	0.00873439	NP1	0.5
	Usp18	1.44534e-56	0.804217	0.975	0.072	4.66627e-52	3.0233	Th	0.5
	Usp18	1.51498e-68	0.671699	0.975	0.107	4.89111e-64	2.14123	PEP1	0.5
	Usp18	1.0345e-33	0.633984	0.984	0.27	3.33989e-29	1.18282	NP3	0.5
	Usp18	2.46596e-36	0.68763	0.938	0.114	7.96134e-32	2.09077	NP1	0.5
	Usp18	1.85476e-19	0.655095	0.909	0.051	5.98808e-15	2.72237	NP2	0.5
	Usp18	6.32745e-16	0.385518	0.789	0.025	2.04282e-11	1.91987	TRPM8	0.5
	Usp22	3.90488e-10	0.25152	1	1	1.26069e-05	0	NP3	0.5
	Utrn	9.47798e-09	0.277592	1	0.986	0.000305997	0.00564634	PEP1	0.5
	Vat1	1.32523e-08	-0.262262	1	0.995	0.00042785	0.00189656	PEP1	0.5
	Wdr13	3.33987e-11	-0.288162	0.617	0.959	1.07828e-06	0.183346	PEP1	0.5
	Vim	2.75734e-11	0.51258	1	0.995	8.90207e-07	0.00370676	PEP1	0.5
	Vim	1.21015e-06	0.330163	0.984	0.942	0.0390697	0.0207776	NP3	0.5
	Vim	1.07379e-12	0.753139	1	0.941	3.46673e-08	0.0660753	NP1	0.5
	Vstm2l	2.60481e-07	-0.286215	0.988	0.997	0.00840962	0.0037444	PEP1	0.5
	Vstm5	1.35452e-12	0.390668	1	1	4.37305e-08	0	NP3	0.5
	Vwa5a	6.00743e-21	0.59051	1	0.995	1.9395e-16	0.00427031	PEP1	0.5
	Vwa5a	1.69958e-22	0.639239	1	1	5.48711e-18	0	NP3	0.5
	Xaf1	3.80467e-23	0.702794	1	0.56	1.22834e-18	0.587887	Th	0.5
	Xaf1	1.38533e-35	0.586592	0.975	0.669	4.47254e-31	0.318751	PEP1	0.5
	Xaf1	7.39717e-24	0.466804	0.984	0.841	2.38818e-19	0.105755	NP3	0.5
	Xaf1	7.4594e-17	0.805576	0.969	0.86	2.40827e-12	0.138688	NP1	0.5
	Xaf1	3.41367e-09	0.825817	1	0.435	0.00011021	0.991732	NP2	0.5
	Xbp1	4.98494e-11	0.258887	1	1	1.60939e-06	0	NP3	0.5
	Zbtb20	5.83017e-09	-0.365758	1	0.997	0.000188227	0.00158541	PEP1	0.5
	Zbtb38	3.0307e-09	0.335199	1	1	9.78462e-05	0	NP3	0.5
	Zc3hav1	7.2173e-17	0.444238	1	0.865	2.3301e-12	0.0929469	Th	0.5
	Zc3hav1	5.67665e-10	0.26369	1	0.85	1.83271e-05	0.061826	NP1	0.5
	Zfas1	6.46762e-07	0.339125	0.938	0.954	0.0208807	0.00827509	NP1	0.5
	Zfhx3	8.81686e-08	0.370371	1	1	0.00284652	0	NP3	0.5
	Zfp521	2.78145e-09	-0.395756	0.975	0.981	8.9799e-05	0.0035028	Th	0.5
	Zfp772	3.48004e-14	0.385336	0.852	0.566	1.12353e-09	0.227368	NP3	0.5
	Zfp954	7.44995e-14	0.30157	0.984	0.82	2.40522e-09	0.0793232	NP3	0.5
	Zfp954	2.58109e-09	0.295805	0.938	0.857	8.33307e-05	0.0385412	NP1	0.5
	Zmynd8	1.66486e-09	0.332995	1	0.968	5.37499e-05	0.0156245	Th	0.5
	Zmynd8	2.0448e-07	0.266995	1	0.964	0.00660164	0.0141227	PEP1	0.5
	Zmynd8	4.31807e-07	0.343966	1	0.951	0.0139409	0.0249316	NP1	0.5
	Znfx1	6.57341e-10	0.348552	0.975	0.955	2.12222e-05	0.0104222	Th	0.5
	Znfx1	4.15143e-13	0.283014	0.984	0.984	1.34029e-08	0	NP3	0.5
	Znfx1	1.19464e-07	0.311397	0.969	0.915	0.00385688	0.0257603	NP1	0.5
	gene	p_val	avg_log2FC	pct.1	pct.2	p_val_adj	Score	celltype	timepoints
	AC160336.1	1.80269e-11	-0.289833	0.881	0.937	5.81997e-07	0.0257682	NP3	1
	Atp1a3	2.30468e-08	-0.410513	0.914	0.984	0.000744065	0.0437048	NP1	1
	B2m	3.74144e-29	0.521308	0.985	0.944	1.20792e-24	0.0319754	Th	1
	B2m	8.149e-09	0.318954	1	0.984	0.00026309	0.00742197	PEP1	1
	B2m	2.47216e-16	0.496108	0.975	0.958	7.98138e-12	0.0125895	NP1	1
	Bst2	5.12354e-51	0.909459	0.97	0.759	1.65413e-46	0.321843	Th	1
	Bst2	2.47177e-41	0.922151	0.982	0.943	7.98009e-37	0.0539137	PEP1	1
	Bst2	2.89768e-14	0.551422	0.991	0.958	9.35515e-10	0.0269421	NP3	1
	Bst2	8.75216e-23	0.702949	0.889	0.671	2.82563e-18	0.285306	NP1	1
	Bst2	3.42674e-13	0.984709	0.952	0.855	1.10632e-08	0.152666	NP2	1
	Bst2	1.89614e-08	0.867946	0.905	0.765	0.00061217	0.21044	TRPM8	1
	Coro1a	5.49449e-07	0.465048	0.963	0.984	0.017739	0.0144734	NP1	1
	Ddx24	3.25797e-18	0.268307	1	0.997	1.05184e-13	0.001163	Th	1
	Ddx58	2.19587e-14	0.287772	0.827	0.625	7.08937e-10	0.116268	NP1	1
	Ddx58	6.21198e-09	0.426783	0.881	0.667	0.000200554	0.171334	NP2	1
	Eif2ak2	3.46198e-19	0.271164	0.881	0.785	1.1177e-14	0.045135	Th	1
	Eif2ak2	1.80864e-07	0.466689	0.881	0.862	0.00583918	0.0146793	NP2	1
	Elovl6	5.29249e-09	-0.26427	0.864	0.951	0.000170868	0.0365787	NP1	1
	Gbp3	7.87896e-29	0.259748	0.721	0.27	2.54372e-24	0.368072	PEP1	1
	Gm47283	1.40273e-14	0.443034	0.956	0.979	4.52871e-10	0.0151953	Th	1
	Gm47283	5.85573e-19	0.366546	0.988	0.948	1.89052e-14	0.0218549	PEP1	1
	Gm47283	1.68409e-08	0.270294	1	0.979	0.000543707	0.0082762	NP3	1
	H2-D1	9.96678e-13	0.394913	0.993	0.992	3.21778e-08	0.000574044	Th	1
	H2-D1	5.00904e-10	0.312146	1	0.995	1.61717e-05	0.00225731	PEP1	1
	H2-K1	2.72554e-15	0.367367	0.926	0.812	8.79942e-11	0.0696279	Th	1
	H2-K1	9.94063e-07	0.356797	0.982	0.945	0.0320933	0.0197697	PEP1	1
	Hmgcs1	1.34085e-09	-0.474429	0.976	1	4.32894e-05	0.0166273	NP2	1
	Hopx	3.9421e-08	0.25004	0.97	0.923	0.00127271	0.0179164	PEP1	1
	Ifi27	7.17302e-09	0.279175	1	1	0.000231581	0	NP3	1
	Ifi27l2a	1.01199e-32	1.43763	0.97	0.554	3.26721e-28	1.16174	Th	1
	Ifi27l2a	2.73146e-33	0.780342	0.824	0.339	8.8185e-29	0.999896	PEP1	1
	Ifi27l2a	5.4637e-20	0.365676	0.853	0.392	1.76395e-15	0.410175	NP3	1
	Ifi27l2a	8.5536e-23	1.75719	0.926	0.779	2.76153e-18	0.438222	NP1	1
	Ifi27l2a	2.9527e-16	2.27258	0.976	0.877	9.5328e-12	0.350668	NP2	1
	Ifi27l2a	3.24382e-09	0.620879	0.81	0.321	0.000104727	0.829088	TRPM8	1
	Ifi35	3.26074e-15	0.306504	0.982	0.921	1.05273e-10	0.0283583	PEP1	1
	Ifit1	4.10607e-51	1.1365	0.933	0.451	1.32564e-46	1.1919	Th	1
	Ifit1	7.31454e-51	1.28345	0.976	0.702	2.3615e-46	0.610166	PEP1	1
	Ifit1	1.40906e-16	0.713857	1	0.899	4.54916e-12	0.109653	NP3	1
	Ifit1	2.52618e-33	1.68369	0.975	0.899	8.15578e-29	0.197128	NP1	1
	Ifit1	2.71574e-14	1.61515	0.881	0.688	8.76777e-10	0.576179	NP2	1
	Ifit1	1.25539e-11	1.10757	0.905	0.531	4.05303e-07	0.851948	TRPM8	1
	Ifit3	1.01295e-10	0.277064	0.778	0.586	3.27032e-06	0.113283	NP1	1
	Irf7	9.39363e-27	0.290499	0.709	0.32	3.03273e-22	0.333409	PEP1	1
	Irf7	2.13714e-14	0.260918	0.762	0.203	6.89975e-10	0.497911	NP2	1
	Isg15	1.95272e-08	0.747708	0.714	0.259	0.000630434	1.09387	TRPM8	1
	Jund	6.52935e-10	0.277689	1	0.997	2.108e-05	0.00120367	NP1	1
	Kcnd1	2.04819e-09	-0.26987	0.864	0.961	6.61258e-05	0.0414264	NP1	1
	Lgals3bp	1.63383e-35	0.384305	0.956	0.867	5.2748e-31	0.0541787	Th	1
	Lgals3bp	1.95887e-30	0.352075	0.97	0.88	6.32422e-26	0.0494599	PEP1	1
	Lgals3bp	2.31041e-08	0.283979	0.889	0.919	0.000745915	0.0135973	NP1	1
	Lgals9	7.63344e-12	0.256782	0.97	0.976	2.46446e-07	0.00228443	Th	1
	Lgals9	5.03529e-12	0.279806	0.982	0.975	1.62564e-07	0.00288782	PEP1	1
	Lgals9	1.7842e-13	0.326029	0.914	0.948	5.76027e-09	0.0171794	NP1	1
	Lgals9	5.96057e-08	0.48841	0.929	0.971	0.00192437	0.031157	NP2	1
	Ntrk1	9.19139e-07	0.568109	0.852	0.717	0.0296744	0.141391	NP1	1
	Oasl2	1.59135e-49	0.940406	0.926	0.456	5.13767e-45	0.961073	Th	1
	Oasl2	1.63956e-46	0.845978	0.982	0.926	5.29333e-42	0.0716635	PEP1	1
	Oasl2	1.98827e-28	0.605051	1	0.952	6.41912e-24	0.0429383	NP3	1
	Oasl2	2.68264e-22	0.890048	0.852	0.834	8.66089e-18	0.0274188	NP1	1
	Oasl2	2.50481e-10	0.717718	0.833	0.783	8.08678e-06	0.0640951	NP2	1
	Oasl2	1.17266e-12	0.969391	0.976	0.741	3.78593e-08	0.385243	TRPM8	1
	Phf24	2.4393e-09	-0.305984	1	1	7.87529e-05	0	NP1	1
	Polr1d	1.1975e-07	0.258691	0.975	0.98	0.00386614	0.00190902	NP1	1
	Psmb1	1.11397e-06	0.291321	1	0.989	0.0359644	0.00464877	Th	1
	Psmb10	3.53665e-15	0.318288	0.976	0.959	1.14181e-10	0.0080687	PEP1	1
	Psmb10	1.70722e-10	0.267353	1	0.989	5.51175e-06	0.0042663	NP3	1
	Psmb10	7.2169e-07	0.273904	0.926	0.967	0.0232998	0.01712	NP1	1
	Psmb8	2.13798e-23	0.306762	0.889	0.653	6.90246e-19	0.13654	Th	1
	Psmb8	5.38184e-17	0.418878	0.97	0.926	1.73753e-12	0.0280533	PEP1	1
	Psmb8	2.83694e-10	0.258918	0.963	0.926	9.15906e-06	0.014635	NP3	1
	Psmb8	1.6817e-07	0.273078	0.864	0.863	0.00542936	0.000456245	NP1	1
	Psmb8	6.70398e-07	0.399079	0.857	0.768	0.0216438	0.0631298	NP2	1
	Resp18	2.11182e-08	0.531348	1	1	0.0006818	0	NP3	1
	Rsad2	8.33083e-12	0.277996	0.739	0.473	2.68961e-07	0.178955	PEP1	1
	Rtn1	7.25673e-10	-0.38971	0.975	0.993	2.34284e-05	0.010285	NP1	1
	Rtp4	5.29846e-23	0.318712	0.79	0.309	1.71061e-18	0.431613	NP1	1
	S1pr3	5.82834e-08	-0.336023	0.927	0.964	0.00188168	0.0189731	PEP1	1
	Scd2	1.86775e-09	-0.339425	0.988	0.993	6.03004e-05	0.00247192	NP1	1
	Scn11a	3.327e-08	-0.313053	1	0.993	0.00107412	0.0031726	NP1	1
	Serpina3n	3.76479e-19	0.620977	0.994	0.992	1.21546e-14	0.00180439	PEP1	1
	Serpina3n	1.07342e-27	0.613176	1	1	3.46553e-23	0	NP3	1
	Shisa5	3.4291e-22	0.327592	0.97	0.952	1.10708e-17	0.00885258	Th	1
	Shisa5	8.34288e-25	0.370449	0.982	0.967	2.6935e-20	0.0082266	PEP1	1
	Shisa5	1.63262e-14	0.26921	1	0.995	5.2709e-10	0.00194681	NP3	1
	Shisa5	7.4293e-15	0.351598	0.938	0.954	2.39855e-10	0.00857946	NP1	1
	Shisa5	1.21916e-09	0.396424	0.905	0.92	3.93605e-05	0.0094016	NP2	1
	Stard4	1.2466e-08	-0.251665	0.84	0.935	0.000402465	0.0389015	NP1	1
	Stat1	4.79996e-23	0.251633	0.919	0.83	1.54967e-18	0.0369782	Th	1
	Stat1	6.59791e-22	0.310005	0.945	0.877	2.13013e-17	0.0333991	PEP1	1
	Stat2	4.50165e-09	0.355714	0.881	0.819	0.000145336	0.037449	NP2	1
	Sv2c	2.40828e-07	-0.256611	0.926	0.987	0.00777513	0.0236179	NP1	1
	Synpr	9.54671e-07	-0.374576	0.929	0.978	0.0308215	0.027777	NP2	1
	Tagln2	1.83634e-08	0.658414	0.951	0.801	0.000592864	0.163051	NP1	1
	Tfrc	2.72587e-11	0.419107	0.948	0.966	8.80047e-07	0.0113729	Th	1
	Tpd52l1	1.16823e-06	0.293953	0.63	0.404	0.0377164	0.188423	NP1	1
	Trarg1	6.01272e-10	-0.336902	0.994	0.995	1.94121e-05	0.000488734	PEP1	1
	Trpc3	6.25166e-10	-0.33769	0.914	0.974	2.01835e-05	0.0309755	NP1	1
	Tuba1a	1.78631e-11	0.373551	1	1	5.7671e-07	0	Th	1
	Tuba1a	9.87478e-08	0.307854	1	1	0.00318807	0	NP3	1
	Usp18	7.89443e-70	0.318905	0.83	0.072	2.54872e-65	1.12478	Th	1
	Usp18	4.55432e-59	0.256296	0.794	0.107	1.47036e-54	0.741083	PEP1	1
	Usp18	3.55633e-33	0.266005	0.716	0.114	1.14816e-28	0.705156	NP1	1
	Usp18	1.09556e-21	0.395047	0.714	0.051	3.53702e-17	1.50407	NP2	1
	Vdac3	3.22719e-07	0.25494	1	0.989	0.010419	0.00406822	Th	1
	Xaf1	3.6846e-30	0.366356	0.874	0.56	1.18957e-25	0.235276	Th	1
	Xaf1	1.33073e-29	0.370563	0.915	0.669	4.29626e-25	0.167407	PEP1	1
	Xaf1	8.58036e-18	0.257837	0.991	0.841	2.77017e-13	0.0610504	NP3	1
	Xaf1	2.69204e-24	0.553888	0.926	0.86	8.69126e-20	0.0590862	NP1	1
	Xaf1	8.65632e-09	0.379563	0.738	0.435	0.000279469	0.289456	NP2	1
	gene	p_val	avg_log2FC	pct.1	pct.2	p_val_adj	Score	celltype	timepoints
	2900097C17Rik	6.17368e-13	-0.251998	0.995	0.992	1.99317e-08	0.00109781	Th	2
	AC160336.1	2.08182e-10	-0.299902	0.783	0.937	6.72115e-06	0.0776854	NP3	2
	Apba1	1.85751e-10	-0.289342	0.988	1	5.99698e-06	0.00503948	NP3	2
	Arpc4	3.68803e-07	-0.253604	0.982	0.964	0.0119068	0.00676866	NP2	2
	B2m	2.76004e-29	0.495792	0.984	0.944	8.91079e-25	0.0296838	Th	2
	B2m	1.1703e-08	0.255445	0.997	0.984	0.000377832	0.0048369	PEP1	2
	B2m	2.89334e-24	0.462136	1	0.958	9.34116e-20	0.0286073	NP1	2
	B2m	9.70252e-07	0.339699	1	0.935	0.0313246	0.0329378	NP2	2
	Bst2	6.29269e-27	0.449776	0.923	0.759	2.03159e-22	0.126941	Th	2
	Bst2	2.67511e-13	0.327908	0.975	0.943	8.63659e-09	0.0157869	PEP1	2
	Bst2	2.52365e-29	0.507696	0.901	0.671	8.14762e-25	0.215879	NP1	2
	Bst2	1.88818e-11	0.600509	0.982	0.855	6.09598e-07	0.119981	NP2	2
	Cdk5rap1	8.46652e-20	0.269888	0.867	0.476	2.73342e-15	0.233472	NP3	2
	Dbpht2	1.10361e-08	-0.294864	0.985	0.978	0.000356299	0.00303393	PEP1	2
	Dhcr24	1.18737e-15	-0.27919	0.977	0.99	3.83341e-11	0.00532414	NP1	2
	Dpysl2	5.1798e-20	-0.298172	1	0.997	1.6723e-15	0.00129245	Th	2
	Fosb	8.43929e-09	-0.285168	0.972	0.986	0.000272462	0.00588339	PEP1	2
	Gm10076	6.82507e-09	0.286506	1	1	0.000220348	0	NP3	2
	H2-D1	3.90814e-20	0.346851	0.989	0.992	1.26174e-15	0.0015156	Th	2
	H2-K1	1.2602e-15	0.331959	0.918	0.812	4.06857e-11	0.0587614	Th	2
	Hsph1	5.41907e-16	-0.274296	0.989	0.981	1.74955e-11	0.00321403	Th	2
	Hsph1	3.63613e-10	-0.260886	1	1	1.17393e-05	0	NP3	2
	Ifi27l2a	1.43125e-22	1.37866	0.831	0.554	4.6208e-18	0.806466	Th	2
	Ifi27l2a	1.04049e-26	0.839321	0.684	0.339	3.35923e-22	0.849988	PEP1	2
	Ifi27l2a	2.91408e-27	1.71197	0.942	0.779	9.4081e-23	0.469256	NP1	2
	Ifi27l2a	1.62066e-14	2.31395	1	0.877	5.2323e-10	0.438148	NP2	2
	Ifit1	6.575e-08	0.370071	0.901	0.899	0.00212274	0.00118644	NP1	2
	Lgals9	8.82689e-17	0.277859	0.988	0.948	2.84976e-12	0.016567	NP1	2
	Lifr	1.69159e-13	-0.298278	0.989	0.995	5.46129e-09	0.00260277	Th	2
	Lix1	1.10941e-06	-0.390971	0.976	0.989	0.0358174	0.00746338	NP3	2
	Lrrn1	2.31086e-17	-0.297358	0.989	0.992	7.46061e-13	0.00129933	Th	2
	Mrgprd	3.53502e-08	-0.283386	0.994	0.98	0.00114128	0.00579924	NP1	2
	mt-Atp6	2.34067e-10	0.339278	1	1	7.55686e-06	0	Th	2
	mt-Atp8	5.10418e-13	0.264635	0.984	0.984	1.64789e-08	0	Th	2
	mt-Atp8	1.19125e-09	0.375038	0.988	1	3.84596e-05	0.00653206	NP3	2
	mt-Co1	7.98641e-14	0.35942	0.995	0.997	2.57841e-09	0.00104123	Th	2
	mt-Co1	2.80742e-09	0.282452	1	1	9.06377e-05	0	NP3	2
	mt-Co2	3.67454e-10	0.328361	0.995	0.997	1.18633e-05	0.000951254	Th	2
	mt-Co2	4.99988e-11	0.289658	1	1	1.61421e-06	0	NP1	2
	mt-Co3	5.10425e-10	0.346586	1	1	1.64791e-05	0	NP1	2
	mt-Nd3	3.42727e-08	0.286338	0.978	0.984	0.00110649	0.0025266	Th	2
	mt-Nd4l	3.11467e-15	0.323564	0.989	0.981	1.00557e-10	0.00379132	Th	2
	mt-Nd4l	5.5181e-10	0.354156	0.988	1	1.78152e-05	0.00616836	NP3	2
	mt-Nd4l	1.23032e-10	0.43016	1	0.987	3.9721e-06	0.00812056	NP1	2
	mt-Nd5	3.25623e-11	0.266288	0.989	0.984	1.05127e-06	0.00194715	Th	2
	mt-Nd5	1.70078e-07	0.325091	0.988	1	0.00549095	0.00566212	NP3	2
	mt-Nd5	8.07989e-11	0.382039	0.988	0.984	2.60859e-06	0.00223597	NP1	2
	Nol4l	5.39225e-12	-0.405217	0.962	0.981	1.74089e-07	0.0114337	Th	2
	Oasl2	2.94342e-23	0.350356	0.965	0.834	9.50283e-19	0.0737433	NP1	2
	Oasl2	6.22547e-10	0.44445	0.927	0.783	2.00989e-05	0.108249	NP2	2
	Phf24	2.00093e-07	-0.290849	1	1	0.00646	0	NP3	2
	Prxl2c	3.35092e-10	-0.737297	0.916	0.984	1.08184e-05	0.0761707	NP3	2
	Psmb8	4.26712e-13	0.299518	0.895	0.863	1.37764e-08	0.0157328	NP1	2
	Psmb8	1.61093e-08	0.388251	0.964	0.768	0.000520088	0.127318	NP2	2
	Rbm3	2.91989e-11	0.275555	1	1	9.42687e-07	0	NP3	2
	Rgs4	1.58183e-11	-0.250948	1	0.997	5.10694e-07	0.00108776	NP1	2
	Selenow	1.68287e-07	0.282241	1	1	0.00543314	0	NP2	2
	Socs1	8.17723e-07	-0.260812	0.506	0.815	0.0264002	0.17935	NP3	2
	Syt11	1.23463e-11	-0.271959	1	1	3.98599e-07	0	NP3	2
	Tmod1	5.81628e-09	-0.25997	1	1	0.000187779	0	NP3	2
	Tuba1b	1.02243e-07	-0.352851	1	1	0.00330093	0	NP2	2
	Ubb	1.09606e-10	0.311879	1	1	3.53863e-06	0	PEP1	2
	gene	p_val	avg_log2FC	pct.1	pct.2	p_val_adj	Score	celltype	timepoints
	AC149090.1	2.73893e-18	0.347068	0.991	0.893	8.84265e-14	0.0521381	PEP1	12
	AC149090.1	1.52867e-11	0.253051	0.988	0.905	4.9353e-07	0.0320345	NP3	12
	AC149090.1	6.22181e-09	0.479595	1	0.728	0.000200871	0.219649	TRPM8	12
	AC160336.1	5.05677e-22	0.525412	1	0.909	1.63258e-17	0.0723218	NP1	12
	Aldoa	6.92641e-14	0.299941	1	0.997	2.23619e-09	0.00130012	Th	12
	Aldoa	1.47455e-12	0.2646	1	1	4.76057e-08	0	PEP1	12
	Aldoc	8.30962e-07	0.266478	1	0.941	0.0268276	0.023379	NP1	12
	Apoe	4.55388e-16	0.373113	1	0.997	1.47022e-11	0.00161729	Th	12
	Apoe	3.36549e-29	0.485672	1	1	1.08655e-24	0	PEP1	12
	Apoe	8.70304e-17	0.391633	1	1	2.80978e-12	0	NP3	12
	Apoe	1.20069e-20	0.425426	1	1	3.87644e-16	0	NP1	12
	Apoe	3.1014e-07	0.470051	1	1	0.0100129	0	TRPM8	12
	App	2.50416e-17	-0.380373	1	0.997	8.08467e-13	0.00164876	Th	12
	App	8.3384e-13	-0.25711	1	1	2.69205e-08	0	NP1	12
	Arl4d	1.63846e-08	0.281889	1	0.989	0.000528977	0.00449825	NP3	12
	Atf3	1.87095e-08	0.403555	1	0.981	0.000604037	0.0111684	PEP1	12
	Atf4	4.02462e-13	-0.270082	1	0.987	1.29935e-08	0.00509861	Th	12
	Atp1a3	3.73142e-12	0.368037	1	0.984	1.20469e-07	0.00856413	NP1	12
	Atp5e	3.7241e-13	0.326814	1	0.995	1.20232e-08	0.00236338	Th	12
	Atp5g1	7.2716e-09	0.289401	1	1	0.000234764	0	Th	12
	Atp5j2	4.64909e-11	0.350631	1	1	1.50096e-06	0	Th	12
	Atp5k	3.98924e-21	0.479648	1	0.995	1.28793e-16	0.0034686	Th	12
	Atp5k	1.07219e-17	0.256863	1	0.993	3.46156e-13	0.00260315	NP1	12
	Atp5l	3.5389e-09	0.277267	1	0.997	0.000114254	0.00120184	Th	12
	Atp5md	9.78653e-14	0.302906	1	0.997	3.15958e-09	0.00131297	Th	12
	Atp5mpl	1.91168e-15	0.353632	1	0.995	6.17185e-11	0.00255731	Th	12
	Atpif1	3.7241e-13	0.318736	1	1	1.20233e-08	0	Th	12
	AY036118	8.23091e-39	0.457875	1	0.918	2.65735e-34	0.0565173	PEP1	12
	AY036118	1.97207e-28	0.57089	1	0.926	6.36683e-24	0.0633207	NP3	12
	AY036118	6.1813e-08	-0.864638	1	0.86	0.00199563	0.188138	NP1	12
	AY036118	4.67897e-09	1.48966	1	0.951	0.00015106	0.107974	TRPM8	12
	B930036N10Rik	2.02147e-07	0.330426	0.513	0.317	0.00652632	0.229473	PEP1	12
	Bex2	2.34878e-08	0.281903	1	1	0.000758303	0	Th	12
	Cacna2d1	1.72535e-10	-0.277786	1	0.987	5.57028e-06	0.00524403	Th	12
	Calca	8.44583e-28	-0.775656	0.921	0.976	2.72674e-23	0.0649068	Th	12
	Calca	4.70641e-13	-0.278364	0.976	1	1.51946e-08	0.00975579	NP3	12
	Camk2a	3.27154e-10	-0.276485	1	0.984	1.05622e-05	0.00643374	NP1	12
	Cd24a	4.82659e-10	0.306942	1	0.997	1.55827e-05	0.00133047	NP1	12
	Chchd10	8.43946e-08	0.316718	1	0.992	0.00272468	0.00367011	Th	12
	Ckb	3.94438e-07	0.339436	1	0.99	0.0127344	0.00492167	NP1	12
	Cox17	9.68025e-20	0.379451	1	0.984	3.12527e-15	0.00882973	Th	12
	Cox5b	2.20023e-07	0.255606	1	0.997	0.00710345	0.00110795	Th	12
	Cox6a1	1.63739e-13	0.326713	1	1	5.2863e-09	0	Th	12
	Cox6b1	6.26317e-07	0.272396	1	0.997	0.0202206	0.00118073	Th	12
	Cox6c	6.23609e-13	0.329994	1	1	2.01332e-08	0	Th	12
	Cox7a2	1.64036e-11	0.313587	1	0.997	5.29589e-07	0.00135927	Th	12
	Cox7b	5.13789e-11	0.337963	1	0.992	1.65877e-06	0.00391631	Th	12
	Cox7c	4.1059e-19	0.355745	1	1	1.32559e-14	0	Th	12
	Cox8a	5.57644e-10	0.293655	1	0.997	1.80035e-05	0.00127287	Th	12
	Dgkh	1.04117e-06	-0.320383	1	1	0.0336142	0	NP1	12
	Dgkz	1.7261e-09	-0.266331	1	0.997	5.57272e-05	0.00115444	Th	12
	Dock11	7.18041e-20	-0.454181	0.978	0.979	2.31819e-15	0.000669641	Th	12
	Dock11	6.11658e-15	-0.291395	1	0.971	1.97474e-10	0.0123717	NP1	12
	Edf1	1.47336e-08	0.263082	1	0.997	0.000475674	0.00114035	Th	12
	Eef2	5.6866e-22	-0.288993	1	0.995	1.83592e-17	0.00208987	Th	12
	Elob	6.02758e-10	0.267782	1	1	1.946e-05	0	Th	12
	Flywch1	5.16344e-19	-0.303473	1	0.992	1.66702e-14	0.00351663	Th	12
	Fos	1.03937e-06	0.3636	1	0.989	0.0335561	0.00580217	Th	12
	Frat2	3.8709e-07	0.263883	0.989	0.936	0.0124972	0.0209687	Th	12
	Frat2	9.12839e-10	0.282743	1	0.954	2.9471e-05	0.0192092	NP1	12
	Fstl1	4.3707e-07	-0.348282	1	0.984	0.0141108	0.00810443	Th	12
	Fstl1	1.49887e-07	-0.407141	1	1	0.00483909	0	NP1	12
	Fxyd2	3.15708e-08	0.257128	1	1	0.00101926	0	Th	12
	Gm42418	8.64059e-23	0.295914	1	1	2.78961e-18	0	Th	12
	Gm42418	4.95345e-27	0.869685	1	1	1.59922e-22	0	PEP1	12
	Gm42418	1.69182e-18	0.920045	1	1	5.46203e-14	0	NP3	12
	Gm47283	1.05497e-32	-0.872661	0.584	0.979	3.40598e-28	0.650429	Th	12
	Gm47283	1.66743e-31	-0.570294	0.667	0.948	5.38331e-27	0.289253	PEP1	12
	Gm47283	3.8282e-25	-0.580894	0.624	0.979	1.23594e-20	0.377443	NP3	12
	Gm47283	4.50333e-33	-0.741212	0.65	0.961	1.4539e-28	0.418115	NP1	12
	Gm47283	1.15921e-11	-0.800577	0.792	0.964	3.74251e-07	0.22699	NP2	12
	Gm47283	5.46356e-08	-0.787953	0.577	0.877	0.00176391	0.475927	TRPM8	12
	Gnb1	7.23384e-09	-0.264816	1	1	0.000233545	0	Th	12
	H3f3b	2.16678e-08	0.259773	1	0.995	0.000699545	0.00187856	Th	12
	H3f3b	2.44527e-13	0.463972	1	1	7.89457e-09	0	PEP1	12
	Hcfc1r1	2.02942e-12	0.337958	1	0.992	6.55198e-08	0.00391625	Th	12
	Hmgcr	1.12424e-12	-0.269338	1	0.984	3.62961e-08	0.00626743	NP1	12
	Hras	2.93758e-09	0.250794	1	0.997	9.48398e-05	0.00108709	Th	12
	Hsp90aa1	7.76019e-16	-0.365659	1	0.997	2.50538e-11	0.00158498	NP1	12
	Hsp90ab1	1.64476e-26	-0.290559	1	1	5.3101e-22	0	Th	12
	Hsp90ab1	1.56821e-20	-0.268313	1	1	5.06297e-16	0	NP1	12
	Hsph1	5.94127e-15	-0.325856	1	0.981	1.91814e-10	0.00901804	Th	12
	Junb	1.7079e-07	0.368846	1	0.989	0.00551397	0.00588589	PEP1	12
	Kif21a	9.42049e-10	-0.296765	1	1	3.04141e-05	0	NP1	12
	Kif5b	5.4134e-16	-0.322049	1	1	1.74771e-11	0	Th	12
	Lars2	3.81864e-20	0.430684	1	0.964	1.23285e-15	0.022781	PEP1	12
	Lars2	1.78387e-14	0.412135	1	0.995	5.75922e-10	0.00298038	NP3	12
	Lars2	2.55674e-07	0.90927	1	0.988	0.00825444	0.0158368	TRPM8	12
	Ldha	9.95548e-10	0.366383	1	0.997	3.21413e-05	0.00158812	NP1	12
	Lifr	1.59856e-08	-0.296342	1	0.995	0.000516094	0.00214302	Th	12
	Lrrn1	4.23677e-16	-0.361869	1	0.992	1.36784e-11	0.00419333	Th	12
	Magi3	1.97812e-08	-0.258467	1	0.971	0.000638637	0.0109737	NP1	12
	Map1b	8.35814e-08	-0.294432	1	1	0.00269843	0	Th	12
	Map1b	2.45153e-08	-0.283683	1	1	0.000791476	0	NP1	12
	Mif	3.17223e-08	0.251259	1	0.997	0.00102416	0.00108911	NP1	12
	Mrgprd	1.48903e-08	-0.352593	1	0.98	0.000480735	0.0102768	NP1	12
	Mt1	6.51916e-12	0.344807	0.989	0.844	2.10471e-07	0.0788668	Th	12
	Mt1	2.78672e-10	0.330747	0.976	0.847	8.99691e-06	0.0676441	NP3	12
	Mt3	7.87382e-09	0.270484	1	1	0.000254206	0	PEP1	12
	mt-Atp8	1.27625e-22	0.59111	1	0.984	4.12037e-18	0.013755	Th	12
	mt-Atp8	7.61006e-21	0.500784	1	0.986	2.45691e-16	0.0101862	PEP1	12
	mt-Atp8	2.42375e-15	0.601122	1	1	7.82507e-11	0	NP3	12
	mt-Atp8	6.47592e-14	0.422971	1	0.974	2.09075e-09	0.0160755	NP1	12
	mt-Atp8	1.87214e-07	0.544578	1	1	0.00604421	0	TRPM8	12
	mt-Nd3	4.33933e-19	0.589825	1	0.984	1.40095e-14	0.0137251	Th	12
	mt-Nd3	1.07429e-22	0.513764	1	0.989	3.46833e-18	0.00819842	PEP1	12
	mt-Nd3	1.23259e-12	0.465622	1	1	3.97943e-08	0	NP3	12
	mt-Nd3	3.63847e-17	0.491268	1	0.984	1.17468e-12	0.0114317	NP1	12
	mt-Nd4l	3.29984e-11	0.323526	1	0.981	1.06535e-06	0.00895357	Th	12
	mt-Nd4l	3.14201e-10	0.344437	1	0.986	1.0144e-05	0.00700599	PEP1	12
	mt-Nd4l	9.08787e-09	0.371589	1	1	0.000293402	0	NP3	12
	mt-Nd4l	1.40643e-08	0.316491	1	0.987	0.000454067	0.00597471	NP1	12
	Mycbp2	5.9632e-09	-0.255216	1	0.987	0.000192522	0.00481796	Th	12
	Ndufa1	5.42342e-10	0.264337	1	0.992	1.75095e-05	0.00306312	Th	12
	Ndufa2	1.58213e-11	0.293888	1	0.989	5.10792e-07	0.00468974	Th	12
	Ndufa3	6.35721e-13	0.300058	1	0.995	2.05243e-08	0.00216989	Th	12
	Ndufa3	1.31997e-11	0.261442	1	0.975	4.26152e-07	0.0095494	PEP1	12
	Ndufa5	6.84553e-11	0.302696	1	0.995	2.21008e-06	0.00218897	Th	12
	Ndufa7	7.98489e-09	0.282089	1	0.992	0.000257792	0.00326884	Th	12
	Ndufab1	1.75523e-10	0.295664	1	0.995	5.66677e-06	0.00213811	Th	12
	Ndufb1-ps	3.037e-25	0.489299	1	0.989	9.80495e-21	0.00780802	Th	12
	Ndufb1-ps	3.30371e-15	0.312129	1	0.997	1.0666e-10	0.00135295	PEP1	12
	Ndufb2	6.19811e-11	0.335521	1	0.995	2.00106e-06	0.00242634	Th	12
	Ndufb4	2.84501e-09	0.311861	1	0.992	9.1851e-05	0.00361384	Th	12
	Ndufb9	2.41022e-09	0.250841	1	0.997	7.78141e-05	0.00108729	Th	12
	Ndufc1	4.8921e-14	0.331182	1	0.989	1.57942e-09	0.00528486	Th	12
	Ndufs5	5.23223e-08	0.288203	1	1	0.00168922	0	Th	12
	Ndufs6	1.07068e-10	0.28713	1	0.995	3.45669e-06	0.0020764	Th	12
	Nefm	2.53562e-08	-0.386095	1	0.997	0.000818626	0.00167356	NP1	12
	Nmt1	4.46848e-16	0.274154	1	1	1.44265e-11	0	NP3	12
	Nnat	8.19294e-09	0.49913	0.89	0.752	0.000264509	0.121325	NP1	12
	Parm1	1.17672e-11	-0.252112	1	0.987	3.79902e-07	0.00475937	Th	12
	Pdia3	6.09486e-10	-0.322689	1	1	1.96773e-05	0	Th	12
	Pdia3	1.95501e-11	-0.250174	1	0.989	6.31176e-07	0.00399217	PEP1	12
	Pdia3	1.83758e-14	-0.306207	1	0.993	5.93262e-10	0.00310322	NP1	12
	Pgm2l1	2.18874e-08	-0.255676	1	0.989	0.000706634	0.00407996	Th	12
	Pgm2l1	8.81469e-08	-0.274689	1	0.984	0.00284582	0.00639195	NP1	12
	Prune2	1.18431e-06	-0.250934	1	1	0.0382355	0	NP1	12
	Rbis	1.60125e-11	0.252114	1	0.984	5.16963e-07	0.00586664	Th	12
	Rnf10	1.79919e-20	-0.317834	1	0.987	5.80867e-16	0.00600006	Th	12
	Rnf10	9.70344e-18	-0.266236	1	0.975	3.13276e-13	0.00972451	PEP1	12
	Rnf10	2.69784e-16	-0.278857	1	1	8.70998e-12	0	NP3	12
	Rnf10	6.21951e-21	-0.308868	1	0.967	2.00797e-16	0.0149529	NP1	12
	Rpl38	3.18145e-18	0.338292	1	1	1.02713e-13	0	Th	12
	Rpl38	4.48295e-19	0.295453	1	1	1.44732e-14	0	PEP1	12
	Rpl38	2.1652e-25	0.315845	1	0.997	6.99036e-21	0.00136906	NP1	12
	Rpl39	7.50589e-21	0.375041	1	0.997	2.42328e-16	0.00162565	Th	12
	Rpl39	2.95619e-22	0.314219	1	1	9.54405e-18	0	PEP1	12
	Rpl39	2.54851e-23	0.323785	1	0.997	8.22785e-19	0.00140348	NP1	12
	Rpl41	9.18614e-15	0.342254	1	1	2.96575e-10	0	Th	12
	Rps21	2.39153e-19	0.265684	1	0.993	7.72104e-15	0.00269254	NP1	12
	Rps27	6.66327e-15	0.272818	1	0.997	2.15124e-10	0.00118255	NP1	12
	Rps28	8.56609e-16	0.320111	1	0.997	2.76556e-11	0.00138755	Th	12
	Rps28	3.57366e-20	0.390541	1	0.997	1.15376e-15	0.00169283	NP1	12
	Rps29	2.41632e-22	0.33583	1	1	7.8011e-18	0	Th	12
	Rps29	3.81379e-28	0.33875	1	1	1.23128e-23	0	NP1	12
	Rsrp1	2.08517e-14	0.314778	1	0.995	6.73197e-10	0.00227634	PEP1	12
	Rsrp1	2.93994e-20	0.453363	1	1	9.49159e-16	0	NP3	12
	Scd2	3.60544e-13	-0.319015	1	0.995	1.16402e-08	0.00230697	Th	12
	Sec61g	2.1205e-12	0.258659	1	0.992	6.84602e-08	0.00299734	Th	12
	Skp1a	9.92642e-08	-0.456885	1	1	0.00320474	0	NP1	12
	Slc38a2	2.0981e-11	-0.303699	1	0.989	6.7737e-07	0.0048463	Th	12
	Snrpf	5.00114e-16	0.255754	1	0.989	1.61462e-11	0.00408122	Th	12
	Srrm2	1.11078e-11	-0.292411	1	0.99	3.58616e-07	0.00423983	NP1	12
	Tax1bp1	5.09837e-14	-0.301915	1	0.99	1.64601e-09	0.00437763	NP1	12
	Tmem233	9.63547e-10	-0.303795	0.337	0.684	3.11081e-05	0.310249	Th	12
	Tmem256	3.52341e-15	0.307779	1	0.987	1.13753e-10	0.00581025	Th	12
	Tmsb10	3.20988e-07	0.309271	1	1	0.0103631	0	Th	12
	Tmsb4x	1.99851e-08	0.268566	1	1	0.000645219	0	Th	12
	Tomm7	2.95002e-16	0.303959	1	0.989	9.52413e-12	0.00485045	Th	12
	Tomm7	6.32008e-18	0.251031	1	0.99	2.04044e-13	0.00363984	NP1	12
	Trim35	4.97178e-08	0.32678	1	0.989	0.00160514	0.00521462	PEP1	12
	Tuba1b	5.53237e-12	0.252422	1	1	1.78612e-07	0	PEP1	12
	Tubb2b	8.05875e-11	-0.292476	1	0.995	2.60177e-06	0.00211506	Th	12
	Txnip	2.89908e-07	0.276187	0.929	0.81	0.0093597	0.0546178	NP3	12
	Ubl5	6.96175e-10	0.261071	1	0.995	2.2476e-05	0.00188795	Th	12
	Uqcr10	8.4918e-10	0.268366	1	0.995	2.74158e-05	0.00194071	Th	12
	Uqcr11	2.69938e-17	0.400594	1	0.997	8.71496e-13	0.00173641	Th	12
	Uqcrq	8.64089e-11	0.311797	1	1	2.78971e-06	0	Th	12
	gene	p_val	avg_log2FC	pct.1	pct.2	p_val_adj	Score	celltype	timepoints
	AC149090.1	5.9199e-14	0.663321	0.964	0.728	1.91124e-09	0.268707	TRPM8	33
	AC149090.1	5.825e-40	0.499076	0.985	0.893	1.8806e-35	0.0706009	PEP1	33
	AC149090.1	1.01607e-13	0.375502	0.99	0.905	3.28039e-09	0.0486315	NP3	33
	AC149090.1	6.2652e-10	0.319099	0.993	0.951	2.02272e-05	0.0198953	NP1	33
	Actb	8.5127e-16	-0.662786	1	0.997	2.74832e-11	0.0028729	NP1	33
	Aldoa	3.84213e-12	0.258252	1	0.997	1.24043e-07	0.00111941	Th	33
	Apod	8.72241e-08	1.01613	0.945	0.815	0.00281603	0.216958	TRPM8	33
	Apod	9.49004e-14	0.605771	0.993	0.932	3.06386e-09	0.055406	NP1	33
	Apod	9.7135e-13	0.282711	0.989	0.889	3.136e-08	0.0434772	Th	33
	Apod	5.94911e-18	0.296534	0.985	0.891	1.92067e-13	0.0429079	PEP1	33
	Atf3	1.73887e-14	-0.328514	0.806	0.92	5.61395e-10	0.0626981	Th	33
	Atf3	2.73856e-12	-0.435547	0.978	0.984	8.84143e-08	0.0038432	NP1	33
	Atf3	1.35774e-09	-0.425208	1	1	4.38347e-05	0	NP3	33
	Atp1a3	1.08868e-08	0.28933	1	0.984	0.00035148	0.00673263	NP1	33
	AY036118	4.23824e-08	0.945694	1	0.951	0.00136832	0.0685465	TRPM8	33
	AY036118	9.07877e-20	0.606365	1	0.926	2.93108e-15	0.0672554	NP3	33
	AY036118	3.42377e-08	-0.36058	0.978	0.86	0.00110536	0.0668867	NP1	33
	AY036118	2.34993e-55	0.291288	1	0.918	7.58676e-51	0.0359548	PEP1	33
	Bhlhe41	2.76018e-08	-0.2654	0.99	1	0.000891123	0.00384818	NP3	33
	Btg2	3.43497e-09	-0.253078	0.732	0.931	0.000110898	0.0878023	NP3	33
	Btg2	8.52024e-08	-0.330425	0.989	0.978	0.00275076	0.00533176	PEP1	33
	Dbpht2	1.10726e-07	-0.293837	0.974	0.978	0.00357478	0.00173736	PEP1	33
	Dcn	1.63443e-09	0.595308	0.95	0.765	5.27677e-05	0.186014	NP1	33
	Egr1	7.63877e-07	-0.350257	1	1	0.0246618	0	NP3	33
	Fos	2.23617e-07	-0.254288	1	0.974	0.00721948	0.00966456	NP1	33
	Fos	1.57952e-12	-0.39061	1	0.989	5.09948e-08	0.00623319	Th	33
	Frat2	6.12162e-10	-0.352057	1	1	1.97636e-05	0	NP3	33
	Gm42418	3.7331e-26	0.419264	1	1	1.20523e-21	0	Th	33
	Gm42418	5.36908e-28	0.543111	1	1	1.73341e-23	0	PEP1	33
	Gm42418	1.75955e-15	0.796916	1	1	5.68069e-11	0	NP3	33
	Gm42418	1.14066e-08	-0.28494	1	1	0.000368263	0	NP1	33
	Gm47283	1.16033e-07	-0.613055	0.8	0.877	0.00374614	0.0812768	TRPM8	33
	Gm47283	1.09571e-30	-0.415196	0.893	0.948	3.53751e-26	0.035801	PEP1	33
	Gm47283	1.63569e-16	-0.403477	1	0.961	5.28081e-12	0.0231562	NP1	33
	Gm47283	1.11158e-11	-0.374941	0.954	0.979	3.58875e-07	0.0139926	Th	33
	Gm47283	3.99465e-08	-0.433391	0.98	0.964	0.00128967	0.0102924	NP2	33
	Gm47283	2.03613e-08	-0.275287	0.969	0.979	0.000657365	0.0040776	NP3	33
	Gnb1	2.56614e-15	-0.305168	1	1	8.28478e-11	0	Th	33
	Hist1h2bc	9.05422e-07	-0.272583	0.979	1	0.0292316	0.00834628	NP3	33
	Jun	2.32535e-13	-0.295168	0.863	0.955	7.50738e-09	0.0431358	Th	33
	Junb	1.13414e-07	-0.341766	1	1	0.00366159	0	NP3	33
	Klf2	3.34706e-07	-0.273344	0.629	0.847	0.010806	0.117347	NP3	33
	Lars2	4.00424e-20	0.276063	1	0.964	1.29277e-15	0.0146023	PEP1	33
	Mt1	2.22406e-09	-0.273555	0.957	0.922	7.18037e-05	0.0147042	NP1	33
	mt-Atp8	4.03712e-07	0.464787	1	0.957	0.0130339	0.0294717	NP2	33
	mt-Atp8	1.6749e-16	0.450109	1	0.974	5.4074e-12	0.017107	NP1	33
	mt-Atp8	4.98801e-18	0.421326	1	0.984	1.61038e-13	0.00980416	Th	33
	mt-Atp8	4.25897e-15	0.263171	1	0.986	1.37501e-10	0.005353	PEP1	33
	mt-Atp8	7.06751e-12	0.540359	1	1	2.28175e-07	0	NP3	33
	mt-Nd1	1.50748e-15	-0.3214	1	0.989	4.86691e-11	0.00512876	Th	33
	mt-Nd1	1.25291e-08	-0.260693	1	1	0.000404502	0	PEP1	33
	mt-Nd4	5.86063e-16	-0.257876	1	0.987	1.8921e-11	0.00486818	Th	33
	mt-Nd4	3.4428e-08	-0.255354	1	1	0.00111151	0	PEP1	33
	mt-Nd4l	4.91358e-07	0.291253	1	0.981	0.0158635	0.0080604	Th	33
	mt-Nd4l	6.62184e-12	0.391118	1	0.987	2.13786e-07	0.00738351	NP1	33
	mt-Nd4l	1.43353e-10	0.481028	1	1	4.62817e-06	0	NP3	33
	Ppia	2.40439e-07	0.252326	1	1	0.00776258	0	Th	33
	Psmb2	1.11147e-06	0.262483	0.994	0.979	0.0358837	0.00575809	Th	33
	Rgs4	6.55779e-07	-0.274212	1	0.997	0.0211718	0.00118859	Th	33
	Rnf10	1.09264e-20	-0.25041	0.994	0.987	3.5276e-16	0.00255312	Th	33
	Socs1	6.0498e-07	-0.266032	0.619	0.815	0.0195318	0.105577	NP3	33
	Socs3	6.5734e-11	-0.366484	1	1	2.12222e-06	0	NP3	33
	Stmn3	1.63636e-11	0.286268	1	0.997	5.283e-07	0.00124085	Th	33
	Tubb2a	5.29468e-07	0.28626	1	1	0.0170939	0	Th	33
	Tubb3	4.74376e-15	0.288055	1	1	1.53152e-10	0	Th	33
	Vgf	8.77025e-10	-0.339053	0.866	0.989	2.83147e-05	0.0649637	NP3	33
	Vgf	9.00768e-10	-0.326913	0.948	0.975	2.90813e-05	0.0132449	PEP1	33
	gene	p_val	avg_log2FC	pct.1	pct.2	p_val_adj	Score	celltype	timepoints
	Apoe	1.32872e-57	-1.14698	0.987	0.997	4.28977e-53	0.0166809	Th	63
	Gm10076	1.30102e-52	-0.831199	0.948	0.984	4.20033e-48	0.0446945	Th	63
	Fabp7	4.5666e-44	-0.41273	0.621	0.942	1.47433e-39	0.248105	Th	63
	Uba52	2.58162e-41	-0.498358	0.889	0.968	8.33476e-37	0.0612101	Th	63
	Rps27	8.63329e-40	-0.531656	0.993	0.997	2.78726e-35	0.00308349	Th	63
	Flywch1	5.68359e-38	-0.42774	0.967	0.992	1.83495e-33	0.0157512	Th	63
	Calca	4.27481e-36	-0.585647	0.732	0.976	1.38012e-31	0.243065	Th	63
	Apod	9.14179e-36	-0.631458	0.529	0.889	2.95143e-31	0.472908	Th	63
	Rps29	2.39178e-34	-0.416468	1	1	7.72185e-30	0	Th	63
	Gm42418	5.23538e-34	1.65616	1	1	1.69024e-29	0	Th	63
	Rpl38	1.00635e-28	-0.410877	1	1	3.24901e-24	0	Th	63
	Capns1	8.63296e-28	-0.286441	0.993	1	2.78715e-23	0.0029029	Th	63
	Rps28	3.40186e-27	-0.405982	1	0.997	1.09829e-22	0.00175976	Th	63
	Phf24	1.95363e-24	-0.356342	1	1	6.30731e-20	0	Th	63
	Eef1a2	2.88303e-23	-0.307688	0.98	0.995	9.30786e-19	0.0067429	Th	63
	Dcn	1.61036e-22	-0.271269	0.386	0.769	5.19904e-18	0.269745	Th	63
	Atpaf2	1.58716e-21	-0.25103	0.627	0.897	5.12415e-17	0.129692	Th	63
	Klc2	1.74476e-21	-0.278217	0.961	0.984	5.63295e-17	0.00949328	Th	63
	Cplx1	1.20034e-20	-0.330365	0.993	0.992	3.87531e-16	0.000480217	Th	63
	Jun	1.23724e-20	-0.39628	0.758	0.955	3.99444e-16	0.132081	Th	63
	Nmt1	3.14065e-20	-0.276475	0.967	0.992	1.01396e-15	0.010181	Th	63
	Gm47283	3.27402e-20	-0.50411	0.922	0.979	1.05702e-15	0.0436267	Th	63
	Spcs2	8.64149e-20	0.26312	0.993	0.984	2.78991e-15	0.00345619	Th	63
	Ap2b1	9.31467e-20	-0.287981	0.993	0.995	3.00724e-15	0.000835954	Th	63
	Rps15	5.86882e-19	-0.322848	1	1	1.89475e-14	0	Th	63
	Rps21	9.04743e-19	-0.306141	0.993	1	2.92096e-14	0.00310254	Th	63
	Rpl35	5.06306e-18	-0.315275	0.993	0.997	1.63461e-13	0.00182853	Th	63
	Kcnab2	1.77463e-17	-0.267835	0.987	0.989	5.7294e-13	0.000782195	Th	63
	Acot7	2.45164e-17	-0.273769	0.993	0.995	7.91511e-13	0.000794698	Th	63
	Gpr162	3.91332e-17	-0.256669	0.935	0.96	1.26342e-12	0.00977086	Th	63
	Mea1	5.06507e-17	-0.291098	0.935	0.976	1.63526e-12	0.0180232	Th	63
	Sqstm1	3.00555e-16	-0.258878	0.993	0.997	9.70342e-12	0.00150143	Th	63
	Rpl6	6.24022e-16	-0.299439	1	1	2.01465e-11	0	Th	63
	St13	2.37066e-15	-0.285029	0.967	0.997	7.65368e-11	0.0125634	Th	63
	Cd24a	2.99482e-15	-0.319183	0.993	0.995	9.66876e-11	0.000926525	Th	63
	Stac2	5.19792e-15	-0.251035	0.967	0.976	1.67815e-10	0.00335515	Th	63
	Rpl36	2.46221e-14	-0.254244	1	0.992	7.94925e-10	0.00294617	Th	63
	Arf3	9.32149e-14	-0.279965	0.967	0.987	3.00944e-09	0.00826855	Th	63
	Atp5k	4.52335e-13	-0.312803	0.993	0.995	1.46036e-08	0.000908005	Th	63
	Lars2	5.10575e-13	0.704844	0.98	0.96	1.64839e-08	0.0209672	Th	63
	Tmsb10	1.27666e-12	-0.391588	1	1	4.12169e-08	0	Th	63
	Basp1	4.68097e-12	-0.412999	0.484	0.814	1.51125e-07	0.309758	Th	63
	AY036118	1.82504e-11	1.12724	0.954	0.873	5.89216e-07	0.144295	Th	63
	Eno1	3.1127e-11	-0.252062	0.98	0.995	1.00493e-06	0.00552387	Th	63
	Sncg	4.23989e-11	-0.274199	1	1	1.36885e-06	0	Th	63
	Cd63	4.94439e-11	0.251193	0.993	0.987	1.5963e-06	0.00219634	Th	63
	Fos	1.08922e-10	-0.365787	0.948	0.989	3.51654e-06	0.0223435	Th	63
	Sacs	3.26479e-10	0.25895	0.974	0.976	1.05404e-05	0.000766329	Th	63
	Nol4l	7.47079e-10	-0.378844	0.954	0.981	2.41194e-05	0.0152537	Th	63
	Atf3	9.85609e-10	-0.296276	0.784	0.92	3.18204e-05	0.0683745	Th	63
	mt-Nd1	2.97062e-09	-0.282637	0.98	0.989	9.59064e-05	0.00372764	Th	63
	Gm26871	5.21803e-09	0.277605	0.882	0.854	0.000168464	0.0129204	Th	63
	Prxl2c	6.58299e-09	-0.387894	0.948	0.976	0.000212532	0.0162893	Th	63
	Srsf5	1.59018e-08	0.257733	0.987	0.995	0.000513389	0.00300167	Th	63
	D130079A08Rik	2.54213e-07	0.291658	0.974	0.981	0.00820725	0.00301322	Th	63
	Gm10076	2.25682e-62	-0.811753	0.947	0.989	7.28615e-58	0.0508206	PEP1	63
	Apoe	4.94517e-56	-0.995449	1	1	1.59655e-51	0	PEP1	63
	Rps27	1.48404e-43	-0.508543	0.988	1	4.79122e-39	0.00885731	PEP1	63
	Fabp7	6.49963e-42	-0.391585	0.637	0.932	2.09841e-37	0.214994	PEP1	63
	Gm42418	1.81243e-39	1.54045	1	1	5.85142e-35	0	PEP1	63
	AY036118	5.76242e-34	0.653596	1	0.918	1.8604e-29	0.0806758	PEP1	63
	Rps29	2.92828e-31	-0.402603	1	1	9.45396e-27	0	PEP1	63
	Uba52	7.35336e-31	-0.358315	0.801	0.943	2.37403e-26	0.0843672	PEP1	63
	Rpl38	1.9769e-30	-0.396111	1	1	6.38243e-26	0	PEP1	63
	Capns1	1.1226e-29	-0.339421	1	1	3.62431e-25	0	PEP1	63
	Gm47283	1.13162e-28	-0.462858	0.795	0.948	3.65342e-24	0.117534	PEP1	63
	Gstp1	4.33466e-27	-0.353806	0.778	0.926	1.39944e-22	0.0888909	PEP1	63
	Rps28	2.97016e-26	-0.368624	0.988	0.997	9.58915e-22	0.00482251	PEP1	63
	Rpl36	2.80366e-24	-0.353434	1	1	9.05162e-20	0	PEP1	63
	Atp5k	3.57008e-22	-0.363661	0.982	1	1.1526e-17	0.00952975	PEP1	63
	Klc2	5.27148e-22	-0.295514	0.965	0.978	1.7019e-17	0.00570504	PEP1	63
	Apod	2.91109e-21	0.443901	0.69	0.891	9.39847e-17	0.163724	PEP1	63
	Lars2	2.28295e-20	0.704437	1	0.964	7.37052e-16	0.0372611	PEP1	63
	Rpl6	1.36326e-18	-0.293547	0.994	1	4.40127e-14	0.00254864	PEP1	63
	Rpl35	4.49388e-17	-0.301138	0.977	0.995	1.45085e-12	0.00793136	PEP1	63
	Tmsb10	3.68468e-16	-0.362537	1	1	1.1896e-11	0	PEP1	63
	Atpaf2	1.1039e-15	-0.751049	0.789	0.937	3.56395e-11	0.186278	PEP1	63
	Ap2b1	1.22176e-15	-0.273071	1	0.989	3.94444e-11	0.00435754	PEP1	63
	Flywch1	2.90115e-15	-0.268832	0.982	0.992	9.36637e-11	0.00392953	PEP1	63
	Phf24	8.70425e-15	-0.289701	0.994	0.989	2.81017e-10	0.00210767	PEP1	63
	mt-Nd1	2.1617e-13	-0.373637	1	1	6.97904e-09	0	PEP1	63
	Ptprn	2.84194e-13	-0.290438	0.994	0.997	9.17521e-09	0.00126272	PEP1	63
	Timp2	4.56712e-12	-0.259455	0.994	0.997	1.47449e-07	0.00112802	PEP1	63
	Spock2	5.34751e-12	-0.25805	1	1	1.72645e-07	0	PEP1	63
	Ncdn	1.1466e-11	-0.305525	1	0.997	3.70181e-07	0.00132432	PEP1	63
	Cd24a	3.8567e-11	-0.313002	1	1	1.24514e-06	0	PEP1	63
	Mt3	4.13343e-10	-0.294654	0.994	1	1.33448e-05	0.00255826	PEP1	63
	Vgf	1.84198e-09	-0.354032	0.936	0.975	5.94685e-05	0.0208502	PEP1	63
	Ift122	2.4058e-09	-0.338496	0.977	0.997	7.76712e-05	0.00989589	PEP1	63
	mt-Co1	9.27938e-08	-0.255261	1	0.997	0.00299585	0.00110645	PEP1	63
	Lncpint	4.59976e-07	0.251186	0.918	0.866	0.0148503	0.0211315	PEP1	63
	Fxyd2	9.14125e-07	-0.387878	0.994	1	0.0295125	0.00336765	PEP1	63
	Gm10076	2.11437e-38	-0.858873	0.977	1	6.82624e-34	0.0288319	NP3	63
	Apoe	2.6436e-35	-1.17935	0.989	1	8.53487e-31	0.0188196	NP3	63
	Uba52	3.40043e-30	-0.488577	0.966	1	1.09783e-25	0.0243824	NP3	63
	Fabp7	8.31683e-29	-0.33877	0.705	0.979	2.68509e-24	0.16047	NP3	63
	Rps27	1.74535e-27	-0.482552	0.989	1	5.63485e-23	0.00770035	NP3	63
	Gm42418	2.99121e-25	1.22199	1	1	9.65713e-21	0	NP3	63
	Rpl38	4.71358e-25	-0.390976	1	1	1.52178e-20	0	NP3	63
	Rps29	8.58017e-22	-0.344948	1	1	2.77011e-17	0	NP3	63
	Gm47283	5.17954e-18	-0.459468	0.875	0.979	1.67221e-13	0.0744456	NP3	63
	AC160336.1	5.69525e-18	-0.379001	0.67	0.937	1.83871e-13	0.183394	NP3	63
	Klc2	7.10364e-18	-0.287555	0.989	1	2.29341e-13	0.00458867	NP3	63
	Rps28	1.55465e-17	-0.398268	0.977	1	5.0192e-13	0.0133697	NP3	63
	Gstp1	1.95504e-17	-0.263838	0.818	0.963	6.31185e-13	0.0621165	NP3	63
	Tmsb10	2.52618e-17	-0.500673	1	1	8.15578e-13	0	NP3	63
	Dynlt3	5.16626e-17	0.323911	1	1	1.66793e-12	0	NP3	63
	Atp5k	2.62255e-16	-0.300961	0.989	1	8.4669e-12	0.00480261	NP3	63
	Rnf10	9.49155e-16	-0.280674	0.977	1	3.06435e-11	0.00942209	NP3	63
	AY036118	1.21145e-15	0.557416	0.989	0.926	3.91116e-11	0.0529312	NP3	63
	Rps21	1.82476e-15	-0.274685	1	1	5.89123e-11	0	NP3	63
	Rpl36	1.1863e-14	-0.2814	0.989	1	3.82998e-10	0.00449046	NP3	63
	Eef1a2	1.75296e-14	-0.278344	0.989	1	5.65942e-10	0.00444169	NP3	63
	Phf24	2.55189e-14	-0.360256	1	1	8.23877e-10	0	NP3	63
	Ndfip1	1.49899e-13	0.277098	0.989	1	4.83948e-09	0.0044218	NP3	63
	Tpd52	4.10893e-13	0.251089	1	1	1.32657e-08	0	NP3	63
	Ndufb1-ps	6.44572e-13	-0.255463	1	1	2.081e-08	0	NP3	63
	Cdk5r2	8.3506e-13	-0.254867	0.977	0.989	2.69599e-08	0.0044887	NP3	63
	Rpl35	1.68183e-12	-0.281216	0.977	1	5.42978e-08	0.00944028	NP3	63
	Pcsk2	3.76232e-12	-0.367659	0.989	1	1.21466e-07	0.00586694	NP3	63
	Atpaf2	2.7106e-11	-0.857278	0.989	0.995	8.75118e-07	0.00748061	NP3	63
	Adk	5.18108e-11	0.283912	1	1	1.67271e-06	0	NP3	63
	Arf3	6.02629e-11	-0.281042	0.977	1	1.94559e-06	0.00943444	NP3	63
	Ift122	1.12112e-10	-0.341407	0.989	1	3.61955e-06	0.00544802	NP3	63
	Ap2b1	1.67601e-10	-0.250208	0.989	1	5.41099e-06	0.00399271	NP3	63
	mt-Nd1	1.71168e-10	-0.413535	1	1	5.52616e-06	0	NP3	63
	Arl6ip5	5.59094e-10	-0.256097	1	1	1.80504e-05	0	NP3	63
	Vgf	1.44522e-09	-0.332349	0.886	0.989	4.66588e-05	0.0527318	NP3	63
	Lars2	1.89431e-09	0.342192	1	0.995	6.11579e-05	0.00247459	NP3	63
	Ubash3a	8.88444e-09	-0.54244	0.545	0.836	0.000286834	0.334819	NP3	63
	Dusp1	2.21637e-08	-0.357793	0.989	1	0.000715556	0.0057095	NP3	63
	Nol4l	4.92364e-08	-0.284613	0.989	1	0.0015896	0.00454172	NP3	63
	Btg2	9.55193e-08	-0.259877	0.739	0.931	0.00308384	0.0865926	NP3	63
	Socs1	9.96186e-08	-0.291469	0.568	0.815	0.00321619	0.151828	NP3	63
	Myadm	1.25769e-07	-0.254758	0.955	0.995	0.00406047	0.0150806	NP3	63
	Calca	1.67932e-07	-0.357731	0.977	1	0.00542169	0.0120089	NP3	63
	Junb	2.54445e-07	-0.34531	0.989	1	0.00821474	0.0055103	NP3	63
	Cdr1os	6.89462e-07	0.371465	1	0.979	0.0222593	0.011374	NP3	63
	Klf2	1.34637e-06	-0.2725	0.625	0.847	0.0434676	0.119493	NP3	63
	Gm10076	2.98625e-32	-0.7284	0.792	0.98	9.6411e-28	0.223823	NP1	63
	Uba52	1.83578e-28	-0.484021	0.713	0.967	5.9268e-24	0.212782	NP1	63
	Rps27	9.09474e-27	-0.559783	0.96	0.997	2.93624e-22	0.0305412	NP1	63
	Capns1	2.18665e-24	-0.49196	0.96	0.997	7.05958e-20	0.0268408	NP1	63
	Atp5k	3.82132e-24	-0.463305	0.921	0.993	1.23371e-19	0.0503114	NP1	63
	Rps29	1.11441e-23	-0.415882	0.99	1	3.59787e-19	0.0060301	NP1	63
	Rpl38	1.81254e-23	-0.498435	0.95	0.997	5.85178e-19	0.034724	NP1	63
	Acot7	2.35695e-22	-0.43191	0.931	0.99	7.6094e-18	0.0382876	NP1	63
	Ppp2r1a	1.25275e-21	-0.422588	0.802	0.98	4.04452e-17	0.122204	NP1	63
	Tmsb10	1.60282e-21	-0.566723	0.99	1	5.1747e-17	0.00821723	NP1	63
	Pcsk2	1.64836e-21	-0.526968	0.97	0.993	5.32175e-17	0.0178162	NP1	63
	Arf3	5.75448e-21	-0.519654	0.772	0.974	1.85783e-16	0.174251	NP1	63
	Klc2	9.88465e-21	-0.390388	0.802	0.977	3.19126e-16	0.111165	NP1	63
	Gm42418	6.83815e-20	3.58199	1	1	2.2077e-15	0	NP1	63
	Gstp1	1.09356e-19	-0.301154	0.634	0.922	3.53055e-15	0.162709	NP1	63
	Phf24	9.62895e-19	-0.488812	1	1	3.10871e-14	0	NP1	63
	Apoe	2.9372e-18	-0.611314	0.98	1	9.48276e-14	0.0178175	NP1	63
	Rpl6	7.07605e-18	-0.394069	0.95	1	2.2845e-13	0.0291613	NP1	63
	Tsc22d1	7.11267e-18	-0.35852	0.832	0.977	2.29633e-13	0.0830958	NP1	63
	Rps21	9.35953e-18	-0.425518	0.99	0.993	3.02173e-13	0.00185747	NP1	63
	Flywch1	3.01215e-17	-0.416596	0.762	0.964	9.72473e-13	0.141327	NP1	63
	Rpl36	3.69924e-17	-0.415688	0.921	1	1.1943e-12	0.0493534	NP1	63
	AC160336.1	3.78786e-17	-0.292014	0.614	0.909	1.22291e-12	0.165292	NP1	63
	Gm47283	3.80242e-17	-0.44211	0.703	0.961	1.22761e-12	0.199396	NP1	63
	Rpl35	8.16809e-17	-0.390925	0.891	0.993	2.63707e-12	0.0611282	NP1	63
	Eef1a2	1.47308e-16	-0.407183	0.921	0.993	4.75585e-12	0.044217	NP1	63
	Rps28	1.69903e-16	-0.479907	0.931	0.997	5.48531e-12	0.0474206	NP1	63
	Mt3	1.76248e-16	-0.589028	0.931	1	5.69018e-12	0.0607564	NP1	63
	Eef2	3.00769e-16	-0.42683	0.95	0.997	9.71032e-12	0.0297355	NP1	63
	Actr1a	3.83765e-16	-0.340286	0.832	0.98	1.23898e-11	0.0803749	NP1	63
	Sncg	5.71771e-16	-0.428648	1	1	1.84596e-11	0	NP1	63
	Slc25a1	7.53811e-16	-0.359471	0.812	0.984	2.43368e-11	0.0996376	NP1	63
	Naa38	9.68403e-16	-0.364628	0.792	0.967	3.12649e-11	0.105018	NP1	63
	Mea1	1.42259e-15	-0.357784	0.772	0.967	4.59283e-11	0.116249	NP1	63
	Romo1	1.50178e-15	-0.341851	0.871	0.987	4.8485e-11	0.0616621	NP1	63
	Trarg1	2.15188e-15	-0.444172	0.95	0.997	6.94735e-11	0.0309437	NP1	63
	Rnf10	4.05475e-15	-0.362211	0.723	0.967	1.30907e-10	0.151955	NP1	63
	Mt1	7.02962e-15	-0.316334	0.564	0.922	2.26951e-10	0.224303	NP1	63
	Ndufv3	1.35253e-14	-0.396007	0.931	0.997	4.36665e-10	0.0391303	NP1	63
	Rpl29	1.74456e-14	-0.422327	0.941	0.993	5.6323e-10	0.0327722	NP1	63
	Atpaf2	1.87304e-14	-0.625051	0.673	0.938	6.0471e-10	0.299388	NP1	63
	Dgkz	2.3973e-14	-0.32092	0.99	1	7.7397e-10	0.0046532	NP1	63
	Btbd2	3.57401e-14	-0.2567	0.703	0.954	1.15387e-09	0.113067	NP1	63
	Nacc2	8.74328e-14	-0.470529	0.822	0.987	2.82277e-09	0.124178	NP1	63
	Rtl8a	9.42836e-14	-0.343837	0.772	0.98	3.04395e-09	0.118342	NP1	63
	Cplx1	1.23191e-13	-0.429614	0.772	0.977	3.97722e-09	0.145964	NP1	63
	Mapk3	1.35017e-13	-0.36897	0.95	0.997	4.35902e-09	0.0257046	NP1	63
	Ndufb1-ps	1.36424e-13	-0.3291	0.901	0.993	4.40446e-09	0.0461617	NP1	63
	Syn1	1.67072e-13	-0.388501	0.891	0.974	5.39392e-09	0.0499209	NP1	63
	Hspb8	1.71315e-13	-0.355663	0.832	0.99	5.53091e-09	0.0892163	NP1	63
	Grk2	2.19947e-13	-0.351644	0.921	0.984	7.10098e-09	0.0335669	NP1	63
	Srebf2	2.36695e-13	-0.299688	0.861	0.977	7.64171e-09	0.0546466	NP1	63
	Anapc11	3.35398e-13	-0.380233	0.861	0.987	1.08283e-08	0.0749198	NP1	63
	1110008P14Rik	3.56585e-13	-0.373953	0.851	0.99	1.15123e-08	0.0816225	NP1	63
	Cds2	4.97249e-13	-0.409293	0.97	0.99	1.60537e-08	0.0120511	NP1	63
	Ap2b1	5.79895e-13	-0.373057	0.861	0.977	1.87219e-08	0.0680251	NP1	63
	Otub1	1.15852e-12	-0.34092	0.792	0.984	3.74029e-08	0.106762	NP1	63
	Spock2	1.93923e-12	-0.429116	0.97	1	6.26079e-08	0.0188568	NP1	63
	Atox1	2.31549e-12	-0.389836	0.931	0.99	7.47556e-08	0.0345579	NP1	63
	Sqstm1	3.08448e-12	-0.309746	0.891	0.984	9.95826e-08	0.0443658	NP1	63
	Cops9	3.62446e-12	-0.355868	0.871	0.98	1.17016e-07	0.0605363	NP1	63
	Klc1	4.73503e-12	-0.284346	0.99	0.993	1.5287e-07	0.00124122	NP1	63
	Eif3j1	7.94363e-12	-0.289265	0.772	0.971	2.5646e-07	0.095709	NP1	63
	Lars2	7.95908e-12	2.26726	0.941	0.935	2.56959e-07	0.020923	NP1	63
	AI413582	8.32113e-12	-0.397443	0.861	0.984	2.68648e-07	0.0765653	NP1	63
	Ndufa3	1.05451e-11	-0.336706	0.851	0.987	3.4045e-07	0.0720183	NP1	63
	Cox7b	1.09292e-11	-0.402855	0.921	0.993	3.52849e-07	0.043747	NP1	63
	Bcam	1.38785e-11	-0.341353	0.911	0.997	4.48068e-07	0.0444245	NP1	63
	Srsf5	1.43005e-11	0.515688	0.96	0.974	4.61691e-07	0.0107714	NP1	63
	Map6	1.80839e-11	-0.278665	0.743	0.958	5.83838e-07	0.102176	NP1	63
	Mast1	2.16163e-11	-0.267923	0.703	0.967	6.97882e-07	0.123242	NP1	63
	Tmem250-ps	3.12772e-11	-0.254789	0.673	0.935	1.00978e-06	0.120861	NP1	63
	Clip3	3.48233e-11	-0.34782	0.842	0.974	1.12427e-06	0.0730774	NP1	63
	Atp5md	4.99786e-11	-0.358303	0.911	0.987	1.61356e-06	0.0414194	NP1	63
	Lhfpl4	6.30317e-11	-0.317864	0.743	0.964	2.03498e-06	0.119412	NP1	63
	A2ml1	6.46237e-11	-0.318082	0.891	0.987	2.08638e-06	0.0469567	NP1	63
	Klf4	6.53777e-11	-0.290213	0.584	0.893	2.11072e-06	0.177811	NP1	63
	Cox6a1	7.98611e-11	-0.310803	0.95	1	2.57832e-06	0.0229996	NP1	63
	Gpx1	1.15782e-10	-0.352555	0.842	0.99	3.73803e-06	0.0823598	NP1	63
	Ube2ql1	1.28873e-10	-0.310124	0.752	0.951	4.16065e-06	0.105043	NP1	63
	Mlf2	1.29182e-10	-0.281521	0.881	0.984	4.17063e-06	0.0449071	NP1	63
	1700037H04Rik	1.78681e-10	-0.341462	0.792	0.984	5.76873e-06	0.106931	NP1	63
	Syt7	2.41105e-10	-0.292916	0.96	1	7.78406e-06	0.0172509	NP1	63
	Kcnab2	2.57471e-10	-0.28655	0.851	0.974	8.31246e-06	0.0558092	NP1	63
	Syt11	2.61687e-10	-0.402949	0.99	0.993	8.44858e-06	0.00175895	NP1	63
	Nptx2	2.70823e-10	-0.365131	0.792	0.977	8.74351e-06	0.110583	NP1	63
	Gng3	5.07299e-10	-0.361402	0.941	0.997	1.63782e-05	0.0301404	NP1	63
	Uhmk1	6.20645e-10	-0.358313	0.792	0.967	2.00375e-05	0.103199	NP1	63
	Gdi1	6.45082e-10	-0.308315	0.901	0.987	2.08265e-05	0.0405504	NP1	63
	Rtn3	9.91419e-10	-0.314471	0.98	1	3.2008e-05	0.00916567	NP1	63
	Chp1	1.05682e-09	-0.318704	0.782	0.967	3.41196e-05	0.0976341	NP1	63
	mt-Nd1	1.22262e-09	-0.483853	0.95	0.99	3.94724e-05	0.0287897	NP1	63
	Cdk5r2	1.23542e-09	-0.273844	0.762	0.967	3.98856e-05	0.094127	NP1	63
	Lrrc75b	1.24131e-09	-0.309984	0.772	0.951	4.00757e-05	0.0932568	NP1	63
	Znhit1	1.3414e-09	-0.291255	0.822	0.977	4.33071e-05	0.0725866	NP1	63
	Samd14	1.37476e-09	-0.288552	0.901	0.984	4.43842e-05	0.0366839	NP1	63
	Rps15	1.90468e-09	-0.296571	0.96	0.997	6.14926e-05	0.0161807	NP1	63
	Bscl2	2.10276e-09	-0.260953	0.762	0.974	6.78877e-05	0.0924113	NP1	63
	Sec61g	2.12629e-09	-0.278422	0.891	0.99	6.86471e-05	0.042321	NP1	63
	Rpl41	2.30654e-09	-0.270716	1	0.993	7.44665e-05	0.00274354	NP1	63
	Gabbr1	2.36819e-09	-0.27065	0.911	0.99	7.6457e-05	0.0324718	NP1	63
	Ost4	2.6946e-09	-0.340695	0.802	0.977	8.69951e-05	0.097015	NP1	63
	Crip2	2.79037e-09	-0.363848	0.96	0.997	9.00869e-05	0.0198512	NP1	63
	Brd2	3.01729e-09	-0.259899	0.743	0.941	9.74131e-05	0.088582	NP1	63
	Actr1b	3.06166e-09	-0.279579	0.861	0.98	9.88457e-05	0.0522164	NP1	63
	Rgs4	3.1885e-09	-0.34926	0.99	0.997	0.000102941	0.00355022	NP1	63
	Ubash3b	3.70333e-09	-0.367707	0.901	0.984	0.000119562	0.046747	NP1	63
	AY036118	4.08153e-09	2.8667	0.901	0.86	0.000131772	0.192614	NP1	63
	Cacnb3	4.15357e-09	-0.258643	0.881	0.99	0.000134098	0.0435261	NP1	63
	Gnao1	4.97088e-09	-0.338213	0.99	1	0.000160485	0.00490394	NP1	63
	Uqcrq	5.91943e-09	-0.311945	0.911	0.993	0.000191109	0.0387881	NP1	63
	Ap2m1	6.23176e-09	-0.29678	0.881	0.984	0.000201192	0.0473411	NP1	63
	Pitpnc1	6.86565e-09	-0.385346	0.931	0.997	0.000221658	0.0380769	NP1	63
	Rps12	7.7981e-09	-0.30842	0.95	0.997	0.000251762	0.0214864	NP1	63
	Ids	8.27719e-09	-0.379203	0.782	0.974	0.000267229	0.120114	NP1	63
	Sms	1.06101e-08	-0.274034	0.861	0.974	0.000342547	0.048753	NP1	63
	Map1lc3a	1.22367e-08	-0.314086	1	1	0.00039506	0	NP1	63
	Emc10	1.3397e-08	-0.271029	0.832	0.977	0.000432522	0.0628178	NP1	63
	Atp5mpl	1.61171e-08	-0.284607	0.95	0.997	0.000520342	0.0198274	NP1	63
	Ndufa1	1.76413e-08	-0.264024	0.832	0.98	0.00056955	0.062362	NP1	63
	Rpl39	2.06555e-08	-0.275352	0.97	0.997	0.000666863	0.0109063	NP1	63
	Klf5	2.085e-08	-0.311217	0.842	0.964	0.000673143	0.0607535	NP1	63
	Ndufc1	2.14168e-08	-0.299401	0.901	0.997	0.000691442	0.0437324	NP1	63
	Rab6a	2.20311e-08	-0.324185	0.95	0.993	0.000711276	0.0207044	NP1	63
	Parm1	2.26473e-08	-0.38248	0.901	0.99	0.000731169	0.0519796	NP1	63
	Apba1	2.27079e-08	-0.295194	0.901	0.987	0.000733124	0.0388248	NP1	63
	Uqcr11	2.3497e-08	-0.259391	0.941	0.997	0.000758602	0.0216329	NP1	63
	Rnasek	2.73982e-08	-0.278056	0.95	1	0.000884552	0.0205763	NP1	63
	Kcnmb1	3.43451e-08	-0.398245	0.772	0.928	0.00110883	0.105743	NP1	63
	Tle5	3.86314e-08	-0.302622	0.95	0.993	0.00124721	0.0193273	NP1	63
	Trnp1	4.03745e-08	-0.307112	0.96	0.997	0.00130349	0.0167557	NP1	63
	Gapdh	4.28944e-08	-0.39073	0.98	1	0.00138484	0.0113883	NP1	63
	Pou4f1	4.33404e-08	-0.321856	0.822	0.961	0.00139924	0.0725457	NP1	63
	Grina	4.36003e-08	-0.285663	0.941	0.99	0.00140763	0.0209202	NP1	63
	Flot2	4.404e-08	-0.294564	0.871	0.987	0.00142183	0.0531326	NP1	63
	Sod1	4.73924e-08	-0.282836	0.871	0.977	0.00153007	0.0468619	NP1	63
	Uqcr10	5.33824e-08	-0.293013	0.921	0.987	0.00172345	0.029257	NP1	63
	Ccdc92	6.80919e-08	-0.316311	0.861	0.98	0.00219835	0.0590769	NP1	63
	Chmp4b	6.81384e-08	-0.269675	0.871	0.987	0.00219985	0.0486432	NP1	63
	Psmd12	8.25826e-08	0.250772	0.931	0.977	0.00266618	0.017448	NP1	63
	Ogfrl1	8.40087e-08	-0.332477	0.792	0.997	0.00271222	0.110413	NP1	63
	Fkbp1a	1.03243e-07	-0.273374	0.96	0.997	0.00333321	0.014915	NP1	63
	Dpysl2	1.03431e-07	-0.324974	0.891	0.984	0.00333928	0.0465469	NP1	63
	Scd1	1.11245e-07	-0.321865	0.931	0.993	0.00359155	0.0299375	NP1	63
	Elob	1.1642e-07	-0.263098	0.99	1	0.00375861	0.00381481	NP1	63
	Eno1	1.31426e-07	-0.280718	0.851	0.993	0.00424308	0.0624974	NP1	63
	Adora1	1.47028e-07	-0.250764	0.772	0.954	0.00474681	0.0765804	NP1	63
	Serpina3n	1.536e-07	-0.316538	0.752	0.948	0.00495898	0.105772	NP1	63
	Carhsp1	1.63907e-07	-0.287187	0.832	0.984	0.00529173	0.0695207	NP1	63
	Pirt	2.15185e-07	-0.340324	0.95	0.993	0.00694724	0.0217352	NP1	63
	Ube2o	2.62172e-07	-0.264673	0.822	0.961	0.00846423	0.0596567	NP1	63
	Grcc10	3.06003e-07	-0.307228	0.861	0.993	0.00987931	0.0632215	NP1	63
	Tmem233	3.11829e-07	-0.26646	0.99	0.997	0.0100674	0.00270856	NP1	63
	Nol4l	3.12203e-07	-0.26057	0.802	0.961	0.0100795	0.0679915	NP1	63
	Tomm6	3.31617e-07	-0.270881	0.911	0.993	0.0107063	0.033682	NP1	63
	mt-Co1	3.68515e-07	-0.337087	0.96	1	0.0118975	0.0198523	NP1	63
	Cox5b	3.80019e-07	-0.295908	0.97	1	0.0122689	0.0130032	NP1	63
	Rtn4rl1	3.9233e-07	-0.25198	0.713	0.951	0.0126664	0.104708	NP1	63
	Hspa12a	4.61781e-07	-0.266795	0.871	0.977	0.0149086	0.0442041	NP1	63
	Cd44	5.19738e-07	-0.276404	0.98	1	0.0167797	0.00805617	NP1	63
	Nop10	6.61291e-07	-0.267959	0.891	0.977	0.0213498	0.0356206	NP1	63
	Slc36a1	7.1784e-07	-0.267049	0.871	0.974	0.0231755	0.0430613	NP1	63
	Zranb2	8.85038e-07	0.286017	0.881	0.971	0.0285734	0.0401365	NP1	63
	Serf2	9.20107e-07	-0.260338	0.931	1	0.0297056	0.026853	NP1	63
	Fau	9.83787e-07	-0.260947	0.98	1	0.0317616	0.00760564	NP1	63
	Akr1a1	1.0259e-06	-0.273059	0.931	0.997	0.0331213	0.0269816	NP1	63
	Mapre2	1.13954e-06	-0.255121	0.802	0.961	0.0367899	0.0665697	NP1	63
	Fabp7	8.34035e-11	-0.435299	0.462	0.935	2.69268e-06	0.44273	NP2	63
	Gm10076	1.59644e-10	-0.831614	0.731	0.986	5.15409e-06	0.359021	NP2	63
	Rnf10	5.99935e-09	-0.499456	0.692	0.949	0.000193689	0.22757	NP2	63
	Rps27	6.95329e-09	-0.540497	1	1	0.000224487	0	NP2	63
	AC160336.1	1.05884e-08	-0.516654	0.423	0.877	0.000341846	0.543478	NP2	63
	Ppp2r1a	1.59932e-08	-0.524373	0.808	0.978	0.000516341	0.144454	NP2	63
	Apoe	5.74287e-07	-0.720203	0.923	1	0.0185409	0.0832536	NP2	63
	Arl6ip5	1.34424e-06	-0.5297	0.923	0.993	0.0433988	0.0558638	NP2	63
	Gm10076	3.04791e-13	-0.848145	0.788	1	9.84018e-09	0.291535	TRPM8	63
	Apoe	5.5627e-09	-0.754374	0.97	1	0.000179592	0.0331497	TRPM8	63
	Flywch1	1.21003e-08	-0.528634	0.879	1	0.000390658	0.0983601	TRPM8	63
	Eef2	4.91025e-08	-0.498335	0.939	1	0.00158527	0.0452502	TRPM8	63
	Gstp1	7.07526e-08	-0.373786	0.515	0.889	0.00228425	0.294397	TRPM8	63
	Rpl38	1.20939e-07	-0.470726	0.97	1	0.00390452	0.0206852	TRPM8	63
	Eef1a2	1.24995e-07	-0.669635	0.848	1	0.00403546	0.159282	TRPM8	63
	Uba52	1.56697e-07	-0.469196	0.606	0.951	0.00505895	0.305037	TRPM8	63
	1700037H04Rik	1.7452e-07	-0.564294	0.788	0.975	0.00563439	0.173355	TRPM8	63
	Gm42418	3.10226e-07	1.74389	1	1	0.0100157	0	TRPM8	63
	Slc22a17	4.08636e-07	-0.615274	0.818	0.975	0.0131928	0.15585	TRPM8	63
	Rps27	4.17273e-07	-0.516555	0.939	1	0.0134716	0.0469047	TRPM8	63
	Dynlrb1	7.01217e-07	-0.488777	0.879	1	0.0226388	0.0909441	TRPM8	63
	AY036118	1.20504e-06	2.3188	1	0.951	0.0389046	0.168073	TRPM8	63
	Rnf11	1.42722e-06	-0.502844	0.788	0.988	0.0460778	0.164086	TRPM8	63

## Sheet: S-Table_2
	Supplementary Table 2. Pseudobulk differential gene expression in DRG neurons of control and at different timepoints in arthritis
	Timepoint	gene	p_val	avg_log2FC	pct.1	pct.2	p_val_adj
	0.25	Actb	7.39301e-25	-0.302885	1	0.999	2.38683e-20
	0.25	AY036118	8.32054e-141	1.01557	0.987	0.898	2.68629e-136
	0.25	B2m	3.5926e-58	0.374271	0.982	0.947	1.15987e-53
	0.25	Bst2	1.05979e-145	0.661007	0.957	0.822	3.42154e-141
	0.25	Cmpk2	2.77264e-106	0.353213	0.93	0.826	8.95148e-102
	0.25	Cxcl10	8.84551e-76	0.264765	0.511	0.208	2.85577e-71
	0.25	Ddx58	1.61422e-212	0.575638	0.951	0.669	5.2115e-208
	0.25	Dtx3l	7.42574e-182	0.351514	0.871	0.546	2.3974e-177
	0.25	Eif2ak2	7.87983e-134	0.382703	0.942	0.84	2.544e-129
	0.25	Fabp7	1.01408e-267	-0.478549	0.508	0.94	3.27396e-263
	0.25	Gapdh	1.48513e-44	-0.392208	0.999	1	4.79474e-40
	0.25	Gbp7	1.61058e-185	0.53046	0.889	0.602	5.19974e-181
	0.25	Gm10076	1.31309e-132	0.493454	0.987	0.988	4.2393e-128
	0.25	Gm42418	3.88332e-75	0.936134	1	1	1.25373e-70
	0.25	Gm47283	1.09068e-156	-0.56563	0.821	0.96	3.52125e-152
	0.25	Hpcal1	1.5607e-10	-0.275834	0.857	0.918	5.03873e-06
	0.25	Hypk	6.30148e-98	-0.276727	0.969	0.982	2.03443e-93
	0.25	Ifi27l2a	1.6001e-55	0.566542	0.788	0.544	5.16592e-51
	0.25	Ifi35	7.83429e-37	0.260696	0.855	0.741	2.5293e-32
	0.25	Ifit1	0	2.27705	0.983	0.693	0
	0.25	Ifit2	2.50757e-62	0.361065	0.745	0.549	8.09568e-58
	0.25	Ifit3	7.31173e-148	0.561061	0.747	0.34	2.36059e-143
	0.25	Ifitm3	5.20025e-218	0.54106	0.908	0.516	1.6789e-213
	0.25	Igtp	7.53532e-83	0.275198	0.809	0.578	2.43278e-78
	0.25	Iigp1	2.95515e-95	0.45447	0.561	0.2	9.5407e-91
	0.25	Irf7	1.75549e-205	0.312107	0.739	0.186	5.66759e-201
	0.25	Irf9	4.43118e-188	0.353081	0.923	0.682	1.43061e-183
	0.25	Isg15	3.84412e-77	0.273013	0.437	0.129	1.24107e-72
	0.25	Jak1	1.11686e-06	-0.275529	0.985	0.981	0.036058
	0.25	Lars2	4.38144e-53	0.461384	0.991	0.96	1.41455e-48
	0.25	Lcn2	0	0.775488	0.834	0.029	0
	0.25	Lgals9	1.01974e-39	0.261894	0.965	0.955	3.29222e-35
	0.25	Malat1	1.83748e-19	0.52876	1	0.998	5.93229e-15
	0.25	Mitd1	3.56298e-136	0.308427	0.922	0.799	1.15031e-131
	0.25	Mt1	1.68376e-117	0.857851	0.99	0.9	5.436e-113
	0.25	Mt2	1.71272e-185	0.582608	0.869	0.438	5.52951e-181
	0.25	mt-Atp6	5.2653e-21	0.273643	1	1	1.6999e-16
	0.25	mt-Atp8	2.60666e-144	0.687471	0.989	0.983	8.41561e-140
	0.25	mt-Nd3	3.814e-77	0.493154	0.991	0.986	1.23135e-72
	0.25	mt-Nd4l	1.16748e-117	0.596138	0.993	0.986	3.76921e-113
	0.25	mt-Nd5	5.95367e-34	0.296725	0.99	0.988	1.92214e-29
	0.25	mt-Nd6	6.59208e-35	0.257078	0.943	0.853	2.12825e-30
	0.25	Ndufb1-ps	1.05022e-96	0.316193	0.994	0.993	3.39063e-92
	0.25	Oasl2	2.58526e-205	0.776256	0.943	0.765	8.3465e-201
	0.25	Pfkfb3	8.49532e-16	0.327897	0.859	0.857	2.74271e-11
	0.25	Phactr3	3.02156e-28	0.27073	0.962	0.953	9.75511e-24
	0.25	Psmb8	2.92834e-49	0.291	0.876	0.804	9.45414e-45
	0.25	Rnf213	1.60124e-205	0.413362	0.835	0.402	5.16961e-201
	0.25	Rpl38	1.56549e-115	0.323264	0.999	0.999	5.05419e-111
	0.25	Rps15	6.2096e-94	-0.315784	0.998	0.999	2.00477e-89
	0.25	Rps28	8.38011e-66	0.279422	0.996	0.998	2.70552e-61
	0.25	Rps29	9.72909e-150	0.349364	1	1	3.14104e-145
	0.25	Rsad2	8.81385e-235	1.03768	0.847	0.32	2.84555e-230
	0.25	Rsrp1	8.24266e-82	0.349609	0.994	0.988	2.66114e-77
	0.25	Rtp4	1.07899e-257	0.603724	0.867	0.33	3.48351e-253
	0.25	Serpina3n	2.64995e-14	0.405071	0.983	0.965	8.55538e-10
	0.25	Serping1	6.33502e-08	0.256201	0.717	0.674	0.00204526
	0.25	Snrpn	7.02966e-136	-0.377575	0.997	1	2.26952e-131
	0.25	Spag7	2.32384e-85	-0.272452	0.954	0.975	7.50253e-81
	0.25	Stat1	7.84778e-166	0.38742	0.961	0.864	2.53365e-161
	0.25	Stat2	1.76859e-217	0.486983	0.974	0.85	5.70988e-213
	0.25	Trim25	2.33342e-75	0.349963	0.818	0.683	7.53345e-71
	0.25	Tuba1a	2.07795e-21	-0.287318	1	1	6.70865e-17
	0.25	Tuba1b	7.71524e-92	-0.338727	0.998	0.997	2.49086e-87
	0.25	Ubc	1.23858e-16	-0.283721	0.999	0.999	3.99877e-12
	0.25	Usp18	1.17755e-293	0.40182	0.808	0.11	3.80172e-289
	0.25	Xaf1	1.29283e-184	0.504845	0.915	0.686	4.17392e-180
	0.25	Znfx1	7.0964e-59	0.261892	0.956	0.929	2.29107e-54
	Timepoint	gene	p_val	avg_log2FC	pct.1	pct.2	p_val_adj
	0.5	1810058I24Rik	1.12093e-18	-0.305805	0.992	0.992	3.61892e-14
	0.5	AC160336.1	4.04176e-12	0.331263	0.91	0.787	1.30488e-07
	0.5	Adamts1	9.6939e-14	0.315488	0.672	0.457	3.12968e-09
	0.5	AI413582	1.84078e-16	-0.303847	0.992	0.986	5.94297e-12
	0.5	Alkal2	9.34943e-09	0.390634	0.697	0.6	0.000301846
	0.5	Aplp2	1.49612e-08	-0.287648	0.996	0.995	0.000483022
	0.5	Apod	9.19116e-80	0.757184	0.992	0.904	2.96737e-75
	0.5	Apoe	2.67819e-30	0.326828	1	0.999	8.64653e-26
	0.5	Asap1	1.35285e-08	-0.360674	0.996	0.988	0.000436768
	0.5	Atf3	3.45769e-15	0.453306	0.996	0.966	1.11632e-10
	0.5	Atp1a1	5.92683e-08	0.435402	1	0.997	0.00191348
	0.5	AY036118	6.75788e-85	1.24898	1	0.898	2.18178e-80
	0.5	B2m	8.07398e-82	1.04642	1	0.947	2.60669e-77
	0.5	B4galt5	4.17811e-14	0.298512	0.963	0.948	1.3489e-09
	0.5	B630019K06Rik	5.74997e-11	0.304825	0.922	0.797	1.85638e-06
	0.5	B930036N10Rik	2.02039e-30	0.29997	0.631	0.289	6.52285e-26
	0.5	Bbx	2.1949e-07	0.339382	0.98	0.953	0.00708625
	0.5	Bcor	1.63131e-19	-0.262659	0.943	0.936	5.26669e-15
	0.5	Bdnf	5.46793e-19	0.586054	0.889	0.829	1.76532e-14
	0.5	Bst2	9.8124e-126	1.74365	0.992	0.822	3.16793e-121
	0.5	Btbd3	5.74202e-12	0.420189	0.975	0.947	1.85381e-07
	0.5	Cacna2d1	4.64991e-08	0.286753	0.996	0.99	0.00150122
	0.5	Camk2g	2.41443e-10	0.371938	0.996	0.98	7.795e-06
	0.5	Caml	4.76398e-28	0.274049	0.992	0.953	1.53805e-23
	0.5	Car10	3.09788e-11	-0.292568	0.439	0.645	1.00015e-06
	0.5	Casz1	3.28418e-09	-0.458416	0.516	0.678	0.00010603
	0.5	Ccdc74a	1.07071e-15	-0.357101	0.697	0.842	3.4568e-11
	0.5	Cd274	1.45243e-65	0.280712	0.861	0.421	4.68916e-61
	0.5	Cd63	6.08949e-12	0.27519	0.967	0.88	1.96599e-07
	0.5	Cdh11	1.25025e-07	-0.2593	0.549	0.657	0.00403644
	0.5	Cdkn2d	8.41509e-22	0.314634	0.992	0.987	2.71681e-17
	0.5	Clic1	4.70708e-15	0.277956	1	0.999	1.51968e-10
	0.5	Cmpk2	1.82665e-36	0.321916	0.963	0.826	5.89735e-32
	0.5	Cnp	3.77884e-21	0.263544	0.984	0.942	1.22e-16
	0.5	Cplx1	5.68934e-07	-0.28563	0.988	0.979	0.018368
	0.5	Ctnnbip1	1.99681e-08	-0.270324	0.98	0.981	0.00064467
	0.5	Ctsl	1.89712e-13	0.397586	1	1	6.12484e-09
	0.5	Ctxn3	1.85864e-08	-0.38438	0.648	0.78	0.000600063
	0.5	D130009I18Rik	1.9727e-07	-0.285467	0.709	0.774	0.00636887
	0.5	Ddx58	1.02266e-97	0.69037	0.955	0.669	3.30164e-93
	0.5	Dgcr6	1.49022e-23	-0.282269	0.984	0.989	4.81118e-19
	0.5	Dgkz	9.66612e-13	-0.428274	0.988	0.992	3.12071e-08
	0.5	Dnajb1	1.19825e-29	0.4532	0.98	0.969	3.86854e-25
	0.5	Dnajc7	9.78633e-34	0.270524	0.996	0.984	3.15952e-29
	0.5	Dpp10	2.30279e-09	-0.336739	0.717	0.807	7.43456e-05
	0.5	Dync1i2	9.98608e-16	0.262533	1	0.999	3.22401e-11
	0.5	Eif2ak2	7.61713e-81	0.543273	0.951	0.84	2.45919e-76
	0.5	Eif4e3	2.36162e-12	0.25469	0.955	0.931	7.62451e-08
	0.5	Enho	8.62257e-26	-0.346731	0.947	0.967	2.7838e-21
	0.5	F2rl2	4.85465e-09	0.261772	0.926	0.833	0.000156732
	0.5	Fabp5	4.10269e-13	-0.332373	1	0.999	1.32455e-08
	0.5	Fabp7	5.50565e-34	-0.263749	0.91	0.94	1.7775e-29
	0.5	Fam177a	5.16214e-19	0.335541	0.873	0.687	1.6666e-14
	0.5	Fam210b	5.21854e-09	0.278748	0.533	0.384	0.000168481
	0.5	Fbxo9	5.41995e-07	-0.363967	0.992	0.992	0.0174983
	0.5	Fermt2	1.63052e-08	-0.263748	0.967	0.971	0.000526414
	0.5	Fkbp1b	4.37417e-08	-0.326134	0.996	0.996	0.0014122
	0.5	Fkbp5	4.11804e-32	0.287888	0.926	0.834	1.32951e-27
	0.5	Fos	2.85934e-09	0.332767	0.992	0.988	9.23138e-05
	0.5	Fosb	1.84636e-09	0.259268	0.98	0.945	5.96096e-05
	0.5	Fstl1	4.11814e-09	0.361626	1	0.995	0.000132954
	0.5	Fxyd2	3.15565e-07	-0.377289	0.996	1	0.010188
	0.5	Gadd45g	9.38279e-18	0.453956	0.992	0.962	3.02923e-13
	0.5	Gbp2	1.73149e-195	0.40556	0.869	0.085	5.59012e-191
	0.5	Gbp3	1.46133e-130	0.455229	0.746	0.115	4.71792e-126
	0.5	Gbp7	1.07006e-39	0.291755	0.848	0.602	3.45469e-35
	0.5	Gfra2	1.00679e-08	-0.454101	0.529	0.687	0.000325041
	0.5	Gm13889	1.49031e-07	0.378871	0.934	0.943	0.00481146
	0.5	Gm19409	1.25399e-13	0.52456	0.775	0.617	4.04852e-09
	0.5	Gm40538	1.74058e-08	0.288938	0.275	0.143	0.000561946
	0.5	Gm42418	1.64927e-44	0.927034	1	1	5.32466e-40
	0.5	Gm47283	1.28677e-34	-0.435898	0.951	0.96	4.15434e-30
	0.5	Gm7271	4.79313e-07	-0.327789	0.43	0.597	0.0154746
	0.5	Gpr139	7.29126e-11	0.359279	0.504	0.318	2.35398e-06
	0.5	Gpx3	1.27325e-07	0.31538	0.857	0.678	0.00411069
	0.5	Gpx4	9.39594e-18	-0.277244	0.996	0.999	3.03348e-13
	0.5	Grik1	2.02541e-11	-0.586871	0.623	0.781	6.53904e-07
	0.5	Grk2	1.308e-15	-0.36277	0.984	0.981	4.22286e-11
	0.5	H2-D1	2.82814e-50	0.620102	1	0.99	9.13064e-46
	0.5	H2-K1	3.59766e-45	0.69791	0.988	0.898	1.1615e-40
	0.5	H2-T22	1.61402e-55	0.400414	0.955	0.807	5.21087e-51
	0.5	H2-T23	3.19443e-124	0.572101	0.955	0.388	1.03132e-119
	0.5	H3f3b	7.68991e-24	0.54144	1	0.998	2.48269e-19
	0.5	Herc6	3.39956e-130	0.277684	0.844	0.178	1.09755e-125
	0.5	Hist1h1c	1.3219e-16	0.321651	0.955	0.915	4.26777e-12
	0.5	Hspa5	2.6088e-20	0.32856	1	0.987	8.42251e-16
	0.5	Ifi27l2a	1.85965e-48	0.996097	0.947	0.544	6.00388e-44
	0.5	Ifi35	2.92372e-66	0.582425	0.963	0.741	9.43922e-62
	0.5	Ifih1	1.54836e-129	0.380616	0.881	0.224	4.99888e-125
	0.5	Ifit1	3.27475e-132	2.48914	1	0.693	1.05725e-127
	0.5	Ifit2	6.98339e-58	0.569156	0.926	0.549	2.25459e-53
	0.5	Ifit3	7.88575e-121	0.769445	0.934	0.34	2.54591e-116
	0.5	Ifitm2	1.09956e-23	0.37165	0.836	0.497	3.54993e-19
	0.5	Ifitm3	1.25995e-126	0.915362	0.988	0.516	4.06774e-122
	0.5	Igtp	2.86014e-89	0.493429	0.967	0.578	9.23396e-85
	0.5	Iigp1	9.15232e-94	0.395787	0.791	0.2	2.95483e-89
	0.5	Il31ra	3.47515e-08	0.736631	0.381	0.241	0.00112195
	0.5	Ina	2.23561e-16	-0.317593	0.787	0.895	7.21766e-12
	0.5	Irf7	6.38415e-152	0.506514	0.898	0.186	2.06112e-147
	0.5	Irf9	1.27909e-70	0.300866	0.967	0.682	4.12955e-66
	0.5	Isg15	7.46984e-134	0.592383	0.783	0.129	2.41164e-129
	0.5	Isl2	1.19106e-12	-0.350861	0.996	0.986	3.84533e-08
	0.5	Itm2b	2.21114e-12	0.265261	1	0.999	7.13867e-08
	0.5	Jun	4.15674e-14	0.502087	0.996	0.984	1.342e-09
	0.5	Junb	7.1452e-13	0.336312	1	0.988	2.30683e-08
	0.5	Khdrbs3	6.74302e-11	0.250728	0.98	0.964	2.17698e-06
	0.5	Kif21a	6.19865e-18	-0.308465	0.996	1	2.00123e-13
	0.5	Lars2	1.81142e-36	0.580228	1	0.96	5.84817e-32
	0.5	Lcn2	3.97607e-285	0.965983	0.918	0.029	1.28367e-280
	0.5	Lgals3bp	3.08621e-79	0.491675	0.98	0.881	9.96382e-75
	0.5	Lgals9	4.55138e-55	0.600515	0.992	0.955	1.46941e-50
	0.5	Lix1	2.78212e-07	-0.424765	0.943	0.92	0.00898207
	0.5	Lnpep	6.47719e-20	0.292155	0.992	0.984	2.09116e-15
	0.5	Lrrc75b	1.10195e-15	-0.292138	0.951	0.96	3.55763e-11
	0.5	Ly6a	2.36835e-107	0.394055	0.775	0.144	7.6462e-103
	0.5	Ly6e	2.84445e-41	0.380401	0.885	0.447	9.18332e-37
	0.5	Maged1	9.31329e-07	0.304662	0.984	0.988	0.0300679
	0.5	Magi1	1.19207e-07	-0.261488	0.996	0.976	0.00384859
	0.5	Mical1	1.33935e-08	0.321215	0.824	0.737	0.000432409
	0.5	Mif	1.49233e-10	0.286996	1	0.994	4.81799e-06
	0.5	Misp	1.39955e-23	0.264322	0.516	0.233	4.51845e-19
	0.5	Mt1	1.59497e-27	0.477659	1	0.9	5.14936e-23
	0.5	Mt2	1.78882e-81	0.469277	0.939	0.438	5.7752e-77
	0.5	mt-Atp6	1.80319e-28	-0.396962	1	1	5.82161e-24
	0.5	mt-Co3	6.05619e-35	-0.436234	1	1	1.95524e-30
	0.5	mt-Cytb	1.00665e-50	-0.558763	1	0.997	3.24998e-46
	0.5	mt-Nd1	2.54074e-43	-0.665488	1	0.995	8.20279e-39
	0.5	mt-Nd2	3.38013e-14	-0.250339	1	0.998	1.09127e-09
	0.5	mt-Nd4	6.88119e-46	-0.530994	0.996	0.993	2.22159e-41
	0.5	Ncald	1.85709e-22	-0.345764	0.988	0.985	5.99561e-18
	0.5	Ncoa1	1.89739e-13	0.316678	0.984	0.941	6.12572e-09
	0.5	Ndufb1-ps	1.43912e-27	0.261422	1	0.993	4.6462e-23
	0.5	Nefl	1.27902e-06	-0.316308	1	0.999	0.0412932
	0.5	Npy2r	1.15195e-08	0.812997	0.496	0.344	0.000371906
	0.5	Nrsn1	7.67702e-07	0.344267	0.975	0.943	0.0247853
	0.5	Nsg1	5.35376e-07	0.300014	0.533	0.386	0.0172846
	0.5	Oasl2	2.78197e-123	1.36233	0.996	0.765	8.98159e-119
	0.5	Osmr	3.22557e-09	0.686023	0.697	0.54	0.000104138
	0.5	Ostf1	4.90688e-13	0.294252	0.992	0.994	1.58419e-08
	0.5	P2ry1	2.72507e-07	-0.312309	0.348	0.522	0.00879789
	0.5	Panx1	3.32375e-12	0.301939	0.984	0.954	1.07307e-07
	0.5	Paqr5	2.00336e-10	-0.385962	0.693	0.789	6.46785e-06
	0.5	Pcdh17	4.89688e-08	0.562271	0.602	0.475	0.00158096
	0.5	Pde4c	2.85871e-18	0.461024	0.619	0.353	9.22935e-14
	0.5	Pea15a	5.7894e-13	-0.277595	0.988	0.982	1.86911e-08
	0.5	Pfkfb3	3.56542e-27	0.530668	0.943	0.857	1.15109e-22
	0.5	Pld5	9.04204e-11	-0.33864	0.832	0.89	2.91922e-06
	0.5	Pnp	7.06093e-17	0.283142	0.902	0.725	2.27962e-12
	0.5	Pogk	2.46925e-09	0.27182	0.934	0.918	7.97199e-05
	0.5	Ppp1r1a	2.42738e-08	-0.466412	0.68	0.768	0.000783681
	0.5	Prdx1	1.23687e-12	0.251307	0.996	0.992	3.99324e-08
	0.5	Prr15l	6.6272e-59	0.271169	0.492	0.105	2.13959e-54
	0.5	Prrxl1	6.8644e-07	-0.269244	0.988	0.981	0.0221617
	0.5	Psmb10	1.91258e-64	0.65684	1	0.962	6.17478e-60
	0.5	Psmb8	3.10689e-85	0.889462	0.963	0.804	1.00306e-80
	0.5	Psmb9	2.64397e-73	0.284016	0.865	0.398	8.53607e-69
	0.5	Psme1	5.63463e-41	0.365061	0.988	0.947	1.81914e-36
	0.5	Pten	2.90833e-13	-0.310153	0.992	0.993	9.38955e-09
	0.5	Ptpn9	2.19097e-24	0.336701	0.988	0.962	7.07356e-20
	0.5	Ptprn	1.29564e-13	0.525044	0.889	0.785	4.18297e-09
	0.5	Pttg1	4.13831e-51	0.446456	0.988	0.932	1.33605e-46
	0.5	Rcan2	5.3882e-12	-0.396874	0.914	0.945	1.73958e-07
	0.5	Resp18	3.14203e-08	0.715061	0.676	0.54	0.0010144
	0.5	Rgs10	3.27361e-12	-0.534687	0.992	0.997	1.05689e-07
	0.5	Rgs4	5.10077e-09	-0.479135	0.98	0.986	0.000164678
	0.5	Rgs5	2.33562e-07	-0.360648	0.381	0.553	0.00754056
	0.5	Rgs8	7.66971e-11	-0.297634	0.672	0.793	2.47617e-06
	0.5	Rnase4	1.03149e-10	0.256149	0.82	0.707	3.33016e-06
	0.5	Rnf112	2.755e-11	-0.385509	0.672	0.822	8.89451e-07
	0.5	Rnh1	3.82632e-17	0.434143	0.988	0.979	1.23533e-12
	0.5	Rock2	2.57878e-09	0.305262	0.934	0.905	8.3256e-05
	0.5	Rph3a	8.18811e-09	-0.31791	0.73	0.861	0.000264353
	0.5	Rpl39	3.91018e-44	0.335741	1	0.999	1.2624e-39
	0.5	Rps27	2.78625e-33	0.340545	1	0.999	8.99541e-29
	0.5	Rps28	3.36327e-28	0.276696	1	0.998	1.08583e-23
	0.5	Rps29	3.18926e-41	0.27549	1	1	1.02965e-36
	0.5	Rsad2	3.00821e-74	0.575626	0.828	0.32	9.71199e-70
	0.5	Rtp4	3.41978e-82	0.281104	0.881	0.33	1.10407e-77
	0.5	S1pr1	3.94616e-11	0.304548	0.57	0.381	1.27402e-06
	0.5	S1pr3	5.54062e-10	0.504428	0.754	0.61	1.78879e-05
	0.5	Saa1	4.84746e-207	0.304757	0.852	0.061	1.565e-202
	0.5	Saa3	0	0.542416	0.939	0.013	0
	0.5	Samd9l	4.73285e-50	0.309158	0.775	0.385	1.528e-45
	0.5	Sbds	5.37189e-20	0.251009	0.988	0.978	1.73432e-15
	0.5	Scg2	6.97373e-12	0.729973	0.934	0.881	2.25147e-07
	0.5	Sectm1b	1.89519e-40	0.386067	0.541	0.187	6.11861e-36
	0.5	Serp2	1.68592e-21	-0.312215	0.992	0.992	5.44299e-17
	0.5	Serpina3g	2.11281e-20	0.433077	0.988	0.909	6.8212e-16
	0.5	Serpina3n	3.38174e-38	1.10513	0.988	0.965	1.09179e-33
	0.5	Shisa5	5.15021e-71	0.499264	0.984	0.953	1.66275e-66
	0.5	Slc10a6	1.02635e-16	0.403441	0.66	0.521	3.31358e-12
	0.5	Slc2a3	7.69087e-12	0.257525	0.963	0.929	2.483e-07
	0.5	Slc39a10	1.20591e-56	0.361435	0.988	0.907	3.89327e-52
	0.5	Sorl1	1.33315e-08	-0.253798	0.762	0.861	0.000430407
	0.5	Stat1	1.27807e-104	0.632519	0.975	0.864	4.12625e-100
	0.5	Stat2	1.64703e-66	0.443839	0.967	0.85	5.31744e-62
	0.5	Susd6	6.98073e-26	0.309268	1	0.962	2.25373e-21
	0.5	Synpr	4.00909e-07	-0.372782	0.77	0.848	0.0129434
	0.5	Syt7	6.18567e-13	-0.455547	0.902	0.971	1.99704e-08
	0.5	Tafa4	4.41478e-07	-0.349239	0.418	0.578	0.0142531
	0.5	Tapbp	5.24764e-73	0.446838	0.992	0.947	1.6942e-68
	0.5	Tapbpl	6.43496e-21	0.253445	0.934	0.812	2.07753e-16
	0.5	Tifa	7.79095e-15	0.497899	0.832	0.757	2.51531e-10
	0.5	Timeless	2.21788e-17	0.294998	0.787	0.609	7.16042e-13
	0.5	Tmbim6	5.40385e-48	0.336603	0.992	0.981	1.74463e-43
	0.5	Tmem100	1.73255e-08	0.428513	0.701	0.539	0.000559353
	0.5	Tmem176a	1.18028e-07	0.31078	0.906	0.765	0.00381052
	0.5	Tmem176b	2.05712e-10	0.440899	0.967	0.824	6.64142e-06
	0.5	Tmem59	3.14799e-17	0.251312	0.996	0.996	1.01633e-12
	0.5	Tmtc4	2.2844e-09	0.258522	0.922	0.86	7.37519e-05
	0.5	Tppp3	5.27866e-09	-0.278625	1	1	0.000170422
	0.5	Trnp1	2.81446e-11	-0.372844	0.992	0.999	9.08647e-07
	0.5	Trpv1	5.608e-07	0.358521	0.824	0.757	0.0181054
	0.5	Ttll7	1.33642e-06	-0.284043	1	0.999	0.0431462
	0.5	Uba52	4.98968e-26	0.261395	0.984	0.961	1.61092e-21
	0.5	Ubc	7.14539e-13	0.267806	1	0.999	2.30689e-08
	0.5	Ube2l6	3.64251e-79	0.377434	0.93	0.61	1.17599e-74
	0.5	Ube2ql1	2.89962e-15	-0.278862	0.902	0.92	9.36143e-11
	0.5	Unc119	1.16459e-18	-0.335828	0.709	0.883	3.75987e-14
	0.5	Uqcc3	9.59175e-49	-0.319218	0.988	0.979	3.0967e-44
	0.5	Usp18	1.09627e-222	0.67177	0.955	0.11	3.53931e-218
	0.5	Utrn	5.32156e-16	0.384771	0.988	0.975	1.71807e-11
	0.5	Vgf	2.21106e-08	0.292077	0.955	0.941	0.000713841
	0.5	Vim	5.30131e-16	0.483326	0.988	0.962	1.71153e-11
	0.5	Vwa5a	8.8007e-24	0.503935	1	0.982	2.84131e-19
	0.5	Xaf1	5.6421e-105	0.622264	0.971	0.686	1.82155e-100
	0.5	Zdhhc2	4.43555e-14	-0.416453	0.992	0.99	1.43202e-09
	0.5	Zmynd8	3.2464e-24	0.279174	0.992	0.958	1.0481e-19
	Timepoint	gene	p_val	avg_log2FC	pct.1	pct.2	p_val_adj
	1	B2m	6.05555e-32	0.39391	0.974	0.947	1.95503e-27
	1	Bst2	1.78626e-129	0.866737	0.96	0.822	5.76695e-125
	1	Cd24a	2.58109e-10	-0.291339	0.998	0.996	8.33306e-06
	1	Cd74	2.8962e-09	0.276959	0.411	0.534	9.35038e-05
	1	Gfra2	1.31728e-07	-0.262933	0.573	0.687	0.00425283
	1	Gm47283	5.8611e-38	0.339385	0.969	0.96	1.89225e-33
	1	Gm765	7.54229e-10	-0.426356	0.354	0.492	2.43503e-05
	1	Grik1	6.70286e-12	-0.43637	0.669	0.781	2.16402e-07
	1	H2-D1	1.66563e-21	0.253275	0.993	0.99	5.3775e-17
	1	H2-K1	4.17558e-18	0.309916	0.951	0.898	1.34809e-13
	1	Ifi27l2a	1.48528e-75	1.35735	0.889	0.544	4.79523e-71
	1	Ifi35	1.06576e-34	0.263914	0.859	0.741	3.44079e-30
	1	Ifit1	5.5031e-150	1.24127	0.958	0.693	1.77668e-145
	1	Lgals3bp	1.714e-66	0.293779	0.939	0.881	5.53364e-62
	1	Lgals9	2.38236e-34	0.308234	0.956	0.955	7.69144e-30
	1	Lpar3	3.65927e-10	-0.261099	0.24	0.381	1.1814e-05
	1	Ly86	1.6292e-07	-0.327128	0.554	0.65	0.00525986
	1	Mrgprd	9.00562e-09	-0.34639	0.199	0.322	0.000290746
	1	Oasl2	1.51049e-151	0.854883	0.943	0.765	4.87661e-147
	1	Phf24	1.13376e-12	-0.402217	0.998	0.996	3.66035e-08
	1	Psmb10	5.42074e-31	0.254411	0.969	0.962	1.75009e-26
	1	Psmb8	1.82196e-49	0.348119	0.904	0.804	5.88219e-45
	1	Ptprn	2.76405e-07	0.25532	0.826	0.785	0.00892372
	1	Resp18	8.06611e-08	0.577359	0.624	0.54	0.00260414
	1	Ret	1.01881e-11	-0.26161	0.988	0.992	3.28922e-07
	1	Rgs4	2.75421e-09	-0.353243	0.981	0.986	8.89195e-05
	1	Rnh1	1.65011e-12	0.262452	0.984	0.979	5.3274e-08
	1	Scd1	6.10624e-15	-0.257002	0.97	0.981	1.9714e-10
	1	Scd2	1.41784e-24	-0.292947	0.997	0.993	4.57751e-20
	1	Scg2	4.65546e-08	0.504105	0.901	0.881	0.00150301
	1	Scn11a	1.23818e-07	-0.259924	0.946	0.962	0.00399745
	1	Serpina3n	2.83562e-22	0.546533	0.97	0.965	9.15479e-18
	1	Shisa5	9.4209e-82	0.357484	0.967	0.953	3.04154e-77
	1	Sv2c	6.79934e-10	-0.267544	0.949	0.976	2.19517e-05
	1	Synpr	6.68615e-10	-0.287147	0.768	0.848	2.15862e-05
	1	Syt7	1.08069e-12	-0.345601	0.941	0.971	3.48901e-08
	1	Tmem176a	8.11442e-07	0.309893	0.814	0.765	0.0261974
	1	Trarg1	1.21121e-14	-0.263762	0.972	0.981	3.9104e-10
	1	Tuba1a	6.63171e-17	0.265143	1	1	2.14105e-12
	1	Usp18	1.44216e-202	0.273818	0.765	0.11	4.656e-198
	1	Xaf1	2.12193e-102	0.383237	0.909	0.686	6.85066e-98
	1	Zfhx3	1.40475e-06	-0.269585	0.883	0.925	0.0453524
	Timepoint	gene	p_val	avg_log2FC	pct.1	pct.2	p_val_adj
	2	Acpp	5.21252e-11	-0.261097	0.838	0.904	1.68286e-06
	2	Apba1	7.06429e-21	-0.26605	0.991	0.988	2.28071e-16
	2	Atpaf2	1.07127e-06	-0.371042	0.905	0.927	0.034586
	2	AY036118	5.14531e-16	-0.393621	0.814	0.898	1.66116e-11
	2	B2m	1.03744e-61	0.448714	0.984	0.947	3.34938e-57
	2	Bst2	1.34072e-75	0.449295	0.937	0.822	4.32852e-71
	2	Calca	1.66029e-07	0.422133	0.984	0.992	0.00536026
	2	Cplx1	1.77235e-14	-0.279264	0.974	0.979	5.72204e-10
	2	Cpne3	5.40233e-12	-0.259928	0.977	0.981	1.74414e-07
	2	Emp3	1.80397e-07	0.268736	0.903	0.884	0.00582413
	2	Fxyd7	1.21206e-15	0.556672	0.699	0.564	3.91313e-11
	2	Gap43	1.75751e-07	0.348032	0.86	0.855	0.00567413
	2	Gfra2	6.79899e-10	-0.299008	0.575	0.687	2.19505e-05
	2	H2-K1	3.29231e-24	0.284023	0.949	0.898	1.06292e-19
	2	Ifi27l2a	1.79773e-53	1.36777	0.766	0.544	5.80398e-49
	2	Ifit1	3.88012e-20	0.25518	0.777	0.693	1.2527e-15
	2	Lgals1	1.00343e-13	0.470803	0.875	0.85	3.23957e-09
	2	Lrrn1	2.16298e-11	-0.261372	0.936	0.94	6.98318e-07
	2	Malat1	6.13729e-11	0.260806	0.999	0.998	1.98142e-06
	2	mt-Atp8	1.28474e-34	0.296094	0.989	0.983	4.14779e-30
	2	mt-Nd4l	4.30737e-47	0.396831	0.994	0.986	1.39063e-42
	2	mt-Nd5	1.21783e-32	0.327123	0.988	0.988	3.93175e-28
	2	Nol4l	2.84775e-26	-0.28179	0.965	0.962	9.19395e-22
	2	Nppb	1.68559e-07	-0.330926	0.155	0.252	0.00544194
	2	Phf24	6.47234e-18	-0.375678	0.999	0.996	2.0896e-13
	2	Pitpnc1	6.97778e-10	-0.287333	0.961	0.968	2.25277e-05
	2	Psmb8	1.39721e-44	0.29239	0.882	0.804	4.51089e-40
	2	Rasgrp1	8.06554e-08	-0.300618	0.79	0.857	0.00260396
	2	Ret	1.19945e-10	-0.253792	0.987	0.992	3.87242e-06
	2	Rgs4	7.38669e-18	-0.413517	0.992	0.986	2.38479e-13
	2	Rgs5	1.22379e-10	-0.352371	0.412	0.553	3.95101e-06
	2	S100a11	1.21034e-06	0.301679	0.864	0.853	0.0390757
	2	Synpr	6.3666e-09	-0.251939	0.782	0.848	0.000205546
	2	Syt7	6.04851e-09	-0.257945	0.958	0.971	0.000195276
	2	Tac1	1.1492e-08	0.343175	0.993	0.989	0.000371018
	2	Tmem176a	4.38479e-07	0.290095	0.784	0.765	0.0141563
	2	Trarg1	1.0596e-16	-0.257688	0.979	0.981	3.42091e-12
	2	Zeb2	1.9372e-09	0.258763	0.583	0.479	6.25423e-05
	2	Zfhx3	1.56128e-09	-0.289378	0.901	0.925	5.0406e-05
	Timepoint	gene	p_val	avg_log2FC	pct.1	pct.2	p_val_adj
	12	AC160336.1	4.3773e-33	0.317103	0.918	0.787	1.41321e-28
	12	Apoe	2.62659e-83	0.420926	1	0.999	8.47993e-79
	12	Atf3	2.91694e-14	0.413818	0.986	0.966	9.41735e-10
	12	Atp5k	7.59972e-41	0.261614	1	0.997	2.45357e-36
	12	Dnajb1	5.3221e-14	0.299671	0.995	0.969	1.71824e-09
	12	Fos	6.65476e-10	0.283107	1	0.988	2.14849e-05
	12	Frat2	2.55865e-20	0.283669	0.98	0.941	8.26061e-16
	12	Gadd45g	1.60327e-08	0.260544	0.989	0.962	0.000517615
	12	Gm42418	7.23989e-31	0.501439	1	1	2.3374e-26
	12	Gm47283	2.4044e-135	-0.727991	0.639	0.96	7.7626e-131
	12	H3f3b	6.63057e-16	0.408789	1	0.998	2.14068e-11
	12	Junb	1.01316e-11	0.329578	1	0.988	3.27099e-07
	12	Lrrn1	1.97514e-07	-0.304289	0.959	0.94	0.00637673
	12	Mif	2.14288e-15	0.302046	1	0.994	6.9183e-11
	12	mt-Atp8	2.40021e-64	0.55712	1	0.983	7.74909e-60
	12	mt-Nd3	2.87079e-56	0.495212	1	0.986	9.26836e-52
	12	mt-Nd4l	3.23017e-33	0.355527	1	0.986	1.04286e-28
	12	mt-Nd5	5.45634e-18	0.266338	1	0.988	1.76158e-13
	12	Ndufb1-ps	7.74772e-63	0.303306	1	0.993	2.50135e-58
	12	Pdia3	1.37815e-26	-0.275541	0.998	0.993	4.44937e-22
	12	Rgs5	1.26179e-08	-0.338971	0.395	0.553	0.000407368
	12	Rgs7bp	2.51313e-09	-0.280099	1	0.997	8.11362e-05
	12	Rnf10	6.92427e-75	-0.304164	1	0.977	2.2355e-70
	12	Rpl38	2.63503e-53	0.256198	1	0.999	8.5072e-49
	12	Rpl39	3.15796e-79	0.331494	1	0.999	1.01955e-74
	12	Rps28	3.40156e-38	0.264896	1	0.998	1.09819e-33
	12	Rps29	5.75793e-72	0.282648	1	1	1.85895e-67
	12	Rsrp1	6.27293e-38	0.292523	0.998	0.988	2.02521e-33
	12	Tagln2	1.28484e-09	-0.35194	0.58	0.742	4.14811e-05
	12	Zdhhc2	4.5804e-09	-0.26659	0.995	0.99	0.000147878
	Timepoint	gene	p_val	avg_log2FC	pct.1	pct.2	p_val_adj
	33	AC149090.1	2.60279e-65	0.356758	0.989	0.903	8.4031e-61
	33	Apod	1.65719e-54	0.370399	0.986	0.904	5.35025e-50
	33	Gfra2	2.44262e-07	-0.257298	0.587	0.687	0.00788601
	33	Gm42418	4.40308e-46	0.405198	1	1	1.42153e-41
	33	Gm47283	4.68887e-75	-0.423554	0.934	0.96	1.5138e-70
	33	Lgals1	5.4928e-07	0.303135	0.877	0.85	0.0177335
	33	Lix1	1.36693e-08	-0.250445	0.902	0.92	0.000441313
	33	mt-Atp8	3.83961e-67	0.438333	1	0.983	1.23962e-62
	33	mt-Nd4l	8.45862e-45	0.34601	1	0.986	2.73087e-40
	33	Rgs4	9.22807e-13	-0.33307	0.983	0.986	2.97928e-08
	33	Synpr	1.49189e-08	-0.251415	0.78	0.848	0.000481657
	33	Tmem176a	1.75382e-08	0.276714	0.839	0.765	0.000566222
	33	Tmem176b	5.38548e-07	0.271982	0.856	0.824	0.017387
	33	Zeb2	5.92167e-08	0.278415	0.574	0.479	0.00191181
	Timepoint	gene	p_val	avg_log2FC	pct.1	pct.2	p_val_adj
	63	1700037H04Rik	5.94036e-34	-0.262515	0.907	0.975	1.91785e-29
	63	9530059O14Rik	4.30652e-07	0.311616	0.914	0.939	0.0139036
	63	AC160336.1	1.46706e-69	-0.275132	0.484	0.787	4.73642e-65
	63	AI413582	5.53986e-29	-0.3013	0.946	0.986	1.78854e-24
	63	Ap2b1	7.00053e-55	-0.285673	0.962	0.988	2.26012e-50
	63	Apoe	3.69164e-175	-0.957293	0.986	0.999	1.19185e-170
	63	Arf3	3.66434e-48	-0.313695	0.921	0.984	1.18303e-43
	63	Atox1	9.10298e-13	-0.262345	0.955	0.992	2.9389e-08
	63	Atp5k	1.21434e-73	-0.362102	0.969	0.997	3.92048e-69
	63	Atpaf2	5.28426e-45	-0.598693	0.741	0.927	1.70602e-40
	63	AY036118	6.60453e-61	1.75098	0.965	0.898	2.13227e-56
	63	Capns1	9.81738e-63	-0.356014	0.991	0.999	3.16954e-58
	63	Cd24a	3.44211e-25	-0.401541	0.981	0.996	1.11128e-20
	63	Cdr1os	1.61025e-08	0.265402	0.869	0.887	0.000519869
	63	Cds2	7.54306e-20	-0.262706	0.986	0.996	2.43528e-15
	63	Clip3	1.30246e-35	-0.252941	0.937	0.984	4.205e-31
	63	Cplx1	7.97918e-18	-0.340379	0.914	0.979	2.57608e-13
	63	Crip2	3.10388e-10	-0.273576	0.979	0.997	1.00209e-05
	63	Ctxn3	3.22543e-07	-0.269752	0.659	0.78	0.0104133
	63	Dgkz	1.17741e-14	-0.316322	0.986	0.992	3.80128e-10
	63	Eef1a2	1.91551e-42	-0.308856	0.965	0.996	6.18423e-38
	63	Fabp7	5.94542e-127	-0.32216	0.64	0.94	1.91948e-122
	63	Flywch1	2.00927e-51	-0.319806	0.932	0.987	6.48694e-47
	63	Fxyd2	1.81684e-08	-0.252421	0.993	1	0.000586567
	63	Gm10076	1.22465e-200	-0.817065	0.906	0.988	3.95378e-196
	63	Gm42418	1.83379e-98	2.14329	1	1	5.92039e-94
	63	Gm47283	6.50454e-83	-0.472283	0.815	0.96	2.09999e-78
	63	Gm765	2.39516e-09	-0.256071	0.32	0.492	7.73278e-05
	63	Gnao1	1.35559e-20	-0.289784	0.997	0.999	4.37653e-16
	63	Grk2	1.62147e-22	-0.307919	0.955	0.981	5.23493e-18
	63	Gstp1	1.26628e-73	-0.274743	0.699	0.896	4.08818e-69
	63	Ifi27l2a	1.05675e-08	-0.282189	0.388	0.544	0.000341171
	63	Klc2	2.82515e-68	-0.306375	0.921	0.981	9.12099e-64
	63	Lars2	1.04452e-52	1.21651	0.983	0.96	3.37225e-48
	63	Lncpint	1.36368e-07	0.258378	0.76	0.776	0.00440266
	63	Lxn	4.39773e-09	-0.424205	0.956	0.994	0.000141981
	63	Ly86	6.74786e-12	-0.619413	0.474	0.65	2.17855e-07
	63	Mapk3	1.18583e-34	-0.261272	0.988	0.999	3.82845e-30
	63	Mea1	1.44386e-53	-0.275007	0.9	0.973	4.66149e-49
	63	Mpz	1.91594e-50	0.828926	0.206	0.593	6.18561e-46
	63	Mt3	6.67614e-13	-0.365302	0.878	0.98	2.15539e-08
	63	mt-Nd1	4.41907e-26	-0.337376	0.979	0.995	1.4267e-21
	63	mt-Nd6	4.78049e-09	0.294592	0.843	0.853	0.000154338
	63	Ndufb1-ps	1.18788e-44	-0.262073	0.97	0.993	3.83506e-40
	63	Ndufv3	4.73472e-23	-0.260732	0.967	0.996	1.52861e-18
	63	Nol4l	1.68429e-27	-0.315511	0.9	0.962	5.43774e-23
	63	Pcsk2	3.62635e-20	-0.439074	0.816	0.901	1.17077e-15
	63	Phf24	5.27216e-17	-0.436287	0.988	0.996	1.70212e-12
	63	Rgs4	1.2664e-11	-0.374423	0.955	0.986	4.08857e-07
	63	Rnf10	1.37189e-56	-0.26575	0.902	0.977	4.42913e-52
	63	Rph3a	1.47362e-09	-0.254403	0.705	0.861	4.75758e-05
	63	Rpl29	1.17275e-36	-0.286916	0.983	0.997	3.78622e-32
	63	Rpl35	5.27714e-66	-0.340516	0.963	0.996	1.70373e-61
	63	Rpl36	7.72272e-64	-0.325246	0.981	0.997	2.49328e-59
	63	Rpl38	5.72644e-110	-0.449959	0.99	0.999	1.84878e-105
	63	Rpl6	2.21809e-60	-0.329194	0.988	1	7.1611e-56
	63	Rps15	2.50665e-43	-0.275537	0.99	0.999	8.09273e-39
	63	Rps21	1.47074e-60	-0.342275	0.993	0.999	4.74828e-56
	63	Rps27	1.69276e-113	-0.50712	0.983	0.999	5.46508e-109
	63	Rps28	6.67802e-76	-0.413958	0.976	0.998	2.156e-71
	63	Rps29	1.46183e-107	-0.390749	0.998	1	4.71951e-103
	63	Rsrp1	4.62512e-13	0.265069	0.976	0.988	1.49322e-08
	63	Skp1a	4.0567e-09	-0.311158	0.979	0.997	0.000130971
	63	Slc25a1	1.6534e-31	-0.259977	0.909	0.977	5.33799e-27
	63	Sncg	2.61233e-31	-0.389309	1	1	8.4339e-27
	63	Snhg11	4.85647e-08	0.538133	0.974	0.983	0.00156791
	63	Srsf5	7.29793e-40	0.311411	0.984	0.99	2.35614e-35
	63	Syn1	5.73132e-32	-0.272383	0.956	0.985	1.85036e-27
	63	Syt7	1.07483e-13	-0.335466	0.927	0.971	3.47009e-09
	63	Tagln2	1.04328e-06	-0.269576	0.577	0.742	0.0336824
	63	Tmsb10	6.74253e-53	-0.480334	0.998	1	2.17683e-48
	63	Trarg1	4.70046e-15	-0.274004	0.942	0.981	1.51754e-10
	63	Uba52	9.18037e-134	-0.451215	0.818	0.961	2.96388e-129

## Sheet: S_Table_3
	Supplementary Table 3. Differential gene expression of in different DRG non-neuronal cells of control
	and at different timepoints in arthritis.
	gene	p_val	avg_log2FC	pct.1	pct.2	p_val_adj	score	celltype	timepoint
	Spock2	3.47967e-249	-3.12924	0.862	0.992	1.12341e-244	0.634147	MicrovascularEndothelialCell	0.25
	Ptn	7.33026e-204	-2.79074	0.646	0.957	2.36657e-199	1.58231	MicrovascularEndothelialCell	0.25
	Pcp4l1	7.01677e-240	-2.62365	0.378	0.965	2.26536e-235	3.54755	MicrovascularEndothelialCell	0.25
	Fabp7	2.819e-210	-2.52191	0.377	0.929	9.10115e-206	3.28129	NonMyelSchwannCell	0.25
	Cldn5	4.18987e-201	-2.47626	0.765	0.987	1.3527e-196	0.910249	MicrovascularEndothelialCell	0.25
	Itgb4	6.19326e-54	-2.44353	0.339	0.897	1.99949e-49	3.43028	PerineurialCell	0.25
	Cavin2	1.29429e-59	-2.41816	0.382	0.979	4.17862e-55	3.28321	LymphaticEndothelialCell	0.25
	Fabp7	0	-2.29489	0.918	0.994	0	0.263342	SatelliteGlia	0.25
	Itm2a	3.07712e-169	-2.26086	0.312	0.869	9.93447e-165	3.34111	MicrovascularEndothelialCell	0.25
	Clec14a	1.99668e-37	-2.24826	0.33	0.813	6.44629e-33	2.92451	LymphaticEndothelialCell	0.25
	Atp1a2	8.52962e-38	-2.22352	0.555	0.884	2.75379e-33	1.49322	PerineurialCell	0.25
	Myl9	2.08228e-28	-2.21623	0.427	0.944	6.72265e-24	2.53658	Pericyte	0.25
	Ptprb	9.47812e-43	-2.15514	0.652	0.909	3.06001e-38	1.03319	LymphaticEndothelialCell	0.25
	Igfbp4	1.9726e-46	-2.1474	0.403	0.893	6.36855e-42	2.46495	LymphaticEndothelialCell	0.25
	C130074G19Rik	1.30191e-200	-2.10406	0.439	0.932	4.20323e-196	2.28524	MicrovascularEndothelialCell	0.25
	Ndufa4l2	5.19875e-25	-2.09773	0.456	0.916	1.67842e-20	2.11097	Pericyte	0.25
	Cav1	1.3367e-191	-2.09655	0.31	0.903	4.31554e-187	3.23383	MicrovascularEndothelialCell	0.25
	Ckb	1.18095e-222	-2.07455	0.57	0.981	3.81269e-218	1.62497	NonMyelSchwannCell	0.25
	Pcp4l1	1.58721e-36	-2.04645	0.279	0.781	5.12429e-32	3.03909	LymphaticEndothelialCell	0.25
	Cxcl12	4.06058e-130	-2.02294	0.659	0.932	1.31096e-125	1.01157	MicrovascularEndothelialCell	0.25
	Fabp7	5.76563e-57	-2.00509	0.277	0.784	1.86143e-52	3.00957	MyelSchwannCell	0.25
	Cav1	1.1497e-41	-1.99267	0.472	0.909	3.7118e-37	1.88405	LymphaticEndothelialCell	0.25
	Slc9a3r2	1.31663e-197	-1.96871	0.577	0.956	4.25074e-193	1.43409	MicrovascularEndothelialCell	0.25
	Mfsd2a	3.62034e-133	-1.96385	0.359	0.812	1.16883e-128	2.31242	MicrovascularEndothelialCell	0.25
	Igfbp5	3.02231e-37	-1.9481	0.815	0.948	9.75752e-33	0.424855	EpineurialCell	0.25
	Atp1a2	5.23163e-277	-1.94666	0.29	0.881	1.68903e-272	3.12066	EndoNeuralCell	0.25
	Slco1a4	3.97362e-162	-1.9442	0.341	0.879	1.28288e-157	2.65596	MicrovascularEndothelialCell	0.25
	Plvap	2.91745e-37	-1.88673	0.601	0.92	9.41898e-33	1.15896	LymphaticEndothelialCell	0.25
	Tm4sf1	1.5404e-20	-1.87996	0.311	0.818	4.97317e-16	2.6229	Pericyte	0.25
	Fabp7	8.66837e-21	-1.85578	0.252	0.832	2.79858e-16	3.1978	Pericyte	0.25
	Fabp7	4.56163e-207	-1.84963	0.251	0.777	1.47272e-202	3.01532	EndoNeuralCell	0.25
	Bgn	7.22392e-26	-1.83827	0.309	0.733	2.33224e-21	2.29086	LymphaticEndothelialCell	0.25
	Selenop	5.64426e-37	-1.83819	0.708	0.93	1.82225e-32	0.723293	LymphaticEndothelialCell	0.25
	Cst3	3.12495e-40	-1.83535	0.867	0.989	1.00889e-35	0.348602	LymphaticEndothelialCell	0.25
	Crip1	9.21899e-33	-1.8281	0.591	0.88	2.97635e-28	1.04996	EpineurialCell	0.25
	Gng11	1.9196e-39	-1.82073	0.498	0.914	6.19742e-35	1.59504	LymphaticEndothelialCell	0.25
	Marcks	4.85533e-307	-1.81266	0.485	0.935	1.56754e-302	1.71655	EndoNeuralCell	0.25
	Vim	1.93638e-38	-1.8103	0.94	0.995	6.25161e-34	0.148509	LymphaticEndothelialCell	0.25
	Fabp7	1.83431e-46	-1.76813	0.255	0.764	5.92206e-42	2.79908	EpineurialCell	0.25
	Pltp	1.76698e-172	-1.75286	0.712	0.961	5.70469e-168	0.758391	MicrovascularEndothelialCell	0.25
	Crip1	2.00929e-160	-1.75277	0.395	0.902	6.487e-156	2.08803	MicrovascularEndothelialCell	0.25
	Cd248	9.51439e-35	-1.73451	0.095	0.524	3.07172e-30	4.27306	EpineurialCell	0.25
	Itih5	6.89625e-148	-1.72778	0.667	0.927	2.22646e-143	0.820492	MicrovascularEndothelialCell	0.25
	Abca8a	1.64295e-235	-1.72483	0.462	0.889	5.30426e-231	1.62874	EndoNeuralCell	0.25
	Aspn	7.48565e-30	-1.72417	0.244	0.637	2.41674e-25	2.38695	EpineurialCell	0.25
	Marc2	2.94947e-170	-1.71822	0.637	0.928	9.52235e-166	0.932703	MicrovascularEndothelialCell	0.25
	Crip1	1.33147e-26	-1.71588	0.442	0.813	4.29864e-22	1.50861	LymphaticEndothelialCell	0.25
	Abcb1a	2.80221e-169	-1.69753	0.624	0.943	9.04692e-165	1.01124	MicrovascularEndothelialCell	0.25
	Cmtm5	5.97384e-166	-1.69614	0.24	0.812	1.92865e-161	2.98257	NonMyelSchwannCell	0.25
	Ctsh	4.10122e-35	-1.68984	0.18	0.706	1.32408e-30	3.33181	LymphaticEndothelialCell	0.25
	H19	1.71953e-08	-1.68534	0.213	0.382	0.000555151	1.42026	EpineurialCell	0.25
	Angptl1	3.35608e-43	-1.68462	0.134	0.637	1.08351e-38	3.78879	EpineurialCell	0.25
	Cfh	1.18046e-10	-1.67598	0.3	0.556	3.81111e-06	1.49182	LymphaticEndothelialCell	0.25
	Vwa1	1.88562e-279	-1.67334	0.552	0.934	6.08772e-275	1.26966	EndoNeuralCell	0.25
	Lgals1	6.36101e-46	-1.66265	0.477	0.814	2.05365e-41	1.28196	MyelSchwannCell	0.25
	Rbp7	3.20287e-59	-1.65559	0.084	0.446	1.03405e-54	3.9876	MicrovascularEndothelialCell	0.25
	Sept4	8.9392e-22	-1.64708	0.505	0.916	2.88602e-17	1.41495	Pericyte	0.25
	Vtn	1.2104e-21	-1.64572	0.738	0.979	3.90778e-17	0.670941	Pericyte	0.25
	Ptprb	7.87021e-118	-1.64339	0.334	0.797	2.5409e-113	2.062	MicrovascularEndothelialCell	0.25
	Gas6	3.26903e-36	-1.63302	0.21	0.749	1.05541e-31	2.9959	LymphaticEndothelialCell	0.25
	Fabp7	5.50548e-35	-1.61753	0.233	0.767	1.77744e-30	2.78037	PerineurialCell	0.25
	Rbp1	1.4169e-34	-1.6167	0.451	0.84	4.57445e-30	1.45061	LymphaticEndothelialCell	0.25
	Pi16	1.29093e-16	-1.61588	0.294	0.588	4.16777e-12	1.61588	EpineurialCell	0.25
	Slc6a6	9.29968e-66	-1.61146	0.113	0.507	3.0024e-61	3.48985	MicrovascularEndothelialCell	0.25
	Car4	9.6982e-81	-1.59685	0.185	0.616	3.13106e-76	2.77117	MicrovascularEndothelialCell	0.25
	Bsg	4.36575e-138	-1.59414	0.764	0.949	1.40948e-133	0.498702	MicrovascularEndothelialCell	0.25
	Crip1	7.04817e-18	-1.5912	0.641	0.937	2.2755e-13	0.871538	Pericyte	0.25
	Pam	4.64776e-115	-1.5841	0.395	0.799	1.50053e-110	1.60999	MicrovascularEndothelialCell	0.25
	Cavin2	5.08356e-132	-1.58098	0.238	0.79	1.64123e-127	2.73649	MicrovascularEndothelialCell	0.25
	Fabp7	1.33196e-114	-1.57815	0.264	0.819	4.30024e-110	2.57763	MicrovascularEndothelialCell	0.25
	Marcks	2.29094e-41	-1.5756	0.58	0.895	7.39631e-37	0.986066	EpineurialCell	0.25
	Col15a1	1.0905e-197	-1.57107	0.565	0.894	3.52069e-193	1.04009	EndoNeuralCell	0.25
	Cspg4	8.12117e-31	-1.56933	0.167	0.664	2.62192e-26	3.12506	PerineurialCell	0.25
	Selenom	3.72397e-155	-1.56429	0.426	0.879	1.20228e-150	1.6347	MicrovascularEndothelialCell	0.25
	Fabp7	2.22743e-17	-1.55125	0.28	0.808	7.19125e-13	2.37175	VSMC	0.25
	Crip1	2.62704e-209	-1.54997	0.374	0.837	8.48141e-205	1.80135	EndoNeuralCell	0.25
	Gpihbp1	3.29744e-79	-1.54766	0.252	0.66	1.06458e-74	2.14977	MicrovascularEndothelialCell	0.25
	Fcgrt	9.99987e-40	-1.54557	0.215	0.786	3.22846e-35	2.8905	LymphaticEndothelialCell	0.25
	Tspan13	8.18869e-154	-1.53202	0.506	0.915	2.64372e-149	1.30931	MicrovascularEndothelialCell	0.25
	Tenm2	8.84808e-36	-1.53197	0.502	0.879	2.8566e-31	1.2381	PerineurialCell	0.25
	Fam178b	2.45378e-44	-1.52612	0.435	0.799	7.92203e-40	1.33868	MyelSchwannCell	0.25
	Fabp7	5.47389e-32	-1.52239	0.27	0.786	1.76725e-27	2.34687	LymphaticEndothelialCell	0.25
	Prss23	3.27182e-27	-1.51807	0.3	0.754	1.05631e-22	2.01843	LymphaticEndothelialCell	0.25
	Ogn	2.92644e-34	-1.51519	0.734	0.929	9.448e-30	0.51501	EpineurialCell	0.25
	Selenom	2.02722e-37	-1.5058	0.352	0.84	6.54487e-33	1.8895	LymphaticEndothelialCell	0.25
	Slc6a13	8.05525e-29	-1.49766	0.241	0.707	2.60064e-24	2.32538	PerineurialCell	0.25
	Crispld2	2.09321e-156	-1.49577	0.569	0.857	6.75792e-152	0.883802	EndoNeuralCell	0.25
	Zeb2	2.83654e-157	-1.48872	0.625	0.939	9.15775e-153	0.874276	NonMyelSchwannCell	0.25
	Lgals1	5.66898e-98	-1.48462	0.469	0.841	1.83023e-93	1.25081	NonMyelSchwannCell	0.25
	Sparcl1	3.51024e-149	-1.48023	0.786	0.966	1.13328e-144	0.440359	MicrovascularEndothelialCell	0.25
	Ccnd1	5.80365e-13	-1.47586	0.068	0.497	1.87371e-08	4.23516	Pericyte	0.25
	Mpz	5.55546e-158	-1.47508	0.717	0.978	1.79358e-153	0.660629	NonMyelSchwannCell	0.25
	Plxnd1	3.85844e-27	-1.47216	0.438	0.797	1.2457e-22	1.27143	LymphaticEndothelialCell	0.25
	Marcks	1.36728e-24	-1.47021	0.498	0.818	4.41428e-20	1.0526	LymphaticEndothelialCell	0.25
	Grb14	2.97656e-122	-1.46741	0.132	0.688	9.60981e-118	3.49517	MicrovascularEndothelialCell	0.25
	Nbl1	7.93787e-42	-1.46715	0.8	0.97	2.56274e-37	0.407845	PerineurialCell	0.25
	Egfl8	1.62968e-86	-1.45205	0.242	0.652	5.26143e-82	2.07624	NonMyelSchwannCell	0.25
	Ltbp4	4.40182e-23	-1.45144	0.403	0.802	1.42113e-18	1.44102	LymphaticEndothelialCell	0.25
	Gpm6a	3.52658e-25	-1.44988	0.163	0.604	1.13856e-20	2.73979	LymphaticEndothelialCell	0.25
	Emp3	1.33555e-52	-1.44756	0.627	0.94	4.31181e-48	0.845654	EpineurialCell	0.25
	Lrrn3	1.67013e-95	-1.44584	0.132	0.618	5.39201e-91	3.21997	MicrovascularEndothelialCell	0.25
	Gatm	1.73711e-137	-1.44518	0.593	0.929	5.60825e-133	0.935963	NonMyelSchwannCell	0.25
	Clec3b	4.07615e-15	-1.44512	0.359	0.603	1.31598e-10	1.0812	EpineurialCell	0.25
	Gjc3	1.8134e-106	-1.43484	0.206	0.674	5.85455e-102	2.45372	NonMyelSchwannCell	0.25
	Entpd2	9.98315e-118	-1.43346	0.489	0.859	3.22306e-113	1.16515	NonMyelSchwannCell	0.25
	Fmo2	9.0576e-26	-1.42873	0.403	0.786	2.92425e-21	1.37693	LymphaticEndothelialCell	0.25
	Tenm2	8.02599e-172	-1.42499	0.196	0.678	2.59119e-167	2.55133	EndoNeuralCell	0.25
	Rflnb	5.42632e-97	-1.42338	0.299	0.725	1.75189e-92	1.81884	MicrovascularEndothelialCell	0.25
	Efhd1	1.12009e-118	-1.41954	0.119	0.676	3.61622e-114	3.55745	MicrovascularEndothelialCell	0.25
	Slc39a8	1.35947e-95	-1.41546	0.18	0.652	4.38906e-91	2.62833	MicrovascularEndothelialCell	0.25
	Aspa	3.69104e-123	-1.41419	0.438	0.851	1.19165e-118	1.35511	NonMyelSchwannCell	0.25
	Mal	9.09996e-123	-1.41088	0.488	0.885	2.93792e-118	1.21166	NonMyelSchwannCell	0.25
	Pam	1.83636e-25	-1.41006	0.502	0.818	5.92868e-21	0.993263	LymphaticEndothelialCell	0.25
	Gng11	5.16885e-135	-1.40173	0.582	0.916	1.66876e-130	0.917192	MicrovascularEndothelialCell	0.25
	Lum	5.76457e-162	-1.40172	0.852	0.95	1.86109e-157	0.220173	EndoNeuralCell	0.25
	Htra3	3.9421e-43	-1.38753	0.252	0.757	1.27271e-38	2.20182	EpineurialCell	0.25
	Rnase4	2.16083e-21	-1.37402	0.146	0.556	6.97624e-17	2.65064	LymphaticEndothelialCell	0.25
	Aplp2	1.285e-39	-1.3548	0.845	0.979	4.14864e-35	0.287701	LymphaticEndothelialCell	0.25
	Cd34	1.62881e-141	-1.35432	0.592	0.927	5.25862e-137	0.876208	MicrovascularEndothelialCell	0.25
	Lgals1	2.15727e-16	-1.34997	0.485	0.888	6.96476e-12	1.17795	Pericyte	0.25
	Prom1	3.45187e-114	-1.34902	0.526	0.857	1.11443e-109	0.950023	MicrovascularEndothelialCell	0.25
	Thbd	1.93861e-20	-1.34331	0.244	0.577	6.25879e-16	1.66797	EpineurialCell	0.25
	Ogn	4.50978e-118	-1.34085	0.463	0.773	1.45598e-113	0.9915	EndoNeuralCell	0.25
	Maoa	3.02152e-110	-1.33872	0.41	0.805	9.75499e-106	1.30306	MicrovascularEndothelialCell	0.25
	Cavin1	3.79915e-19	-1.33646	0.601	0.786	1.22656e-14	0.517429	LymphaticEndothelialCell	0.25
	Dbi	1.17039e-216	-1.33632	0.99	1	3.77861e-212	0.0193761	NonMyelSchwannCell	0.25
	Tpm2	3.10272e-15	-1.32818	0.427	0.818	1.00171e-10	1.24565	Pericyte	0.25
	Sorbs2	1.62372e-121	-1.32807	0.608	0.892	5.24219e-117	0.734383	MicrovascularEndothelialCell	0.25
	S100a6	5.25177e-248	-1.32537	0.96	0.999	1.69553e-243	0.0761428	EndoNeuralCell	0.25
	Actb	1.80955e-27	-1.32457	0.961	1	5.84213e-23	0.076019	Pericyte	0.25
	Mafb	1.3422e-16	-1.32205	0.373	0.695	4.33331e-12	1.18699	LymphaticEndothelialCell	0.25
	Timp2	5.01943e-28	-1.3149	0.541	0.856	1.62052e-23	0.870441	LymphaticEndothelialCell	0.25
	Nrgn	8.39042e-07	-1.31336	0.206	0.466	0.0270885	1.54672	VSMC	0.25
	Cox7a2l	4.06233e-34	-1.31281	0.695	0.92	1.31152e-29	0.531191	LymphaticEndothelialCell	0.25
	Rbp1	1.54282e-102	-1.30638	0.225	0.714	4.98099e-98	2.17643	MicrovascularEndothelialCell	0.25
	Fam181b	1.0673e-106	-1.3054	0.228	0.717	3.44578e-102	2.15774	MicrovascularEndothelialCell	0.25
	Slco1a4	1.58576e-10	-1.29783	0.155	0.39	5.11961e-06	1.72767	LymphaticEndothelialCell	0.25
	Paqr6	8.04776e-104	-1.29589	0.1	0.552	2.59822e-99	3.19393	NonMyelSchwannCell	0.25
	Fhl1	6.76661e-36	-1.29514	0.44	0.82	2.1846e-31	1.16319	EpineurialCell	0.25
	Cav2	2.22157e-111	-1.29484	0.214	0.717	7.17234e-107	2.25866	MicrovascularEndothelialCell	0.25
	Lgals1	7.01081e-29	-1.29397	0.636	0.869	2.26344e-24	0.582711	EpineurialCell	0.25
	Zbtb20	6.49002e-31	-1.29097	0.554	0.882	2.0953e-26	0.866099	LymphaticEndothelialCell	0.25
	Gstm7	2.27428e-106	-1.28705	0.068	0.597	7.34252e-102	4.03377	MicrovascularEndothelialCell	0.25
	Mbp	1.92828e-120	-1.28512	0.52	0.904	6.22545e-116	1.02528	NonMyelSchwannCell	0.25
	Wnt6	2.11688e-32	-1.27504	0.551	0.892	6.83436e-28	0.886138	PerineurialCell	0.25
	Sparcl1	1.79694e-19	-1.27435	0.652	0.807	5.80143e-15	0.392114	LymphaticEndothelialCell	0.25
	Ppp1r14a	2.95541e-12	-1.27168	0.551	0.863	9.54154e-08	0.823166	VSMC	0.25
	Vwa1	1.31588e-94	-1.26804	0.278	0.73	4.24833e-90	1.76614	MicrovascularEndothelialCell	0.25
	Cd300lg	2.23869e-89	-1.26584	0.167	0.631	7.2276e-85	2.4276	MicrovascularEndothelialCell	0.25
	Foxs1	4.25441e-93	-1.2652	0.078	0.397	1.37354e-88	2.97016	EndoNeuralCell	0.25
	Abca9	1.50733e-146	-1.2629	0.236	0.663	4.8664e-142	1.88199	EndoNeuralCell	0.25
	Vwa1	4.73583e-142	-1.26201	0.817	0.977	1.52896e-137	0.325626	NonMyelSchwannCell	0.25
	S100a6	1.42989e-27	-1.26124	0.958	0.989	4.61639e-23	0.0579475	EpineurialCell	0.25
	Gng11	2.23644e-16	-1.26102	0.641	0.93	7.22034e-12	0.677048	Pericyte	0.25
	Mfge8	4.93419e-25	-1.25882	0.395	0.77	1.593e-20	1.21224	LymphaticEndothelialCell	0.25
	Col3a1	6.16896e-14	-1.25616	0.67	0.916	1.99165e-09	0.566763	Pericyte	0.25
	Cd81	7.61003e-264	-1.25612	0.874	0.987	2.4569e-259	0.220345	EndoNeuralCell	0.25
	Lifr	1.44804e-105	-1.25566	0.596	0.889	4.67501e-101	0.724352	MicrovascularEndothelialCell	0.25
	Slc35f1	4.50727e-90	-1.25408	0.242	0.662	1.45517e-85	1.8207	NonMyelSchwannCell	0.25
	Ddah2	2.30554e-92	-1.25128	0.219	0.652	7.44344e-88	1.96943	NonMyelSchwannCell	0.25
	Cadm1	9.35132e-101	-1.25031	0.48	0.853	3.01907e-96	1.03715	NonMyelSchwannCell	0.25
	Fmo2	2.62108e-84	-1.24791	0.344	0.724	8.46217e-80	1.33973	MicrovascularEndothelialCell	0.25
	Klf4	4.52241e-92	-1.24245	0.748	0.946	1.46006e-87	0.420943	MicrovascularEndothelialCell	0.25
	Selenom	1.39914e-251	-1.24065	0.731	0.959	4.51711e-247	0.485912	EndoNeuralCell	0.25
	Gas7	5.32127e-102	-1.23849	0.436	0.823	1.71797e-97	1.13515	NonMyelSchwannCell	0.25
	Nrip2	1.28172e-15	-1.23838	0.636	0.904	4.13803e-11	0.628226	VSMC	0.25
	G0s2	1.34942e-132	-1.23801	0.239	0.657	4.35662e-128	1.80611	EndoNeuralCell	0.25
	Fabp5	1.46e-103	-1.23501	0.583	0.902	4.7136e-99	0.777598	NonMyelSchwannCell	0.25
	Chp2	3.89988e-35	-1.23439	0.052	0.594	1.25908e-30	4.33748	LymphaticEndothelialCell	0.25
	Nbl1	1.10542e-27	-1.23298	0.709	0.925	3.56886e-23	0.473055	EpineurialCell	0.25
	Ogn	2.95116e-29	-1.2327	0.731	0.922	9.52783e-25	0.412824	PerineurialCell	0.25
	Slc7a1	2.22929e-76	-1.23217	0.389	0.74	7.19726e-72	1.14315	MicrovascularEndothelialCell	0.25
	Adgrg6	3.53903e-18	-1.23169	0.185	0.529	1.14258e-13	1.86692	LymphaticEndothelialCell	0.25
	Wnt6	2.17535e-93	-1.21893	0.27	0.705	7.02311e-89	1.6878	NonMyelSchwannCell	0.25
	Cox7a2l	6.67942e-124	-1.21845	0.63	0.896	2.15645e-119	0.619152	MicrovascularEndothelialCell	0.25
	Gucy1a1	3.40014e-14	-1.21777	0.017	0.262	1.09773e-09	4.80519	LymphaticEndothelialCell	0.25
	Lypd2	2.58388e-17	-1.21694	0.453	0.75	8.34205e-13	0.885174	PerineurialCell	0.25
	Cpe	5.46593e-09	-1.21309	0.442	0.626	0.000176468	0.60911	LymphaticEndothelialCell	0.25
	Mgll	3.3062e-87	-1.21302	0.177	0.596	1.06741e-82	2.12467	NonMyelSchwannCell	0.25
	Enpp6	1.92185e-20	-1.20928	0.043	0.396	6.20471e-16	3.8734	LymphaticEndothelialCell	0.25
	Vwf	1.16657e-15	-1.20816	0.704	0.818	3.76628e-11	0.261596	LymphaticEndothelialCell	0.25
	Wipf3	6.13509e-27	-1.20707	0.129	0.604	1.98071e-22	2.68836	LymphaticEndothelialCell	0.25
	Lgals1	3.79683e-104	-1.20689	0.508	0.778	1.22581e-99	0.742163	EndoNeuralCell	0.25
	Sox18	4.85597e-20	-1.20312	0.326	0.663	1.56775e-15	1.23215	LymphaticEndothelialCell	0.25
	Ptgs1	7.48696e-23	-1.20194	0.24	0.636	2.41717e-18	1.68992	LymphaticEndothelialCell	0.25
	Cdkn1c	3.875e-24	-1.1968	0.44	0.772	1.25104e-19	0.970717	EpineurialCell	0.25
	Fam162a	1.50656e-11	-1.19622	0.437	0.748	4.86391e-07	0.927553	Pericyte	0.25
	Ccdc85b	1.22552e-117	-1.19612	0.653	0.92	3.9566e-113	0.591541	MicrovascularEndothelialCell	0.25
	Sema3c	5.05989e-19	-1.19396	0.123	0.416	1.63359e-14	2.09888	EpineurialCell	0.25
	Nrp2	4.00613e-26	-1.18735	0.331	0.75	1.29338e-21	1.40115	PerineurialCell	0.25
	Cd81	1.33618e-112	-1.18468	0.651	0.907	4.31387e-108	0.566801	MicrovascularEndothelialCell	0.25
	Ptms	2.34137e-130	-1.18151	0.695	0.936	7.55912e-126	0.507452	MicrovascularEndothelialCell	0.25
	Rasgrp2	3.00485e-121	-1.18147	0.169	0.563	9.70117e-117	2.05116	EndoNeuralCell	0.25
	Fbn1	8.75513e-07	-1.17915	0.566	0.689	0.0282659	0.334526	EpineurialCell	0.25
	Rgs16	1.22937e-50	-1.17869	0.531	0.75	3.96902e-46	0.587198	MicrovascularEndothelialCell	0.25
	Kcnk2	2.00912e-147	-1.17727	0.16	0.602	6.48646e-143	2.25057	EndoNeuralCell	0.25
	Gm2115	1.96941e-86	-1.17549	0.065	0.449	6.35825e-82	3.27748	NonMyelSchwannCell	0.25
	Lmo2	1.56306e-101	-1.17481	0.648	0.897	5.04635e-97	0.551122	MicrovascularEndothelialCell	0.25
	Cobll1	3.17377e-94	-1.17173	0.254	0.7	1.02465e-89	1.71368	MicrovascularEndothelialCell	0.25
	Pgrmc1	2.60382e-33	-1.17005	0.608	0.914	8.40644e-29	0.688131	PerineurialCell	0.25
	Bmp4	6.15942e-13	-1.16957	0.253	0.561	1.98857e-08	1.34368	LymphaticEndothelialCell	0.25
	Tppp3	9.78408e-22	-1.16904	0.77	0.895	3.15879e-17	0.253716	EpineurialCell	0.25
	Selenom	5.47112e-107	-1.1671	0.586	0.902	1.76635e-102	0.7262	NonMyelSchwannCell	0.25
	Cyb5b	1.18641e-91	-1.16697	0.449	0.789	3.83033e-87	0.949104	MicrovascularEndothelialCell	0.25
	Pcp4l1	4.19915e-08	-1.16496	0.165	0.483	0.0013557	1.80517	Pericyte	0.25
	Sept7	1.45657e-16	-1.16223	0.757	0.93	4.70253e-12	0.34511	Pericyte	0.25
	Ddah2	1.04141e-161	-1.162	0.317	0.748	3.36219e-157	1.4392	EndoNeuralCell	0.25
	Pltp	2.38287e-11	-1.16126	0.466	0.825	7.69309e-07	0.956949	Pericyte	0.25
	Ecm1	5.67297e-12	-1.16075	0.468	0.659	1.83152e-07	0.573144	EpineurialCell	0.25
	Olfml2a	6.64972e-09	-1.16045	0.146	0.476	0.000214686	1.97854	Pericyte	0.25
	Selenom	5.14253e-52	-1.16042	0.748	0.959	1.66027e-47	0.416002	EpineurialCell	0.25
	Cd34	2.67432e-14	-1.16004	0.373	0.61	8.63405e-10	0.823202	EpineurialCell	0.25
	Mylk	4.02068e-27	-1.15927	0.163	0.626	1.29808e-22	2.25048	LymphaticEndothelialCell	0.25
	Rcn3	1.96989e-26	-1.15862	0.163	0.615	6.3598e-22	2.21958	LymphaticEndothelialCell	0.25
	Mpz	1.57548e-77	-1.1585	0.996	1	5.08645e-73	0.00669885	MyelSchwannCell	0.25
	Egfl7	5.3278e-30	-1.15803	0.841	0.973	1.72008e-25	0.243572	LymphaticEndothelialCell	0.25
	Cav1	6.30764e-28	-1.15714	0.698	0.944	2.03642e-23	0.504002	PerineurialCell	0.25
	Rasl11a	2.73588e-10	-1.15704	0.524	0.846	8.8328e-06	0.799617	Pericyte	0.25
	Slc16a4	7.17551e-98	-1.15677	0.063	0.571	2.31661e-93	3.67858	MicrovascularEndothelialCell	0.25
	Apoe	1.32595e-22	-1.15634	0.996	1	4.28083e-18	0.00668636	LymphaticEndothelialCell	0.25
	Rab4a	3.18501e-83	-1.15524	0.18	0.615	1.02828e-78	2.04776	MicrovascularEndothelialCell	0.25
	Nr4a1	1.72953e-08	-1.15506	0.489	0.642	0.00055838	0.453637	LymphaticEndothelialCell	0.25
	Hlf	3.15452e-88	-1.15499	0.223	0.663	1.01844e-83	1.81559	MicrovascularEndothelialCell	0.25
	Wwp1	9.95685e-63	-1.15303	0.215	0.571	3.21457e-58	1.6248	NonMyelSchwannCell	0.25
	Ddah2	2.04143e-36	-1.15167	0.457	0.831	6.59076e-32	0.993491	EpineurialCell	0.25
	Ramp1	1.26228e-13	-1.15105	0.234	0.671	4.07526e-09	1.74937	VSMC	0.25
	Sox18	3.68894e-79	-1.15013	0.246	0.65	1.19098e-74	1.61223	MicrovascularEndothelialCell	0.25
	Nxpe2	9.76393e-72	-1.14972	0.188	0.591	3.15229e-67	1.89982	MicrovascularEndothelialCell	0.25
	Aldh2	2.86774e-91	-1.14653	0.37	0.757	9.25851e-87	1.1841	MicrovascularEndothelialCell	0.25
	Emid1	1.57894e-30	-1.14517	0.221	0.612	5.0976e-26	1.68281	MyelSchwannCell	0.25
	Ckb	5.61941e-46	-1.14255	0.663	0.907	1.81423e-41	0.516541	MyelSchwannCell	0.25
	G0s2	1.07161e-06	-1.13969	0.379	0.643	0.0345969	0.869151	Pericyte	0.25
	Cox4i2	1.37542e-11	-1.13811	0.583	0.86	4.44056e-07	0.638298	Pericyte	0.25
	Kitl	7.0398e-98	-1.13751	0.593	0.888	2.2728e-93	0.662628	MicrovascularEndothelialCell	0.25
	Chd3	1.06244e-29	-1.13624	0.514	0.849	3.43007e-25	0.822635	PerineurialCell	0.25
	Tmsb4x	7.3069e-41	-1.13526	1	1	2.35903e-36	0	LymphaticEndothelialCell	0.25
	Cyb5r3	1.85659e-20	-1.13451	0.459	0.759	5.994e-16	0.823209	LymphaticEndothelialCell	0.25
	Hes1	1.58785e-78	-1.13278	0.661	0.899	5.12637e-74	0.502579	MicrovascularEndothelialCell	0.25
	Ier2	7.32909e-99	-1.13028	0.894	0.973	2.3662e-94	0.138081	MicrovascularEndothelialCell	0.25
	Ctnnal1	9.00202e-20	-1.12795	0.172	0.551	2.9063e-15	1.89454	LymphaticEndothelialCell	0.25
	Bmp5	7.91793e-124	-1.12725	0.238	0.636	2.5563e-119	1.59851	EndoNeuralCell	0.25
	Aldh2	2.99513e-11	-1.12607	0.359	0.713	9.66978e-07	1.11471	Pericyte	0.25
	Hbegf	3.16397e-08	-1.12508	0.136	0.455	0.00102149	1.96017	Pericyte	0.25
	Utrn	4.03164e-23	-1.12485	0.618	0.84	1.30162e-18	0.498065	LymphaticEndothelialCell	0.25
	Nrip2	6.68104e-09	-1.12431	0.097	0.434	0.000215697	2.43034	Pericyte	0.25
	Metrn	5.43634e-82	-1.12297	0.115	0.503	1.75512e-77	2.39072	NonMyelSchwannCell	0.25
	Gnas	1.88284e-195	-1.12106	0.986	0.998	6.07873e-191	0.0195648	MicrovascularEndothelialCell	0.25
	Mfge8	1.28943e-11	-1.12042	0.602	0.832	4.16291e-07	0.523033	Pericyte	0.25
	Cped1	3.77196e-133	-1.11858	0.254	0.671	1.21778e-128	1.56767	EndoNeuralCell	0.25
	Rcn3	6.42736e-37	-1.11748	0.658	0.895	2.07507e-32	0.495939	EpineurialCell	0.25
	Ptn	4.42138e-118	-1.11637	0.699	0.968	1.42744e-113	0.524375	NonMyelSchwannCell	0.25
	B3gnt2	3.48617e-83	-1.11178	0.431	0.762	1.12551e-78	0.913998	MicrovascularEndothelialCell	0.25
	Lypd2	1.60572e-07	-1.11148	0.185	0.348	0.00518406	1.01318	EpineurialCell	0.25
	Slc39a10	4.25509e-75	-1.10861	0.672	0.849	1.37375e-70	0.373937	MicrovascularEndothelialCell	0.25
	Ebf1	5.96279e-123	-1.1084	0.534	0.815	1.92509e-118	0.676081	EndoNeuralCell	0.25
	Htra1	7.90484e-76	-1.10798	0.206	0.634	2.55208e-71	1.79695	MicrovascularEndothelialCell	0.25
	Cspg4	2.129e-10	-1.10793	0.087	0.476	6.87347e-06	2.7165	Pericyte	0.25
	Nrp2	8.69582e-71	-1.10602	0.278	0.656	2.80745e-66	1.36992	NonMyelSchwannCell	0.25
	Ctsz	1.38293e-92	-1.10518	0.484	0.814	4.46478e-88	0.828911	MicrovascularEndothelialCell	0.25
	Scd2	4.96292e-91	-1.10372	0.741	0.939	1.60228e-86	0.377087	NonMyelSchwannCell	0.25
	Gas6	2.81557e-86	-1.10313	0.17	0.628	9.09007e-82	2.07965	MicrovascularEndothelialCell	0.25
	Pgm5	4.09427e-26	-1.1015	0.064	0.513	1.32184e-21	3.30759	LymphaticEndothelialCell	0.25
	Lgals1	3.42271e-21	-1.10002	0.51	0.802	1.10502e-16	0.71843	PerineurialCell	0.25
	Col1a1	1.36855e-28	-1.09774	0.702	0.944	4.41836e-24	0.46908	PerineurialCell	0.25
	Gpr37l1	4.48712e-90	-1.09512	0.533	0.875	1.44867e-85	0.783171	NonMyelSchwannCell	0.25
	Ckb	5.69394e-12	-1.09275	0.738	0.918	1.83829e-07	0.344077	VSMC	0.25
	Csrp1	1.26118e-140	-1.09046	0.327	0.727	4.07171e-136	1.25693	EndoNeuralCell	0.25
	Phgdh	0	-1.08959	0.785	0.956	0	0.309789	SatelliteGlia	0.25
	Mfap5	9.5352e-26	-1.08833	0.754	0.929	3.07844e-21	0.32771	EpineurialCell	0.25
	Tgfb2	5.82828e-69	-1.08819	0.141	0.545	1.88166e-64	2.12257	MicrovascularEndothelialCell	0.25
	Tle5	7.58974e-102	-1.08812	0.563	0.863	2.45035e-97	0.670524	MicrovascularEndothelialCell	0.25
	Col3a1	8.39087e-13	-1.08744	0.902	0.948	2.70899e-08	0.0780339	EpineurialCell	0.25
	Tuba1a	9.87504e-227	-1.08737	0.942	0.997	3.18816e-222	0.0890189	EndoNeuralCell	0.25
	Pfdn5	3.51625e-134	-1.08702	0.822	0.957	1.13522e-129	0.23847	MicrovascularEndothelialCell	0.25
	Eps8l2	2.7931e-88	-1.08638	0.076	0.558	9.01751e-84	3.12462	MicrovascularEndothelialCell	0.25
	Crispld1	7.356e-93	-1.08371	0.056	0.549	2.37489e-88	3.56896	MicrovascularEndothelialCell	0.25
	Sox17	7.5477e-82	-1.08337	0.526	0.83	2.43678e-77	0.712908	MicrovascularEndothelialCell	0.25
	Cbfa2t3	2.03533e-22	-1.08308	0.18	0.588	6.57107e-18	1.8497	LymphaticEndothelialCell	0.25
	Nrp1	2.74352e-75	-1.08226	0.449	0.778	8.85745e-71	0.858291	MicrovascularEndothelialCell	0.25
	Emid1	1.7887e-10	-1.08217	0.117	0.503	5.77482e-06	2.27694	Pericyte	0.25
	Cmtm5	3.89713e-28	-1.08023	0.26	0.598	1.25819e-23	1.29804	MyelSchwannCell	0.25
	Slc7a5	5.74982e-87	-1.07999	0.082	0.551	1.85633e-82	2.96817	MicrovascularEndothelialCell	0.25
	Vamp5	2.03994e-88	-1.07953	0.431	0.788	6.58596e-84	0.939742	MicrovascularEndothelialCell	0.25
	Akr1c14	1.11125e-77	-1.07952	0.106	0.542	3.58768e-73	2.54143	MicrovascularEndothelialCell	0.25
	Ramp2	5.98213e-91	-1.07921	0.577	0.867	1.93133e-86	0.633994	MicrovascularEndothelialCell	0.25
	Gstm1	8.09904e-75	-1.07832	0.225	0.625	2.61478e-70	1.58937	MicrovascularEndothelialCell	0.25
	Nr3c1	1.10528e-27	-1.07743	0.396	0.802	3.5684e-23	1.09693	PerineurialCell	0.25
	Tcn2	7.40475e-20	-1.07655	0.416	0.738	2.39062e-15	0.890342	LymphaticEndothelialCell	0.25
	Sostdc1	2.60417e-22	-1.07573	0.309	0.608	8.40755e-18	1.05041	MyelSchwannCell	0.25
	Maged2	1.29133e-134	-1.07527	0.188	0.608	4.16907e-130	1.8208	EndoNeuralCell	0.25
	Gadd45b	2.42669e-08	-1.07403	0.728	0.874	0.000783457	0.283216	Pericyte	0.25
	Smco4	5.66503e-84	-1.07095	0.334	0.734	1.82896e-79	1.21652	MicrovascularEndothelialCell	0.25
	Serpinh1	3.51708e-67	-1.07064	0.297	0.65	1.13549e-62	1.20979	NonMyelSchwannCell	0.25
	Actb	0	-1.06831	0.991	0.998	0	0.0108484	SatelliteGlia	0.25
	Pfdn5	3.67941e-31	-1.06822	0.82	0.963	1.1879e-26	0.247732	LymphaticEndothelialCell	0.25
	Hes1	7.94959e-10	-1.06795	0.66	0.881	2.56653e-05	0.444987	Pericyte	0.25
	Marcks	0	-1.06692	0.814	0.968	0	0.266706	SatelliteGlia	0.25
	Tek	3.38514e-19	-1.06517	0.365	0.69	1.09289e-14	0.978569	LymphaticEndothelialCell	0.25
	Lum	5.5508e-07	-1.063	0.135	0.319	0.0179208	1.31875	PerineurialCell	0.25
	Anp32a	2.8698e-91	-1.06293	0.545	0.829	9.26515e-87	0.643198	MicrovascularEndothelialCell	0.25
	Nfia	1.82887e-23	-1.06109	0.309	0.727	5.9045e-19	1.30975	LymphaticEndothelialCell	0.25
	Nrp2	3.432e-21	-1.05996	0.704	0.882	1.10802e-16	0.344701	LymphaticEndothelialCell	0.25
	Ace2	3.56523e-11	-1.05881	0.408	0.769	1.15104e-06	0.968186	Pericyte	0.25
	Col1a1	1.75027e-29	-1.05819	0.924	0.978	5.65075e-25	0.0867099	EpineurialCell	0.25
	Timp2	2.38522e-33	-1.05767	0.933	0.996	7.70067e-29	0.0997054	EpineurialCell	0.25
	Col1a1	6.84587e-138	-1.05752	0.825	0.977	2.21019e-133	0.257997	EndoNeuralCell	0.25
	Junb	1.3759e-99	-1.05673	0.969	0.994	4.4421e-95	0.0388338	MicrovascularEndothelialCell	0.25
	Gja4	3.22916e-12	-1.05644	0.336	0.788	1.04253e-07	1.29914	VSMC	0.25
	Ptch1	8.1688e-19	-1.05633	0.792	0.922	2.6373e-14	0.231617	PerineurialCell	0.25
	Foxd2os	3.12333e-28	-1.05112	0.208	0.698	1.00837e-23	1.83592	PerineurialCell	0.25
	Fcgrt	1.60365e-85	-1.04896	0.143	0.593	5.17738e-81	2.15248	MicrovascularEndothelialCell	0.25
	Lgals1	4.22251e-12	-1.04873	0.71	0.904	1.36324e-07	0.365485	VSMC	0.25
	Gsn	5.09473e-15	-1.04654	0.938	0.989	1.64483e-10	0.0799373	EpineurialCell	0.25
	Sema5a	3.06068e-09	-1.0446	0.126	0.497	9.8814e-05	2.06811	Pericyte	0.25
	Rcn3	6.10208e-27	-1.0432	0.433	0.823	1.97006e-22	0.966546	PerineurialCell	0.25
	Oaf	4.37489e-117	-1.03959	0.266	0.64	1.41243e-112	1.31679	EndoNeuralCell	0.25
	Gtf2i	4.05043e-82	-1.03843	0.227	0.654	1.30768e-77	1.58526	MicrovascularEndothelialCell	0.25
	Foxd2os	1.15006e-126	-1.0375	0.168	0.579	3.71297e-122	1.85204	EndoNeuralCell	0.25
	Limch1	5.14718e-16	-1.03687	0.172	0.497	1.66177e-11	1.58727	LymphaticEndothelialCell	0.25
	Elk3	4.71687e-25	-1.03681	0.485	0.824	1.52284e-20	0.792803	LymphaticEndothelialCell	0.25
	Btg2	8.12789e-82	-1.03656	0.897	0.963	2.62409e-77	0.106173	MicrovascularEndothelialCell	0.25
	Hist1h1c	1.03813e-16	-1.03615	0.216	0.573	3.3516e-12	1.45837	PerineurialCell	0.25
	Nfix	1.11436e-29	-1.03566	0.627	0.858	3.5977e-25	0.468647	EpineurialCell	0.25
	Klf4	3.5724e-11	-1.03502	0.82	0.914	1.15335e-06	0.162053	LymphaticEndothelialCell	0.25
	Grcc10	5.54086e-85	-1.03464	0.474	0.802	1.78887e-80	0.784994	MicrovascularEndothelialCell	0.25
	Meg3	7.12169e-07	-1.03209	0.65	0.818	0.0229924	0.342303	Pericyte	0.25
	Cav2	3.47069e-24	-1.0313	0.219	0.652	1.12051e-19	1.62321	LymphaticEndothelialCell	0.25
	Uqcrh	4.99276e-29	-1.03049	0.824	0.952	1.61191e-24	0.214669	LymphaticEndothelialCell	0.25
	Ncoa7	6.51503e-74	-1.02924	0.677	0.877	2.10338e-69	0.384338	MicrovascularEndothelialCell	0.25
	Cd300lg	8.73423e-20	-1.02852	0.09	0.465	2.81985e-15	2.43678	LymphaticEndothelialCell	0.25
	Lsp1	1.83452e-26	-1.02582	0.179	0.566	5.92276e-22	1.70371	EpineurialCell	0.25
	Gamt	8.59796e-25	-1.02468	0.196	0.532	2.77585e-20	1.47612	MyelSchwannCell	0.25
	Nr2f2	2.49605e-31	-1.02386	0.849	0.978	8.0585e-27	0.208938	PerineurialCell	0.25
	Abca6	1.10695e-83	-1.02266	0.172	0.488	3.5738e-79	1.53856	EndoNeuralCell	0.25
	Fbxo7	3.46337e-67	-1.02253	0.181	0.544	1.11815e-62	1.62338	NonMyelSchwannCell	0.25
	Tmsb4x	1.11347e-24	-1.02183	1	1	3.59483e-20	0	Pericyte	0.25
	Cldn19	2.23961e-31	-1.02173	0.604	0.842	7.23057e-27	0.489688	MyelSchwannCell	0.25
	Btg2	1.64443e-11	-1.02102	0.893	0.958	5.30905e-07	0.103496	Pericyte	0.25
	Zfp467	4.3609e-08	-1.02097	0.049	0.336	0.00140792	2.83583	Pericyte	0.25
	Il10rb	8.85497e-82	-1.02012	0.296	0.703	2.85883e-77	1.27303	MicrovascularEndothelialCell	0.25
	Cdkn1c	3.10503e-15	-1.0197	0.112	0.433	1.00246e-10	1.98929	LymphaticEndothelialCell	0.25
	Dusp1	5.92644e-09	-1.01932	0.825	0.916	0.000191335	0.15387	Pericyte	0.25
	Foxp1	4.49633e-20	-1.01849	0.717	0.882	1.45164e-15	0.30433	LymphaticEndothelialCell	0.25
	Myct1	3.04339e-21	-1.01824	0.24	0.636	9.8256e-17	1.43164	LymphaticEndothelialCell	0.25
	Cd34	1.41683e-88	-1.018	0.34	0.654	4.57423e-84	0.960742	EndoNeuralCell	0.25
	Aspa	0	-1.01776	0.583	0.91	0	0.653778	SatelliteGlia	0.25
	Ushbp1	2.44883e-78	-1.01746	0.236	0.65	7.90605e-74	1.48717	MicrovascularEndothelialCell	0.25
	Tpd52l1	7.99716e-80	-1.01585	0.071	0.511	2.58188e-75	2.89253	MicrovascularEndothelialCell	0.25
	Fbxl22	2.46499e-09	-1.01532	0.187	0.541	7.95821e-05	1.55607	VSMC	0.25
	Cuedc2	4.16144e-31	-1.01515	0.737	0.907	1.34352e-26	0.303973	MyelSchwannCell	0.25
	Sept6	2.43481e-22	-1.01455	0.249	0.664	7.86079e-18	1.43562	PerineurialCell	0.25
	Gask1b	1.73379e-77	-1.01447	0.191	0.611	5.59755e-73	1.70188	MicrovascularEndothelialCell	0.25
	Cyp2j9	2.03059e-62	-1.01426	0.291	0.63	6.55577e-58	1.13022	NonMyelSchwannCell	0.25
	Nkd1	3.94057e-77	-1.00776	0.093	0.524	1.27221e-72	2.51361	MicrovascularEndothelialCell	0.25
	Psap	4.74931e-26	-1.0067	0.682	0.898	1.53331e-21	0.399601	LymphaticEndothelialCell	0.25
	Nfic	3.11304e-36	-1.00645	0.445	0.831	1.00505e-31	0.906849	EpineurialCell	0.25
	Zfp36	2.68398e-09	-1.00623	0.876	0.856	8.66524e-05	0.0335275	LymphaticEndothelialCell	0.25
	Col1a2	4.15513e-28	-1.00464	0.986	0.993	1.34149e-23	0.0102534	EpineurialCell	0.25
	Mafb	8.32693e-51	-1.00342	0.256	0.581	2.68835e-46	1.18643	MicrovascularEndothelialCell	0.25
	Itgb4	3.52508e-56	-1.00314	0.292	0.623	1.13807e-51	1.0967	NonMyelSchwannCell	0.25
	Aplp2	1.47947e-115	-1.00277	0.867	0.975	4.77648e-111	0.169839	MicrovascularEndothelialCell	0.25
	S100b	9.75418e-65	-1.00266	0.431	0.758	3.14914e-60	0.816678	NonMyelSchwannCell	0.25
	Sgpp2	1.66574e-85	-1.00236	0.063	0.526	5.37784e-81	3.06885	MicrovascularEndothelialCell	0.25
	Gatm	1.13e-39	-1.00028	0.916	0.976	3.64822e-35	0.0915594	MyelSchwannCell	0.25
	Amotl1	7.55234e-09	-0.9998	0.126	0.469	0.000243827	1.89578	Pericyte	0.25
	Akap12	4.08348e-22	-0.999293	0.557	0.828	1.31835e-17	0.571548	EpineurialCell	0.25
	Inmt	1.04831e-06	-0.999116	0.227	0.386	0.0338446	0.765229	EpineurialCell	0.25
	Cox6c	1.9138e-219	-0.998642	0.949	0.993	6.17869e-215	0.0652968	EndoNeuralCell	0.25
	Msrb2	3.58379e-73	-0.998344	0.092	0.517	1.15703e-68	2.48632	MicrovascularEndothelialCell	0.25
	BC028528	1.80827e-79	-0.997686	0.1	0.545	5.838e-75	2.44058	MicrovascularEndothelialCell	0.25
	Dpt	2.04472e-07	-0.997611	0.199	0.363	0.00660139	0.865126	EpineurialCell	0.25
	Gstm1	5.72161e-118	-0.995977	0.431	0.765	1.84722e-113	0.824441	EndoNeuralCell	0.25
	Pbx1	2.76055e-19	-0.994751	0.176	0.561	8.91244e-15	1.66364	LymphaticEndothelialCell	0.25
	Slc4a10	2.80407e-17	-0.994211	0.244	0.547	9.05295e-13	1.15791	EpineurialCell	0.25
	Zbtb20	3.44033e-80	-0.992462	0.637	0.876	1.11071e-75	0.456172	MicrovascularEndothelialCell	0.25
	Vgll4	1.55387e-18	-0.99161	0.208	0.565	5.01668e-14	1.42957	PerineurialCell	0.25
	Rxrg	9.02164e-64	-0.989554	0.178	0.536	2.91264e-59	1.57374	NonMyelSchwannCell	0.25
	Mxra8	5.29811e-30	-0.989388	0.496	0.82	1.71049e-25	0.717586	EpineurialCell	0.25
	Wtip	7.72043e-15	-0.989381	0.822	0.925	2.49254e-10	0.168506	VSMC	0.25
	Itga1	1.1427e-09	-0.989006	0.34	0.678	3.6892e-05	0.984801	Pericyte	0.25
	Ccn1	3.31344e-07	-0.988587	0.459	0.626	0.0106975	0.442558	LymphaticEndothelialCell	0.25
	Lgi1	1.39035e-61	-0.98823	0.118	0.454	4.48873e-57	1.92102	NonMyelSchwannCell	0.25
	Adam23	2.0168e-65	-0.986864	0.359	0.703	6.51124e-61	0.956803	NonMyelSchwannCell	0.25
	Gabarapl1	5.86241e-12	-0.986562	0.554	0.722	1.89268e-07	0.376977	LymphaticEndothelialCell	0.25
	Col6a3	6.99201e-15	-0.984758	0.403	0.663	2.25737e-10	0.70728	EpineurialCell	0.25
	Kctd12	1.78886e-20	-0.984118	0.395	0.704	5.77534e-16	0.82048	EpineurialCell	0.25
	Rarres2	6.17412e-156	-0.983401	0.769	0.953	1.99332e-151	0.304355	EndoNeuralCell	0.25
	S100a6	2.50838e-11	-0.982761	0.914	0.941	8.09829e-07	0.0412764	LymphaticEndothelialCell	0.25
	Bsg	7.19571e-21	-0.9823	0.781	0.898	2.32313e-16	0.197828	LymphaticEndothelialCell	0.25
	Ablim1	3.59854e-68	-0.981929	0.437	0.764	1.16179e-63	0.791374	MicrovascularEndothelialCell	0.25
	Pea15a	2.54975e-17	-0.98103	0.376	0.703	8.23188e-13	0.885664	PerineurialCell	0.25
	Islr	3.94587e-112	-0.980958	0.683	0.906	1.27392e-107	0.399863	EndoNeuralCell	0.25
	Ckb	0	-0.979647	0.948	0.994	0	0.0669674	SatelliteGlia	0.25
	Ecm2	4.97148e-22	-0.979613	0.064	0.46	1.60504e-17	2.78746	LymphaticEndothelialCell	0.25
	Cmtm5	0	-0.979458	0.737	0.953	0	0.363194	SatelliteGlia	0.25
	Marcks	3.67178e-99	-0.979362	0.83	0.971	1.18543e-94	0.221688	NonMyelSchwannCell	0.25
	Zbtb20	3.18513e-147	-0.978201	0.797	0.958	1.02832e-142	0.259659	EndoNeuralCell	0.25
	Zfp36l1	1.49044e-15	-0.975663	0.867	0.957	4.81188e-11	0.139019	LymphaticEndothelialCell	0.25
	Flt1	1.48108e-117	-0.975309	0.953	0.996	4.78166e-113	0.0620974	MicrovascularEndothelialCell	0.25
	Aebp1	4.50051e-09	-0.975252	0.562	0.754	0.000145299	0.413501	LymphaticEndothelialCell	0.25
	Fxyd6	4.99459e-15	-0.972916	0.465	0.72	1.6125e-10	0.613681	PerineurialCell	0.25
	Ebf1	4.02258e-18	-0.972009	0.577	0.816	1.29869e-13	0.486002	EpineurialCell	0.25
	Gsn	1.01195e-96	-0.970821	0.953	0.985	3.26708e-92	0.0462572	NonMyelSchwannCell	0.25
	C130074G19Rik	7.27533e-14	-0.970803	0.395	0.642	2.34884e-09	0.68026	LymphaticEndothelialCell	0.25
	Rcn3	4.87731e-150	-0.968772	0.66	0.903	1.57464e-145	0.438136	EndoNeuralCell	0.25
	Krt19	3.51832e-18	-0.966538	0.061	0.384	1.13589e-13	2.56539	PerineurialCell	0.25
	Col3a1	1.75605e-99	-0.965205	0.809	0.951	5.6694e-95	0.225187	EndoNeuralCell	0.25
	Nenf	2.69445e-40	-0.965128	0.824	0.955	8.69902e-36	0.205433	EpineurialCell	0.25
	Ntrk3	5.15494e-54	-0.962866	0.211	0.557	1.66427e-49	1.34843	NonMyelSchwannCell	0.25
	Marcks	3.64349e-09	-0.962699	0.301	0.657	0.00011763	1.08412	Pericyte	0.25
	Aldh2	7.62388e-142	-0.961408	0.576	0.858	2.46137e-137	0.552721	EndoNeuralCell	0.25
	Pthlh	1.23425e-25	-0.961015	0.09	0.442	3.98476e-21	2.20653	EpineurialCell	0.25
	Cd34	8.09359e-20	-0.960734	0.635	0.84	2.61302e-15	0.387783	LymphaticEndothelialCell	0.25
	Carmn	4.38007e-08	-0.960195	0.252	0.573	0.00141411	1.13794	Pericyte	0.25
	Ttc28	9.85963e-18	-0.958892	0.266	0.61	3.18318e-13	1.14816	LymphaticEndothelialCell	0.25
	Rarres2	2.81097e-12	-0.958771	0.757	0.93	9.07523e-08	0.284695	Pericyte	0.25
	Metrn	0	-0.957072	0.629	0.908	0	0.506896	SatelliteGlia	0.25
	Secisbp2l	1.22293e-28	-0.956034	0.811	0.919	3.94823e-24	0.172433	MyelSchwannCell	0.25
	Abca8a	1.03672e-10	-0.955942	0.232	0.442	3.34703e-06	0.888949	EpineurialCell	0.25
	Col14a1	1.34395e-08	-0.955694	0.423	0.599	0.000433893	0.47966	EpineurialCell	0.25
	Junb	9.27833e-11	-0.955064	1	0.986	2.99551e-06	0.0194264	Pericyte	0.25
	Ier2	3.66421e-08	-0.954179	0.816	0.909	0.00118299	0.148576	Pericyte	0.25
	Atox1	2.78785e-87	-0.952789	0.637	0.877	9.00059e-83	0.439505	MicrovascularEndothelialCell	0.25
	Tuba1a	1.15391e-118	-0.951213	0.954	1	3.7254e-114	0.0646242	NonMyelSchwannCell	0.25
	Cspg4	2.15145e-112	-0.950452	0.03	0.375	6.94594e-108	3.46327	EndoNeuralCell	0.25
	Crispld1	7.93573e-13	-0.949672	0.082	0.348	2.56205e-08	1.98043	LymphaticEndothelialCell	0.25
	Timp3	7.61044e-19	-0.948852	0.479	0.783	2.45703e-14	0.672722	EpineurialCell	0.25
	Emp3	3.25656e-134	-0.948652	0.554	0.851	1.05138e-129	0.587474	EndoNeuralCell	0.25
	Gadd45b	9.02823e-48	-0.947255	0.638	0.813	2.91476e-43	0.331254	MicrovascularEndothelialCell	0.25
	Ephx1	1.83898e-124	-0.94695	0.158	0.565	5.93715e-120	1.7408	EndoNeuralCell	0.25
	Myl12b	3.59959e-18	-0.946275	0.558	0.807	1.16213e-13	0.503705	LymphaticEndothelialCell	0.25
	Ccn2	2.26296e-07	-0.945601	0.236	0.449	0.00730598	0.877448	LymphaticEndothelialCell	0.25
	Tie1	1.62972e-66	-0.943673	0.463	0.746	5.26154e-62	0.6494	MicrovascularEndothelialCell	0.25
	Tuba1a	7.76266e-33	-0.943263	0.927	1	2.50617e-28	0.103154	EpineurialCell	0.25
	Junb	2.78078e-12	-0.942952	0.966	0.957	8.97774e-08	0.0127339	LymphaticEndothelialCell	0.25
	Id1	4.76934e-42	-0.942836	0.801	0.888	1.53978e-37	0.140254	MicrovascularEndothelialCell	0.25
	Npr1	2.94402e-18	-0.942216	0.275	0.599	9.50478e-14	1.05822	LymphaticEndothelialCell	0.25
	Mxra8	5.75198e-111	-0.941397	0.326	0.682	1.85703e-106	1.00249	EndoNeuralCell	0.25
	Aldh2	1.61225e-33	-0.939602	0.653	0.884	5.20514e-29	0.410571	EpineurialCell	0.25
	Ptms	2.60084e-39	-0.939174	0.826	0.974	8.39683e-35	0.223317	EpineurialCell	0.25
	Mbp	1.63999e-56	-0.939036	0.986	0.997	5.29472e-52	0.0150301	MyelSchwannCell	0.25
	Nfib	2.35243e-23	-0.938984	0.794	0.936	7.59483e-19	0.222886	LymphaticEndothelialCell	0.25
	Cox6b2	1.63266e-22	-0.938611	0.184	0.603	5.27105e-18	1.60732	PerineurialCell	0.25
	Fgl2	4.32496e-14	-0.937713	0.236	0.567	1.39631e-09	1.18579	LymphaticEndothelialCell	0.25
	Itm2a	9.20191e-17	-0.937637	0.155	0.492	2.97084e-12	1.56246	LymphaticEndothelialCell	0.25
	Pgrmc1	1.40538e-23	-0.93622	0.549	0.809	4.53727e-19	0.523659	EpineurialCell	0.25
	Bhlhe40	1.94665e-08	-0.935909	0.403	0.578	0.000628476	0.486943	LymphaticEndothelialCell	0.25
	Tspan13	1.25558e-18	-0.934871	0.446	0.765	4.05364e-14	0.727717	LymphaticEndothelialCell	0.25
	Notch3	4.83708e-13	-0.934288	0.767	0.937	1.56165e-08	0.269843	Pericyte	0.25
	Timp3	6.51005e-99	-0.93415	0.84	0.987	2.10177e-94	0.21734	NonMyelSchwannCell	0.25
	Gamt	0	-0.933681	0.392	0.807	0	0.972628	SatelliteGlia	0.25
	Vim	9.67497e-17	-0.933182	0.908	0.966	3.12357e-12	0.0833618	EpineurialCell	0.25
	Tpcn1	6.60986e-21	-0.932326	0.278	0.69	2.13399e-16	1.22275	PerineurialCell	0.25
	S100a4	1.37622e-46	-0.931352	0.495	0.773	4.44312e-42	0.598895	NonMyelSchwannCell	0.25
	Calm1	6.50413e-16	-0.931249	0.942	0.972	2.09986e-11	0.0421197	Pericyte	0.25
	Ecm2	1.3444e-21	-0.930371	0.62	0.914	4.34039e-17	0.520938	PerineurialCell	0.25
	Gas2l3	3.18907e-54	-0.929411	0.235	0.576	1.02959e-49	1.2021	NonMyelSchwannCell	0.25
	Atp1b2	5.45071e-09	-0.929007	0.33	0.692	0.000175976	0.992462	Pericyte	0.25
	Ndn	1.38655e-51	-0.926452	0.296	0.608	4.47649e-47	0.962094	MicrovascularEndothelialCell	0.25
	Fdps	9.18631e-19	-0.92611	0.337	0.594	2.9658e-14	0.757292	MyelSchwannCell	0.25
	Pgrmc1	8.77524e-122	-0.925715	0.526	0.829	2.83309e-117	0.607555	EndoNeuralCell	0.25
	Taldo1	8.81028e-57	-0.925591	0.368	0.688	2.8444e-52	0.835532	NonMyelSchwannCell	0.25
	Plpp3	6.74291e-61	-0.923158	0.783	0.916	2.17695e-56	0.208943	MicrovascularEndothelialCell	0.25
	Ppib	4.00703e-91	-0.923147	0.725	0.91	1.29367e-86	0.302686	MicrovascularEndothelialCell	0.25
	Mmd2	4.44328e-51	-0.922175	0.151	0.454	1.43451e-46	1.46454	NonMyelSchwannCell	0.25
	Zbtb20	1.22828e-24	-0.920492	0.728	0.899	3.9655e-20	0.280181	EpineurialCell	0.25
	Tuba1a	3.35734e-14	-0.919913	0.922	0.979	1.08392e-09	0.0796112	Pericyte	0.25
	Ntm	1.6367e-07	-0.919768	0.107	0.406	0.00528408	1.7695	Pericyte	0.25
	Gas1	1.2015e-22	-0.918405	0.622	0.876	3.87905e-18	0.453706	EpineurialCell	0.25
	Ptms	1.1571e-20	-0.91704	0.768	0.914	3.73568e-16	0.230257	LymphaticEndothelialCell	0.25
	Cped1	4.69832e-25	-0.916261	0.244	0.622	1.51685e-20	1.23698	EpineurialCell	0.25
	Stab1	1.0986e-12	-0.916258	0.395	0.652	3.54682e-08	0.662471	LymphaticEndothelialCell	0.25
	Myct1	4.637e-65	-0.91624	0.15	0.54	1.49706e-60	1.6932	MicrovascularEndothelialCell	0.25
	Nfic	1.36476e-20	-0.915001	0.518	0.78	4.40612e-16	0.540328	PerineurialCell	0.25
	Hopx	4.64262e-07	-0.913575	0.117	0.406	0.0149887	1.63983	Pericyte	0.25
	Sh3pxd2a	2.395e-50	-0.912263	0.242	0.541	7.73226e-46	1.05879	NonMyelSchwannCell	0.25
	Ccnd1	3.42704e-267	-0.911806	0.5	0.764	1.10642e-262	0.5577	SatelliteGlia	0.25
	Angpt1	3.94481e-11	-0.909878	0.146	0.348	1.27358e-06	1.14018	EpineurialCell	0.25
	Fbln5	4.82478e-11	-0.908708	0.167	0.433	1.55768e-06	1.24903	LymphaticEndothelialCell	0.25
	Myl9	4.50151e-13	-0.908615	0.991	0.993	1.45331e-08	0.00264285	VSMC	0.25
	Nr4a1	2.40919e-42	-0.907737	0.486	0.728	7.77808e-38	0.529194	MicrovascularEndothelialCell	0.25
	Maged2	3.04465e-27	-0.90741	0.204	0.596	9.82965e-23	1.40353	EpineurialCell	0.25
	Serpinh1	5.59609e-127	-0.907052	0.847	0.952	1.8067e-122	0.152928	EndoNeuralCell	0.25
	Cyp2e1	5.96301e-35	-0.907012	0.003	0.217	1.92516e-30	5.60181	MicrovascularEndothelialCell	0.25
	Ebf1	4.61326e-16	-0.906843	0.554	0.786	1.48939e-11	0.457631	LymphaticEndothelialCell	0.25
	Lrrc49	4.47094e-75	-0.906271	0.124	0.553	1.44344e-70	1.95476	MicrovascularEndothelialCell	0.25
	Gnas	4.62135e-24	-0.906003	0.997	1	1.492e-19	0.00392715	EpineurialCell	0.25
	Islr	2.64521e-28	-0.905818	0.963	1	8.54005e-24	0.0492694	PerineurialCell	0.25
	C1qtnf2	2.32087e-29	-0.905171	0.118	0.521	7.49292e-25	1.93932	EpineurialCell	0.25
	Ddah2	5.71283e-23	-0.9047	0.404	0.802	1.84439e-18	0.894971	PerineurialCell	0.25
	Eid1	2.7769e-18	-0.904176	0.519	0.797	8.96522e-14	0.559544	LymphaticEndothelialCell	0.25
	Cyb5a	6.62292e-20	-0.904026	0.545	0.829	2.13821e-15	0.54704	LymphaticEndothelialCell	0.25
	Myl9	3.12895e-119	-0.903278	0.051	0.422	1.01018e-114	2.75378	EndoNeuralCell	0.25
	Jcad	1.96752e-65	-0.902995	0.555	0.82	6.35212e-61	0.508508	MicrovascularEndothelialCell	0.25
	Il6st	2.49281e-14	-0.902994	0.845	0.914	8.04803e-10	0.102257	LymphaticEndothelialCell	0.25
	Pcolce2	2.33028e-14	-0.902893	0.064	0.285	7.52331e-10	1.94555	EpineurialCell	0.25
	Cdh2	5.56687e-39	-0.902782	0.275	0.536	1.79726e-34	0.869198	NonMyelSchwannCell	0.25
	Dusp3	9.11615e-63	-0.901225	0.286	0.641	2.94315e-58	1.0493	MicrovascularEndothelialCell	0.25
	Mfap5	3.29217e-21	-0.901221	0.706	0.918	1.06288e-16	0.341406	PerineurialCell	0.25
	Cracr2b	1.73036e-18	-0.901127	0.202	0.583	5.58648e-14	1.37794	LymphaticEndothelialCell	0.25
	Ephx1	8.93661e-67	-0.899831	0.093	0.486	2.88518e-62	2.14667	MicrovascularEndothelialCell	0.25
	Fxyd1	6.57794e-139	-0.898591	0.663	0.91	2.12369e-134	0.410528	EndoNeuralCell	0.25
	Aoc3	2.22945e-07	-0.898376	0.097	0.385	0.00719778	1.78668	Pericyte	0.25
	Olfml3	1.11154e-108	-0.898306	0.697	0.893	3.5886e-104	0.321145	EndoNeuralCell	0.25
	Nid2	1.04106e-59	-0.896394	0.064	0.366	3.36107e-55	2.25504	NonMyelSchwannCell	0.25
	Mef2c	1.19882e-06	-0.896304	0.33	0.622	0.038704	0.819622	Pericyte	0.25
	Loxl1	1.64072e-19	-0.896025	0.294	0.61	5.29708e-15	0.943506	EpineurialCell	0.25
	Marcks	8.87321e-13	-0.895198	0.207	0.427	2.86472e-08	0.935125	MyelSchwannCell	0.25
	Scn1b	9.82795e-16	-0.894533	0.305	0.631	3.17295e-11	0.938212	LymphaticEndothelialCell	0.25
	Matn2	8.76757e-111	-0.893208	0.625	0.866	2.83061e-106	0.420263	EndoNeuralCell	0.25
	Gsta4	6.81169e-20	-0.89231	0.229	0.608	2.19916e-15	1.25701	PerineurialCell	0.25
	Blvrb	5.32199e-31	-0.890999	0.359	0.738	1.7182e-26	0.926313	EpineurialCell	0.25
	Egfl7	3.13436e-88	-0.89094	0.855	0.976	1.01193e-83	0.170131	MicrovascularEndothelialCell	0.25
	Nes	2.17193e-55	-0.890697	0.209	0.56	7.01208e-51	1.2665	MicrovascularEndothelialCell	0.25
	Gstm1	4.71422e-17	-0.890307	0.176	0.529	1.52199e-12	1.41353	LymphaticEndothelialCell	0.25
	Ebf2	3.50683e-90	-0.88982	0.346	0.663	1.13218e-85	0.83486	EndoNeuralCell	0.25
	Higd1b	3.08543e-09	-0.889342	0.553	0.825	9.9613e-05	0.513251	Pericyte	0.25
	Cav1	4.75859e-07	-0.888024	0.165	0.455	0.0153631	1.29953	Pericyte	0.25
	Fasn	2.75805e-46	-0.886404	0.258	0.549	8.90437e-42	0.965677	NonMyelSchwannCell	0.25
	Emp3	2.90527e-20	-0.886327	0.478	0.797	9.37965e-16	0.653726	PerineurialCell	0.25
	Col3a1	9.99215e-46	-0.88605	0.326	0.638	3.22596e-41	0.858301	NonMyelSchwannCell	0.25
	Oaz2	2.51112e-60	-0.885728	0.342	0.667	8.10714e-56	0.853566	MicrovascularEndothelialCell	0.25
	Slc50a1	1.1026e-63	-0.885213	0.283	0.647	3.55976e-59	1.05602	MicrovascularEndothelialCell	0.25
	Nenf	2.07184e-65	-0.885018	0.283	0.649	6.68892e-61	1.05973	MicrovascularEndothelialCell	0.25
	Lama2	7.35135e-110	-0.884401	0.653	0.878	2.37338e-105	0.377761	EndoNeuralCell	0.25
	Tcf4	2.47844e-117	-0.88365	0.716	0.907	8.00163e-113	0.301451	EndoNeuralCell	0.25
	Aspn	1.1692e-07	-0.882359	0.262	0.615	0.00377477	1.0862	Pericyte	0.25
	Cyp2j6	6.29605e-55	-0.88225	0.326	0.65	2.03268e-50	0.878337	NonMyelSchwannCell	0.25
	Myadm	3.51669e-17	-0.882046	0.286	0.566	1.13536e-12	0.868625	EpineurialCell	0.25
	Myl6	8.80826e-15	-0.881931	0.922	0.979	2.84375e-10	0.0763241	Pericyte	0.25
	S100a6	1.6347e-128	-0.881042	0.984	0.998	5.27763e-124	0.0179569	NonMyelSchwannCell	0.25
	Ugt8a	2.89409e-18	-0.880447	0.449	0.686	9.34357e-14	0.538387	MyelSchwannCell	0.25
	Rap1a	5.16842e-53	-0.879963	0.294	0.63	1.66862e-48	0.967548	NonMyelSchwannCell	0.25
	Itgb4	2.18794e-19	-0.879412	0.064	0.422	7.06378e-15	2.39295	LymphaticEndothelialCell	0.25
	Actg1	0	-0.878918	0.934	0.991	0	0.0751144	SatelliteGlia	0.25
	Actb	3.23065e-129	-0.878723	0.984	0.999	1.04302e-124	0.0191793	NonMyelSchwannCell	0.25
	Thra	8.02451e-18	-0.878037	0.266	0.626	2.59071e-13	1.08414	LymphaticEndothelialCell	0.25
	Dbi	1.18075e-39	-0.875219	0.958	0.996	3.81205e-35	0.0491173	MyelSchwannCell	0.25
	Tpi1	2.28966e-21	-0.874617	0.62	0.879	7.39217e-17	0.440452	PerineurialCell	0.25
	Eogt	3.13313e-60	-0.874002	0.183	0.558	1.01153e-55	1.40576	MicrovascularEndothelialCell	0.25
	Enpep	4.89013e-07	-0.873781	0.136	0.441	0.0157878	1.48295	Pericyte	0.25
	Ckb	2.85811e-51	-0.873613	0.392	0.717	9.22741e-47	0.76102	MicrovascularEndothelialCell	0.25
	Itm2a	6.73625e-14	-0.871491	0.295	0.524	2.1748e-09	0.722335	MyelSchwannCell	0.25
	Uba2	6.15199e-12	-0.870297	0.645	0.877	1.98617e-07	0.385783	VSMC	0.25
	Actg1	1.10409e-93	-0.870181	0.893	0.986	3.56456e-89	0.124373	NonMyelSchwannCell	0.25
	Lmo4	7.18977e-24	-0.868712	0.853	0.97	2.32122e-19	0.161093	PerineurialCell	0.25
	S100a6	1.93873e-60	-0.868352	0.989	1	6.25918e-56	0.0138568	MyelSchwannCell	0.25
	Ckb	5.85337e-08	-0.86793	0.466	0.713	0.00188976	0.532537	Pericyte	0.25
	S100b	2.2167e-16	-0.865627	0.416	0.72	7.15661e-12	0.685068	PerineurialCell	0.25
	Rps21	1.34655e-32	-0.865094	1	1	4.34735e-28	0	LymphaticEndothelialCell	0.25
	Adgrl4	3.85016e-14	-0.864245	0.485	0.738	1.24303e-09	0.523417	LymphaticEndothelialCell	0.25
	Crip2	1.08356e-84	-0.863531	0.791	0.935	3.49826e-80	0.20836	MicrovascularEndothelialCell	0.25
	Paqr6	2.04435e-23	-0.863158	0.094	0.509	6.60018e-19	2.10345	PerineurialCell	0.25
	S100a10	4.55187e-96	-0.862779	0.663	0.87	1.46957e-91	0.338215	EndoNeuralCell	0.25
	Selenop	2.91119e-61	-0.862321	0.717	0.92	9.39878e-57	0.310143	MicrovascularEndothelialCell	0.25
	Rps21	3.36022e-135	-0.862132	0.99	0.998	1.08485e-130	0.0100105	MicrovascularEndothelialCell	0.25
	Nupr1	6.97345e-77	-0.861823	0.639	0.824	2.25138e-72	0.316141	EndoNeuralCell	0.25
	Fxyd1	1.23066e-21	-0.861651	0.563	0.787	3.9732e-17	0.416374	EpineurialCell	0.25
	Ntng1	7.59945e-43	-0.860955	0.097	0.358	2.45348e-38	1.62195	NonMyelSchwannCell	0.25
	Uqcrh	1.52323e-87	-0.860833	0.791	0.915	4.91773e-83	0.180856	MicrovascularEndothelialCell	0.25
	Phlda1	5.91024e-13	-0.860646	0.893	0.986	1.90812e-08	0.12301	Pericyte	0.25
	Esyt1	1.44978e-07	-0.859301	0.282	0.601	0.00468062	0.938071	Pericyte	0.25
	Cd81	9.40928e-27	-0.859251	0.873	0.961	3.03778e-22	0.119053	PerineurialCell	0.25
	Scd2	4.79428e-22	-0.858898	0.513	0.805	1.54783e-17	0.558308	EpineurialCell	0.25
	Acta2	5.26729e-10	-0.858495	0.981	0.993	1.70055e-05	0.0150585	VSMC	0.25
	Slc9a3r2	2.34254e-07	-0.858209	0.282	0.587	0.0075629	0.907695	Pericyte	0.25
	Pllp	1.38694e-20	-0.858079	0.523	0.771	4.47774e-16	0.480455	MyelSchwannCell	0.25
	Pdlim2	7.47492e-22	-0.858011	0.479	0.772	2.41328e-17	0.590804	EpineurialCell	0.25
	Trim2	4.27892e-43	-0.855872	0.187	0.461	1.38145e-38	1.11411	NonMyelSchwannCell	0.25
	Itgb5	7.25515e-25	-0.855621	0.263	0.622	2.34232e-20	1.06255	EpineurialCell	0.25
	Svil	1.18741e-24	-0.85386	0.269	0.637	3.83355e-20	1.06193	EpineurialCell	0.25
	Osr2	5.03623e-66	-0.85354	0.16	0.436	1.62595e-61	1.23443	EndoNeuralCell	0.25
	Actg1	3.96656e-24	-0.853521	0.939	0.996	1.2806e-19	0.0725668	PerineurialCell	0.25
	Scara3	7.46465e-25	-0.853101	0.521	0.801	2.40996e-20	0.529365	EpineurialCell	0.25
	Ifi27	2.39978e-74	-0.852984	0.759	0.899	7.74769e-70	0.208317	MicrovascularEndothelialCell	0.25
	Hes1	1.90081e-08	-0.85187	0.562	0.717	0.000613676	0.299349	LymphaticEndothelialCell	0.25
	Bcas1	2.14372e-21	-0.851027	0.477	0.721	6.92101e-17	0.507219	MyelSchwannCell	0.25
	Crip2	2.97891e-20	-0.847003	0.751	0.909	9.6174e-16	0.233321	LymphaticEndothelialCell	0.25
	Ebf1	4.35045e-61	-0.846347	0.627	0.839	1.40454e-56	0.355639	MicrovascularEndothelialCell	0.25
	H2afv	9.05921e-16	-0.845901	0.352	0.652	2.92477e-11	0.752255	LymphaticEndothelialCell	0.25
	Smarca2	2.03076e-14	-0.844859	0.309	0.594	6.5563e-10	0.796578	LymphaticEndothelialCell	0.25
	Angptl1	7.41281e-92	-0.844773	0.059	0.371	2.39322e-87	2.24085	EndoNeuralCell	0.25
	Park7	1.41406e-06	-0.844703	0.408	0.678	0.0456528	0.618926	Pericyte	0.25
	Etv1	6.36349e-89	-0.844323	0.276	0.608	2.05445e-84	0.962022	EndoNeuralCell	0.25
	S100a10	1.1595e-20	-0.844166	0.922	0.985	3.74344e-16	0.080497	EpineurialCell	0.25
	Lpar6	3.4797e-36	-0.843579	0.463	0.677	1.12342e-31	0.462402	MicrovascularEndothelialCell	0.25
	Epb41l2	4.45682e-16	-0.84329	0.38	0.672	1.43888e-11	0.693572	PerineurialCell	0.25
	Atox1	1.37795e-19	-0.843181	0.678	0.862	4.44872e-15	0.29208	PerineurialCell	0.25
	Sema3d	2.91986e-19	-0.842516	0.167	0.539	9.42676e-15	1.42421	PerineurialCell	0.25
	Gpx4	7.61953e-78	-0.842168	0.72	0.914	2.45996e-73	0.289872	MicrovascularEndothelialCell	0.25
	Fnta	0	-0.841801	0.674	0.913	0	0.368596	SatelliteGlia	0.25
	Abca8b	2.05502e-75	-0.840806	0.136	0.427	6.63463e-71	1.38785	EndoNeuralCell	0.25
	Mrc2	4.30559e-21	-0.840686	0.216	0.621	1.39006e-16	1.28083	PerineurialCell	0.25
	Gstt1	1.36024e-101	-0.840191	0.139	0.501	4.39154e-97	1.55412	EndoNeuralCell	0.25
	Tm6sf1	2.6029e-17	-0.839081	0.15	0.508	8.40346e-13	1.47666	LymphaticEndothelialCell	0.25
	Tle5	1.72437e-24	-0.839065	0.649	0.922	5.56713e-20	0.425026	PerineurialCell	0.25
	Scd2	0	-0.838833	0.979	0.994	0	0.0184015	SatelliteGlia	0.25
	Nfat5	3.52792e-55	-0.837963	0.593	0.805	1.13899e-50	0.369505	MicrovascularEndothelialCell	0.25
	Itgbl1	1.45095e-15	-0.837903	0.4	0.716	4.68438e-11	0.703803	PerineurialCell	0.25
	Chchd10	2.68812e-11	-0.83722	0.312	0.495	8.67858e-07	0.557489	MyelSchwannCell	0.25
	Grcc10	2.63754e-19	-0.837149	0.524	0.802	8.5153e-15	0.514039	LymphaticEndothelialCell	0.25
	Thbs1	9.42214e-12	-0.836913	0.473	0.754	3.04194e-07	0.563011	PerineurialCell	0.25
	Bmp6	1.84957e-15	-0.836708	0.034	0.316	5.97134e-11	2.69109	LymphaticEndothelialCell	0.25
	Thra	2.03454e-17	-0.835904	0.351	0.698	6.5685e-13	0.829012	PerineurialCell	0.25
	Jun	1.52138e-78	-0.835495	0.987	0.99	4.91177e-74	0.00365816	MicrovascularEndothelialCell	0.25
	Aldh2	7.81623e-15	-0.835253	0.421	0.674	2.52347e-10	0.567076	LymphaticEndothelialCell	0.25
	Nenf	5.22815e-14	-0.835238	0.313	0.583	1.68791e-09	0.749485	LymphaticEndothelialCell	0.25
	Slc29a1	5.71703e-97	-0.834825	0.206	0.556	1.84574e-92	1.19583	EndoNeuralCell	0.25
	Aldh2	3.56303e-50	-0.833743	0.429	0.711	1.15032e-45	0.60769	NonMyelSchwannCell	0.25
	Utrn	1.17974e-16	-0.83329	0.633	0.875	3.8088e-12	0.38921	PerineurialCell	0.25
	Smoc2	6.25094e-85	-0.832891	0.856	0.955	2.01812e-80	0.131505	EndoNeuralCell	0.25
	Sparc	3.14678e-107	-0.832034	0.934	0.982	1.01594e-102	0.0601564	EndoNeuralCell	0.25
	Ccn3	9.26818e-10	-0.831966	0.3	0.524	2.99223e-05	0.669401	EpineurialCell	0.25
	Antxr1	1.70833e-25	-0.831837	0.16	0.539	5.51533e-21	1.45755	EpineurialCell	0.25
	Atp1a2	3.44031e-73	-0.831118	0.766	0.939	1.1107e-68	0.244166	NonMyelSchwannCell	0.25
	Rassf3	1.12514e-15	-0.830572	0.21	0.54	3.63252e-11	1.13171	LymphaticEndothelialCell	0.25
	Esyt2	1.77095e-48	-0.829739	0.399	0.669	5.7175e-44	0.618667	MicrovascularEndothelialCell	0.25
	Angptl2	1.28709e-06	-0.829687	0.068	0.315	0.0415535	1.83504	Pericyte	0.25
	Serpinh1	8.16639e-25	-0.828008	0.91	0.97	2.63652e-20	0.0762745	EpineurialCell	0.25
	Id2	1.45525e-37	-0.82765	0.392	0.64	4.69828e-33	0.585328	MicrovascularEndothelialCell	0.25
	Paqr6	0	-0.826933	0.53	0.847	0	0.559311	SatelliteGlia	0.25
	Tjp1	4.66702e-60	-0.825455	0.695	0.87	1.50675e-55	0.267449	MicrovascularEndothelialCell	0.25
	Sparcl1	7.07432e-65	-0.825016	0.808	0.929	2.28394e-60	0.166095	NonMyelSchwannCell	0.25
	Mmrn2	1.9574e-15	-0.823729	0.794	0.882	6.31947e-11	0.12491	LymphaticEndothelialCell	0.25
	Tuba1a	1.06989e-43	-0.82254	0.958	0.996	3.45413e-39	0.046161	MyelSchwannCell	0.25
	Dad1	0	-0.822181	0.883	0.973	0	0.115127	SatelliteGlia	0.25
	Dstyk	4.13692e-49	-0.822135	0.161	0.483	1.3356e-44	1.30305	MicrovascularEndothelialCell	0.25
	Zbtb20	9.46e-23	-0.821986	0.833	0.961	3.05416e-18	0.16951	PerineurialCell	0.25
	Cavin1	3.31153e-20	-0.821365	0.695	0.895	1.06913e-15	0.299695	EpineurialCell	0.25
	Mef2c	1.39149e-51	-0.820483	0.523	0.752	4.49244e-47	0.429868	MicrovascularEndothelialCell	0.25
	S100a13	1.50094e-21	-0.820447	0.597	0.839	4.84578e-17	0.402789	EpineurialCell	0.25
	Mrc2	1.46086e-17	-0.820262	0.42	0.719	4.71638e-13	0.636196	EpineurialCell	0.25
	Sec11c	7.44003e-91	-0.819789	0.537	0.797	2.40201e-86	0.466998	EndoNeuralCell	0.25
	Nr4a2	5.51074e-09	-0.818799	0.197	0.428	0.000177914	0.916573	LymphaticEndothelialCell	0.25
	Aldh2	3.01338e-19	-0.818625	0.657	0.875	9.7287e-15	0.338411	PerineurialCell	0.25
	Fam20c	4.42377e-83	-0.818463	0.171	0.493	1.42821e-78	1.25027	EndoNeuralCell	0.25
	Prelid2	2.92131e-65	-0.817802	0.076	0.465	9.43146e-61	2.13703	MicrovascularEndothelialCell	0.25
	Kctd12b	2.16805e-46	-0.8177	0.161	0.473	6.99955e-42	1.27134	MicrovascularEndothelialCell	0.25
	Tcn2	7.21774e-57	-0.817359	0.232	0.575	2.33025e-52	1.07028	MicrovascularEndothelialCell	0.25
	Maf	2.28224e-18	-0.81633	0.446	0.716	7.3682e-14	0.557484	MyelSchwannCell	0.25
	Ushbp1	1.10783e-17	-0.816234	0.193	0.545	3.57662e-13	1.22243	LymphaticEndothelialCell	0.25
	Maged2	4.33484e-52	-0.815809	0.088	0.373	1.3995e-47	1.69981	NonMyelSchwannCell	0.25
	Cox6b2	2.30747e-20	-0.814975	0.123	0.434	7.44968e-16	1.48246	EpineurialCell	0.25
	Acvrl1	5.84257e-59	-0.814918	0.476	0.772	1.88627e-54	0.568518	MicrovascularEndothelialCell	0.25
	Gm2115	0	-0.814285	0.28	0.724	0	1.11603	SatelliteGlia	0.25
	Gng11	1.71468e-10	-0.814264	0.841	0.952	5.53584e-06	0.145636	VSMC	0.25
	Kdr	1.98376e-49	-0.814229	0.678	0.834	6.40458e-45	0.243261	MicrovascularEndothelialCell	0.25
	Clmp	1.48122e-16	-0.813556	0.22	0.569	4.78211e-12	1.11532	PerineurialCell	0.25
	Olfml3	1.03031e-15	-0.813533	0.406	0.693	3.32636e-11	0.627538	EpineurialCell	0.25
	Ehd2	4.26173e-17	-0.812702	0.519	0.786	1.3759e-12	0.486641	LymphaticEndothelialCell	0.25
	Mef2c	2.0778e-08	-0.812614	0.607	0.863	0.000670819	0.412534	VSMC	0.25
	Cd81	2.10296e-31	-0.812596	0.91	0.966	6.78941e-27	0.0700105	EpineurialCell	0.25
	Sparcl1	6.15257e-120	-0.812479	0.858	0.958	1.98636e-115	0.129223	EndoNeuralCell	0.25
	Kdelr3	1.19391e-87	-0.812117	0.169	0.497	3.85455e-83	1.26383	EndoNeuralCell	0.25
	Vcl	7.9859e-37	-0.811869	0.278	0.52	2.57825e-32	0.733462	NonMyelSchwannCell	0.25
	Akap12	4.14345e-18	-0.81118	0.714	0.918	1.33771e-13	0.294109	PerineurialCell	0.25
	Shisa3	8.82271e-09	-0.810643	0.459	0.603	0.000284841	0.31912	EpineurialCell	0.25
	Rasal2	2.78081e-20	-0.810302	0.628	0.814	8.97784e-16	0.303266	MyelSchwannCell	0.25
	Col5a1	1.29174e-17	-0.808741	0.297	0.599	4.1704e-13	0.81852	EpineurialCell	0.25
	Mylip	8.56292e-10	-0.808736	0.416	0.631	2.76454e-05	0.486095	LymphaticEndothelialCell	0.25
	Plxnd1	1.06461e-53	-0.808727	0.338	0.66	3.43709e-49	0.780778	MicrovascularEndothelialCell	0.25
	Hmcn1	2.11893e-62	-0.808499	0.051	0.425	6.84097e-58	2.47309	MicrovascularEndothelialCell	0.25
	Tkt	2.06515e-20	-0.808424	0.347	0.653	6.66734e-16	0.7374	MyelSchwannCell	0.25
	Bcam	1.95889e-60	-0.808157	0.664	0.857	6.32429e-56	0.297492	MicrovascularEndothelialCell	0.25
	Igfbp6	2.59144e-15	-0.807945	0.952	0.97	8.36647e-11	0.0218332	EpineurialCell	0.25
	Anxa5	1.09896e-26	-0.806597	0.874	0.951	3.54798e-22	0.0982531	EpineurialCell	0.25
	Prelp	6.87328e-07	-0.806129	0.077	0.246	0.0221904	1.35084	LymphaticEndothelialCell	0.25
	Ephx1	4.6085e-17	-0.806056	0.327	0.698	1.48786e-12	0.881772	PerineurialCell	0.25
	Fcgrt	8.68801e-99	-0.806	0.403	0.721	2.80492e-94	0.67641	EndoNeuralCell	0.25
	Gdf10	7.21599e-08	-0.805932	0.157	0.322	0.00232968	0.83518	EpineurialCell	0.25
	Msmo1	1.81642e-15	-0.805366	0.288	0.534	5.86431e-11	0.717395	MyelSchwannCell	0.25
	Tdrp	2.51924e-49	-0.805176	0.277	0.594	8.13338e-45	0.886156	MicrovascularEndothelialCell	0.25
	Pde2a	2.50652e-48	-0.805131	0.453	0.707	8.09231e-44	0.517054	MicrovascularEndothelialCell	0.25
	Nenf	1.4918e-118	-0.805061	0.627	0.87	4.81626e-114	0.380431	EndoNeuralCell	0.25
	Anxa2	1.01981e-28	-0.80446	0.838	0.978	3.29246e-24	0.179301	EpineurialCell	0.25
	Rabac1	1.73397e-33	-0.803554	0.854	0.97	5.59813e-29	0.147652	EpineurialCell	0.25
	Eln	1.34286e-19	-0.803309	0.056	0.428	4.33543e-15	2.35698	LymphaticEndothelialCell	0.25
	Crabp2	4.70204e-11	-0.803248	0.196	0.457	1.51805e-06	0.981035	PerineurialCell	0.25
	Sned1	1.97038e-17	-0.802947	0.133	0.497	6.36138e-13	1.52705	LymphaticEndothelialCell	0.25
	Matn4	2.60801e-43	-0.802852	0.313	0.61	8.41996e-39	0.772861	NonMyelSchwannCell	0.25
	Id3	6.60038e-58	-0.802695	0.873	0.971	2.13093e-53	0.123205	MicrovascularEndothelialCell	0.25
	Col1a2	1.81285e-106	-0.801982	0.94	0.989	5.85279e-102	0.058793	EndoNeuralCell	0.25
	Idh2	2.01933e-16	-0.801684	0.265	0.616	6.51941e-12	0.975597	PerineurialCell	0.25
	Eid1	1.90379e-42	-0.801675	0.435	0.694	6.14638e-38	0.540264	NonMyelSchwannCell	0.25
	Gucy1b1	2.51759e-07	-0.800193	0.66	0.839	0.00812803	0.27703	Pericyte	0.25
	Bzw2	1.16528e-13	-0.799918	0.312	0.539	3.7621e-09	0.630925	MyelSchwannCell	0.25
	Rarres2	1.11483e-13	-0.799903	0.388	0.69	3.59923e-09	0.66435	PerineurialCell	0.25
	Cald1	3.10078e-13	-0.79977	0.215	0.529	1.00109e-08	1.03884	LymphaticEndothelialCell	0.25
	Itga6	5.15737e-16	-0.799244	0.354	0.593	1.66506e-11	0.594863	MyelSchwannCell	0.25
	Selenom	8.41952e-20	-0.799102	0.702	0.884	2.71824e-15	0.265761	PerineurialCell	0.25
	Slc36a2	2.15045e-15	-0.798465	0.253	0.508	6.94272e-11	0.803007	MyelSchwannCell	0.25
	Anp32a	6.04498e-18	-0.798095	0.549	0.813	1.95162e-13	0.45208	LymphaticEndothelialCell	0.25
	Sdc2	5.56235e-20	-0.797875	0.398	0.682	1.79581e-15	0.61995	EpineurialCell	0.25
	Fos	4.83276e-07	-0.797635	0.918	0.909	0.0156026	0.0113375	LymphaticEndothelialCell	0.25
	Glul	7.95128e-40	-0.797592	0.878	0.928	2.56707e-35	0.0637306	MicrovascularEndothelialCell	0.25
	Tmem59	1.56764e-65	-0.796565	0.658	0.858	5.06112e-61	0.304996	MicrovascularEndothelialCell	0.25
	G0s2	1.458e-29	-0.795536	0.295	0.547	4.70716e-25	0.708682	NonMyelSchwannCell	0.25
	Tpm2	3.03061e-08	-0.79525	1	1	0.000978431	0	VSMC	0.25
	Ahnak	2.55267e-17	-0.794741	0.901	0.979	8.24131e-13	0.0951954	LymphaticEndothelialCell	0.25
	Plaat3	6.72897e-20	-0.794342	0.526	0.771	2.17245e-15	0.438213	MyelSchwannCell	0.25
	Rassf3	4.45435e-53	-0.794031	0.201	0.542	1.43809e-48	1.13633	MicrovascularEndothelialCell	0.25
	Lmo7	2.94584e-14	-0.793223	0.245	0.569	9.51065e-10	0.964277	PerineurialCell	0.25
	Mboat2	1.17448e-45	-0.793132	0.33	0.624	3.7918e-41	0.72895	NonMyelSchwannCell	0.25
	F8	2.097e-11	-0.792492	0.094	0.348	6.77018e-07	1.4965	LymphaticEndothelialCell	0.25
	Cystm1	4.90188e-08	-0.792415	0.602	0.818	0.00158257	0.350514	Pericyte	0.25
	Cnp	3.75044e-67	-0.791783	0.748	0.949	1.21083e-62	0.271874	NonMyelSchwannCell	0.25
	Arhgap29	1.70866e-11	-0.791509	0.592	0.759	5.51641e-07	0.283758	LymphaticEndothelialCell	0.25
	Vwf	1.11976e-34	-0.790273	0.342	0.576	3.61515e-30	0.594341	MicrovascularEndothelialCell	0.25
	2900026A02Rik	1.98312e-12	-0.790037	0.313	0.578	6.40251e-08	0.699107	LymphaticEndothelialCell	0.25
	Anxa5	3.03752e-125	-0.789973	0.818	0.951	9.80662e-121	0.171696	EndoNeuralCell	0.25
	Mef2c	1.4609e-14	-0.789683	0.519	0.775	4.71651e-10	0.456801	LymphaticEndothelialCell	0.25
	Mtch1	7.10939e-12	-0.789186	0.579	0.727	2.29527e-07	0.259162	LymphaticEndothelialCell	0.25
	Mgll	4.79841e-16	-0.789153	0.372	0.603	1.54917e-11	0.549925	MyelSchwannCell	0.25
	Gsta4	8.80936e-07	-0.789043	0.019	0.252	0.028441	2.94256	Pericyte	0.25
	Sox8	1.25164e-59	-0.78852	0.236	0.503	4.04091e-55	0.860881	EndoNeuralCell	0.25
	Cst3	4.07546e-72	-0.788366	0.993	0.999	1.31576e-67	0.00685165	EndoNeuralCell	0.25
	Ptms	4.43903e-110	-0.787061	0.716	0.895	1.43314e-105	0.253377	EndoNeuralCell	0.25
	Selenom	4.88481e-08	-0.78696	0.602	0.832	0.00157706	0.367368	Pericyte	0.25
	Tmsb10	5.49897e-91	-0.786449	0.838	0.936	1.77534e-86	0.125484	EndoNeuralCell	0.25
	Cald1	5.82644e-17	-0.78576	0.657	0.862	1.88107e-12	0.307856	PerineurialCell	0.25
	Capg	4.83877e-08	-0.785732	0.301	0.664	0.0015622	0.896848	Pericyte	0.25
	Fbln2	2.08515e-07	-0.785327	0.272	0.442	0.00673192	0.550073	EpineurialCell	0.25
	Plpp3	2.17327e-42	-0.785117	0.399	0.666	7.0164e-38	0.580305	NonMyelSchwannCell	0.25
	Gpx4	4.46086e-18	-0.784309	0.764	0.877	1.44019e-13	0.156081	LymphaticEndothelialCell	0.25
	Fndc5	2.51376e-83	-0.784036	0.118	0.429	8.11567e-79	1.46002	EndoNeuralCell	0.25
	Cspg4	2.88089e-07	-0.783867	0.514	0.788	0.00930095	0.483196	VSMC	0.25
	Fkbp3	8.55253e-47	-0.783275	0.495	0.738	2.76118e-42	0.451316	MicrovascularEndothelialCell	0.25
	Tril	2.32526e-60	-0.783025	0.08	0.455	7.50711e-56	1.96365	MicrovascularEndothelialCell	0.25
	Fxyd1	5.34711e-14	-0.782969	0.543	0.802	1.72632e-09	0.440537	PerineurialCell	0.25
	Marcks	9.86649e-15	-0.782461	0.592	0.81	3.18539e-10	0.353926	PerineurialCell	0.25
	Cox4i1	2.19148e-29	-0.781593	0.957	0.984	7.0752e-25	0.0313727	LymphaticEndothelialCell	0.25
	Mgll	1.92232e-23	-0.781501	0.112	0.449	6.20621e-19	1.56551	EpineurialCell	0.25
	Col15a1	9.39934e-14	-0.781432	0.092	0.322	3.03458e-09	1.41232	EpineurialCell	0.25
	Capns1	5.18648e-18	-0.781214	0.833	0.918	1.67446e-13	0.109509	PerineurialCell	0.25
	Cd81	7.86105e-17	-0.780943	0.704	0.872	2.53794e-12	0.241118	LymphaticEndothelialCell	0.25
	Tspan7	9.91197e-09	-0.780757	0.391	0.594	0.000320008	0.471025	LymphaticEndothelialCell	0.25
	Fermt2	1.37785e-53	-0.780259	0.545	0.802	4.4484e-49	0.434874	NonMyelSchwannCell	0.25
	Prrx1	4.70646e-15	-0.779571	0.689	0.805	1.51948e-10	0.175002	EpineurialCell	0.25
	Cped1	2.5057e-13	-0.779136	0.392	0.685	8.08966e-09	0.627399	PerineurialCell	0.25
	Sox6	3.23783e-46	-0.778214	0.11	0.391	1.04533e-41	1.42386	NonMyelSchwannCell	0.25
	Foxc1	9.72884e-09	-0.777989	0.326	0.535	0.000314096	0.556002	LymphaticEndothelialCell	0.25
	Fabp5	2.35894e-14	-0.777871	0.379	0.59	7.61584e-10	0.496683	MyelSchwannCell	0.25
	Kdr	4.30785e-13	-0.777696	0.614	0.765	1.39079e-08	0.246701	LymphaticEndothelialCell	0.25
	Meox2	7.30634e-15	-0.777372	0.42	0.728	2.35885e-10	0.616882	PerineurialCell	0.25
	Axin2	1.99145e-54	-0.777308	0.133	0.481	6.42938e-50	1.4416	MicrovascularEndothelialCell	0.25
	Atp5d	9.9632e-13	-0.777187	0.785	0.959	3.21662e-08	0.224481	VSMC	0.25
	Tinagl1	8.37345e-07	-0.777164	0.35	0.65	0.0270337	0.694072	Pericyte	0.25
	Hspg2	1.54499e-47	-0.776534	0.407	0.685	4.98801e-43	0.583234	MicrovascularEndothelialCell	0.25
	Sptbn1	1.39785e-19	-0.776523	0.957	0.979	4.51297e-15	0.0254621	LymphaticEndothelialCell	0.25
	Vkorc1	6.95109e-21	-0.776287	0.381	0.697	2.24416e-16	0.67643	EpineurialCell	0.25
	Nfic	7.10697e-15	-0.776143	0.412	0.706	2.29448e-10	0.603081	LymphaticEndothelialCell	0.25
	Jag1	7.67686e-16	-0.775286	0.167	0.504	2.47847e-11	1.23547	PerineurialCell	0.25
	Myl12b	4.98254e-65	-0.775127	0.688	0.875	1.60861e-60	0.268871	MicrovascularEndothelialCell	0.25
	Etl4	2.70842e-55	-0.775062	0.116	0.469	8.74414e-51	1.5621	MicrovascularEndothelialCell	0.25
	Adra2a	9.88064e-07	-0.774492	0.505	0.755	0.0318996	0.449354	Pericyte	0.25
	Rgs16	1.25298e-06	-0.77447	0.476	0.61	0.0404524	0.277142	LymphaticEndothelialCell	0.25
	Atf3	2.52007e-13	-0.774462	0.442	0.536	8.13605e-09	0.215445	EndoNeuralCell	0.25
	Snhg18	5.85677e-21	-0.774363	0.303	0.64	1.89086e-16	0.835346	EpineurialCell	0.25
	Insc	7.28344e-46	-0.77328	0.103	0.373	2.35146e-41	1.43561	NonMyelSchwannCell	0.25
	Igf1	6.85633e-80	-0.773091	0.305	0.633	2.21357e-75	0.814369	EndoNeuralCell	0.25
	Clec14a	7.47508e-49	-0.77245	0.137	0.466	2.41333e-44	1.36426	MicrovascularEndothelialCell	0.25
	Fxyd1	1.61873e-07	-0.772331	0.573	0.804	0.00522606	0.377407	Pericyte	0.25
	Crim1	7.39167e-07	-0.772203	0.7	0.765	0.023864	0.0989228	LymphaticEndothelialCell	0.25
	Trp53i11	6.04365e-10	-0.77132	0.206	0.455	1.95119e-05	0.881787	LymphaticEndothelialCell	0.25
	Ccnd2	1.46689e-08	-0.770404	0.71	0.897	0.000473584	0.259848	VSMC	0.25
	Tmem204	1.97978e-46	-0.769895	0.281	0.579	6.39174e-42	0.802994	MicrovascularEndothelialCell	0.25
	Trim2	0	-0.769892	0.653	0.891	0	0.345175	SatelliteGlia	0.25
	Sox9	2.20643e-08	-0.769783	0.298	0.539	0.000712347	0.658142	PerineurialCell	0.25
	Cpxm1	3.83909e-75	-0.769511	0.548	0.804	1.23945e-70	0.425554	EndoNeuralCell	0.25
	Idi1	6.34109e-10	-0.769499	0.333	0.497	2.04722e-05	0.444557	MyelSchwannCell	0.25
	Akap12	3.06805e-81	-0.769496	0.428	0.734	9.90519e-77	0.598797	EndoNeuralCell	0.25
	Ier3	2.29726e-07	-0.768566	0.728	0.902	0.0074167	0.237632	Pericyte	0.25
	Fcgrt	1.44676e-22	-0.768288	0.566	0.824	4.67086e-18	0.416291	EpineurialCell	0.25
	Ctsz	1.02212e-11	-0.768182	0.481	0.674	3.29993e-07	0.373883	LymphaticEndothelialCell	0.25
	Efnb2	1.14896e-14	-0.767969	0.129	0.439	3.70943e-10	1.35688	LymphaticEndothelialCell	0.25
	Col1a2	5.02726e-22	-0.767557	0.886	0.978	1.62305e-17	0.109398	PerineurialCell	0.25
	Nfic	2.40147e-84	-0.766574	0.452	0.728	7.75314e-80	0.527107	EndoNeuralCell	0.25
	Mmd2	0	-0.765602	0.822	0.941	0	0.149335	SatelliteGlia	0.25
	Slc2a1	6.68419e-14	-0.764003	0.457	0.763	2.15799e-09	0.564971	PerineurialCell	0.25
	Mboat2	0	-0.763466	0.751	0.933	0	0.239014	SatelliteGlia	0.25
	Flrt3	3.62454e-28	-0.763175	0.146	0.358	1.17018e-23	0.987538	NonMyelSchwannCell	0.25
	Tmem41b	5.59031e-33	-0.762525	0.125	0.347	1.80483e-28	1.1232	NonMyelSchwannCell	0.25
	Tle5	2.79408e-14	-0.762304	0.545	0.765	9.0207e-10	0.372921	LymphaticEndothelialCell	0.25
	Hexim1	2.01207e-34	-0.76206	0.585	0.746	6.49598e-30	0.267284	MicrovascularEndothelialCell	0.25
	Edn3	1.25792e-21	-0.761866	0.029	0.384	4.06118e-17	2.83943	PerineurialCell	0.25
	Fam174b	3.37141e-11	-0.761625	0.163	0.444	1.08846e-06	1.10107	LymphaticEndothelialCell	0.25
	Serpine2	1.80839e-16	-0.761569	0.389	0.636	5.8384e-12	0.540147	MyelSchwannCell	0.25
	Limch1	1.07087e-44	-0.761419	0.207	0.521	3.4573e-40	1.01394	MicrovascularEndothelialCell	0.25
	Egfl8	5.39494e-14	-0.761345	0.526	0.711	1.74176e-09	0.331022	MyelSchwannCell	0.25
	Lbh	3.43085e-35	-0.761314	0.255	0.51	1.10765e-30	0.761312	NonMyelSchwannCell	0.25
	Nlgn3	4.7559e-44	-0.760978	0.091	0.348	1.53544e-39	1.4726	NonMyelSchwannCell	0.25
	Islr	1.87627e-18	-0.760004	0.779	0.929	6.05753e-14	0.193083	EpineurialCell	0.25
	Col9a2	3.61005e-49	-0.759834	0.353	0.573	1.16551e-44	0.531022	EndoNeuralCell	0.25
	Gpm6a	3.58764e-16	-0.759758	0.237	0.595	1.15827e-11	1.00896	PerineurialCell	0.25
	Ablim1	3.01627e-10	-0.75973	0.511	0.701	9.73801e-06	0.346505	LymphaticEndothelialCell	0.25
	Tnfrsf19	7.10631e-56	-0.75957	0.074	0.423	2.29427e-51	1.91035	MicrovascularEndothelialCell	0.25
	Ctsd	1.46881e-13	-0.759011	0.579	0.813	4.74206e-09	0.371681	LymphaticEndothelialCell	0.25
	Wls	7.49029e-15	-0.758621	0.18	0.508	2.41824e-10	1.13552	LymphaticEndothelialCell	0.25
	Ptms	6.30302e-24	-0.758533	0.824	0.953	2.03493e-19	0.159164	PerineurialCell	0.25
	Pcp4l1	4.27844e-08	-0.758351	0.122	0.319	0.00138129	1.05158	PerineurialCell	0.25
	Tmem59	2.14473e-13	-0.758306	0.682	0.791	6.92425e-09	0.162206	LymphaticEndothelialCell	0.25
	Vat1	2.53597e-44	-0.758118	0.408	0.665	8.18739e-40	0.534309	MicrovascularEndothelialCell	0.25
	Itga6	2.33219e-35	-0.756375	0.187	0.444	7.52948e-31	0.943591	NonMyelSchwannCell	0.25
	Rell1	2.54602e-17	-0.756149	0.306	0.668	8.21984e-13	0.851661	PerineurialCell	0.25
	Pcolce	1.79501e-16	-0.756047	0.894	0.963	5.79518e-12	0.0810942	EpineurialCell	0.25
	Phgdh	5.16514e-75	-0.755894	0.264	0.564	1.66757e-70	0.827821	EndoNeuralCell	0.25
	Gsn	3.88925e-67	-0.754234	0.991	0.997	1.25565e-62	0.0065682	EndoNeuralCell	0.25
	Egr1	8.14067e-07	-0.753925	0.951	0.965	0.0262822	0.0158954	Pericyte	0.25
	Pkdcc	7.30024e-65	-0.753608	0.498	0.742	2.35688e-60	0.43353	EndoNeuralCell	0.25
	Col6a2	2.71072e-63	-0.753109	0.339	0.611	8.75156e-59	0.640056	EndoNeuralCell	0.25
	Myl9	4.4469e-16	-0.751981	0.098	0.418	1.43568e-11	1.57362	PerineurialCell	0.25
	Tmem134	6.18261e-15	-0.750245	0.456	0.659	1.99606e-10	0.398563	MyelSchwannCell	0.25
	Actg1	5.64352e-107	-0.750233	0.927	0.978	1.82201e-102	0.0579668	EndoNeuralCell	0.25
	Prdm16os	8.05334e-45	-0.749877	0.057	0.299	2.60002e-40	1.79302	NonMyelSchwannCell	0.25
	Wnt6	0	-0.748273	0.55	0.86	0	0.482564	SatelliteGlia	0.25
	Plvap	2.1302e-21	-0.747921	0.272	0.479	6.87734e-17	0.610615	MicrovascularEndothelialCell	0.25
	Serpinh1	0	-0.746978	0.511	0.843	0	0.539473	SatelliteGlia	0.25
	Plekhb1	2.92562e-36	-0.746845	0.351	0.622	9.44536e-32	0.616477	NonMyelSchwannCell	0.25
	Thra	2.82492e-51	-0.746448	0.296	0.632	9.12024e-47	0.816857	MicrovascularEndothelialCell	0.25
	Asrgl1	0	-0.746416	0.525	0.835	0	0.499694	SatelliteGlia	0.25
	Tuba1a	0	-0.746396	0.986	0.999	0	0.0141046	SatelliteGlia	0.25
	Smim14	1.21236e-49	-0.746291	0.355	0.654	3.91412e-45	0.657833	MicrovascularEndothelialCell	0.25
	Mylk	4.2713e-50	-0.745681	0.261	0.496	1.37899e-45	0.690715	EndoNeuralCell	0.25
	Mtch1	1.13677e-22	-0.745517	0.717	0.891	3.67007e-18	0.233684	EpineurialCell	0.25
	Fdps	5.2154e-31	-0.745404	0.387	0.631	1.68379e-26	0.525737	MicrovascularEndothelialCell	0.25
	Hcfc1r1	7.13647e-20	-0.744288	0.409	0.708	2.30401e-15	0.589213	EpineurialCell	0.25
	Hist1h2bc	1.24885e-34	-0.744216	0.323	0.588	4.03193e-30	0.643211	MicrovascularEndothelialCell	0.25
	Slc50a1	6.28319e-23	-0.74416	0.261	0.618	2.02853e-18	0.925403	EpineurialCell	0.25
	Entpd2	9.60034e-14	-0.7441	0.283	0.558	3.09947e-09	0.728817	EpineurialCell	0.25
	Selenom	0	-0.743185	0.696	0.924	0	0.303818	SatelliteGlia	0.25
	Marc2	5.36924e-10	-0.742553	0.592	0.717	1.73346e-05	0.205224	LymphaticEndothelialCell	0.25
	Syngr1	3.69541e-14	-0.742207	0.228	0.463	1.19306e-09	0.758518	MyelSchwannCell	0.25
	Rnaseh2c	1.67836e-48	-0.74188	0.219	0.538	5.41859e-44	0.961975	MicrovascularEndothelialCell	0.25
	Abcg2	1.26302e-71	-0.741811	0.905	0.963	4.07768e-67	0.0664795	MicrovascularEndothelialCell	0.25
	Chchd10	3.60576e-210	-0.740431	0.72	0.867	1.16412e-205	0.198461	SatelliteGlia	0.25
	Cdkn1c	2.96218e-08	-0.740387	0.182	0.346	0.00095634	0.686213	MyelSchwannCell	0.25
	Hmgcs1	3.65686e-12	-0.739742	0.533	0.701	1.18062e-07	0.292404	MyelSchwannCell	0.25
	Htra1	6.55701e-07	-0.739623	0.445	0.573	0.0211693	0.269762	EpineurialCell	0.25
	Ptpn14	1.15645e-11	-0.739536	0.468	0.684	3.73358e-07	0.404886	LymphaticEndothelialCell	0.25
	Pebp1	1.50323e-25	-0.738033	0.747	0.902	4.85317e-21	0.200759	MyelSchwannCell	0.25
	Ech1	2.02105e-45	-0.736975	0.404	0.672	6.52495e-41	0.541017	MicrovascularEndothelialCell	0.25
	Gxylt2	1.15758e-22	-0.736895	0.081	0.401	3.73726e-18	1.70045	EpineurialCell	0.25
	Jun	3.30904e-08	-0.736152	0.983	0.979	0.00106832	0.00433045	LymphaticEndothelialCell	0.25
	Cmtm8	5.44197e-48	-0.735679	0.256	0.574	1.75694e-43	0.856996	MicrovascularEndothelialCell	0.25
	Foxn3	6.27232e-14	-0.735321	0.275	0.588	2.02502e-09	0.806192	LymphaticEndothelialCell	0.25
	Mgp	2.10927e-44	-0.735014	0.71	0.831	6.80977e-40	0.16687	EndoNeuralCell	0.25
	Lamb2	8.14425e-46	-0.734845	0.257	0.577	2.62937e-41	0.857417	MicrovascularEndothelialCell	0.25
	Npnt	4.92296e-16	-0.73465	0.03	0.316	1.58938e-11	2.49549	LymphaticEndothelialCell	0.25
	Ptch1	1.7941e-47	-0.734524	0.442	0.652	5.79224e-43	0.411939	EndoNeuralCell	0.25
	Nfic	1.88448e-47	-0.734374	0.399	0.673	6.08404e-43	0.553877	MicrovascularEndothelialCell	0.25
	Gab1	4.56986e-35	-0.734216	0.243	0.505	1.47538e-30	0.774836	NonMyelSchwannCell	0.25
	Etfb	1.59407e-15	-0.733317	0.584	0.815	5.14647e-11	0.352601	PerineurialCell	0.25
	Abhd17a	4.56514e-47	-0.73286	0.326	0.631	1.47386e-42	0.698244	MicrovascularEndothelialCell	0.25
	Bace2	3.36015e-74	-0.7326	0.318	0.617	1.08482e-69	0.700542	EndoNeuralCell	0.25
	Rbp1	4.56094e-270	-0.732482	0.354	0.7	1.4725e-265	0.720472	SatelliteGlia	0.25
	Fxyd1	1.1399e-73	-0.732439	0.973	0.993	3.68016e-69	0.0214999	NonMyelSchwannCell	0.25
	Rflna	4.97336e-41	-0.731599	0.041	0.253	1.60565e-36	1.92075	NonMyelSchwannCell	0.25
	Itm2b	6.88882e-17	-0.731036	0.99	0.986	2.22406e-12	0.00426989	Pericyte	0.25
	Ywhaq	9.20925e-08	-0.730711	0.563	0.783	0.00297321	0.347728	Pericyte	0.25
	Nenf	1.63337e-12	-0.730647	0.596	0.806	5.27334e-08	0.318173	PerineurialCell	0.25
	Ephx1	5.67399e-16	-0.730613	0.073	0.39	1.83185e-11	1.76625	LymphaticEndothelialCell	0.25
	Abca8b	2.22892e-36	-0.729929	0.527	0.757	7.19608e-32	0.38138	NonMyelSchwannCell	0.25
	Adamtsl1	3.83719e-45	-0.729646	0.076	0.377	1.23884e-40	1.68583	MicrovascularEndothelialCell	0.25
	Col6a1	1.46627e-14	-0.729153	0.457	0.763	4.73384e-10	0.539199	PerineurialCell	0.25
	Epb41l2	1.04984e-17	-0.728842	0.417	0.708	3.38942e-13	0.556617	EpineurialCell	0.25
	Sbspon	7.81827e-10	-0.728772	0.38	0.621	2.52413e-05	0.516402	PerineurialCell	0.25
	Ahnak	2.14668e-16	-0.728472	0.988	0.996	6.93056e-12	0.00847555	PerineurialCell	0.25
	Hmcn1	3.4827e-21	-0.727944	0.034	0.401	1.12439e-16	2.59145	LymphaticEndothelialCell	0.25
	Tpm1	1.06976e-10	-0.727784	0.527	0.759	3.45371e-06	0.38303	PerineurialCell	0.25
	Dusp1	5.23915e-46	-0.727338	0.884	0.956	1.69146e-41	0.0821631	MicrovascularEndothelialCell	0.25
	Dpm3	8.25678e-15	-0.727319	0.386	0.674	2.6657e-10	0.584871	LymphaticEndothelialCell	0.25
	Eng	5.89354e-12	-0.727026	0.966	0.936	1.90273e-07	0.0330903	LymphaticEndothelialCell	0.25
	Sdc2	2.34486e-75	-0.726777	0.449	0.725	7.57039e-71	0.502395	EndoNeuralCell	0.25
	Tspan5	2.34255e-47	-0.726626	0.564	0.778	7.56291e-43	0.337209	MicrovascularEndothelialCell	0.25
	S100b	1.67661e-53	-0.726618	0.187	0.436	5.41293e-49	0.887408	EndoNeuralCell	0.25
	Jam3	3.06988e-35	-0.726442	0.24	0.497	9.91111e-31	0.762915	MicrovascularEndothelialCell	0.25
	Add3	2.13901e-09	-0.725825	0.215	0.444	6.90581e-05	0.759372	LymphaticEndothelialCell	0.25
	Gm12002	1.01363e-44	-0.725645	0.095	0.405	3.2725e-40	1.51799	MicrovascularEndothelialCell	0.25
	Cdkn1c	1.71844e-51	-0.725235	0.296	0.539	5.54799e-47	0.627101	EndoNeuralCell	0.25
	Snx3	1.5568e-61	-0.725048	0.772	0.878	5.02613e-57	0.134583	MicrovascularEndothelialCell	0.25
	Ablim1	1.19503e-19	-0.72416	0.168	0.498	3.85817e-15	1.13525	EpineurialCell	0.25
	Metrn	1.49329e-12	-0.723271	0.123	0.33	4.82109e-08	1.02979	MyelSchwannCell	0.25
	Prdx1	1.45536e-47	-0.723145	0.689	0.86	4.69863e-43	0.231285	NonMyelSchwannCell	0.25
	Emp3	1.69877e-10	-0.722732	0.455	0.69	5.48446e-06	0.434166	LymphaticEndothelialCell	0.25
	Ndufb11	5.06046e-56	-0.721962	0.563	0.797	1.63377e-51	0.362023	MicrovascularEndothelialCell	0.25
	Bcam	6.45567e-12	-0.721947	0.404	0.681	2.08421e-07	0.543841	PerineurialCell	0.25
	Ndufb7	1.82499e-09	-0.721064	0.729	0.904	5.89197e-05	0.223821	VSMC	0.25
	Pllp	3.0166e-60	-0.720782	0.029	0.384	9.73908e-56	2.68631	MicrovascularEndothelialCell	0.25
	Fads2	2.95376e-35	-0.720659	0.283	0.539	9.53621e-31	0.669839	NonMyelSchwannCell	0.25
	H2afv	6.26047e-50	-0.720402	0.407	0.692	2.02119e-45	0.551642	MicrovascularEndothelialCell	0.25
	Ctnnb1	1.94505e-12	-0.720246	0.803	0.866	6.27959e-08	0.078483	LymphaticEndothelialCell	0.25
	Dhrs2	4.18464e-46	-0.720158	0.021	0.234	1.35101e-41	2.5047	NonMyelSchwannCell	0.25
	Susd4	3.93585e-55	-0.719964	0.045	0.382	1.27069e-50	2.22148	MicrovascularEndothelialCell	0.25
	Pnkd	2.24038e-48	-0.719813	0.223	0.554	7.23306e-44	0.944998	MicrovascularEndothelialCell	0.25
	Adamts1	6.38816e-20	-0.719715	0.516	0.681	2.06242e-15	0.28809	NonMyelSchwannCell	0.25
	Angptl7	1.08163e-08	-0.719347	0.118	0.192	0.000349206	0.505208	EndoNeuralCell	0.25
	Clic5	3.28602e-42	-0.718784	0.37	0.642	1.06089e-37	0.571467	MicrovascularEndothelialCell	0.25
	Hmg20b	5.82492e-43	-0.718648	0.362	0.625	1.88058e-38	0.566198	MicrovascularEndothelialCell	0.25
	Pde2a	4.80969e-11	-0.718499	0.313	0.578	1.55281e-06	0.635803	LymphaticEndothelialCell	0.25
	Cyp2d22	5.78381e-15	-0.718351	0.116	0.422	1.8673e-10	1.33837	LymphaticEndothelialCell	0.25
	Acsbg1	2.06049e-28	-0.718258	0.253	0.476	6.6523e-24	0.654923	NonMyelSchwannCell	0.25
	Gamt	5.30818e-39	-0.717777	0.089	0.326	1.71374e-34	1.34438	NonMyelSchwannCell	0.25
	Nr3c1	1.5369e-12	-0.717342	0.318	0.594	4.96189e-08	0.646637	LymphaticEndothelialCell	0.25
	Klf2	2.62304e-43	-0.717269	0.929	0.979	8.46849e-39	0.0542472	MicrovascularEndothelialCell	0.25
	Sipa1l1	5.94717e-65	-0.717186	0.305	0.579	1.92004e-60	0.663219	EndoNeuralCell	0.25
	Prdx1	0	-0.716894	0.908	0.97	0	0.0683145	SatelliteGlia	0.25
	Abi3bp	2.2336e-13	-0.716571	0.702	0.879	7.21117e-09	0.23245	PerineurialCell	0.25
	Fau	2.03916e-128	-0.716397	0.994	0.999	6.58342e-124	0.00518587	MicrovascularEndothelialCell	0.25
	Dbndd2	1.53294e-37	-0.716342	0.208	0.477	4.9491e-33	0.857749	NonMyelSchwannCell	0.25
	Grb14	6.84324e-36	-0.715873	0.185	0.447	2.20934e-31	0.911123	NonMyelSchwannCell	0.25
	Ctnnb1	2.75487e-54	-0.714953	0.764	0.877	8.89409e-50	0.142278	MicrovascularEndothelialCell	0.25
	Homer2	1.23943e-16	-0.714705	0.09	0.418	4.0015e-12	1.58342	PerineurialCell	0.25
	Rgmb	8.50768e-61	-0.714613	0.412	0.659	2.7467e-56	0.484246	EndoNeuralCell	0.25
	Mtch1	6.46418e-42	-0.714185	0.462	0.716	2.08696e-37	0.451412	NonMyelSchwannCell	0.25
	Lifr	1.74704e-10	-0.714143	0.618	0.754	5.64033e-06	0.204928	LymphaticEndothelialCell	0.25
	Lix1	0	-0.713955	0.401	0.756	0	0.653113	SatelliteGlia	0.25
	Prcp	4.49533e-39	-0.713896	0.185	0.468	1.45132e-34	0.955892	MicrovascularEndothelialCell	0.25
	Oxct1	1.12274e-15	-0.713863	0.473	0.772	3.62475e-11	0.504529	PerineurialCell	0.25
	Ldb2	9.46076e-12	-0.713405	0.296	0.578	3.05441e-07	0.688771	LymphaticEndothelialCell	0.25
	Serf2	2.95672e-18	-0.713148	0.927	0.957	9.54578e-14	0.0327688	LymphaticEndothelialCell	0.25
	Plxdc2	6.8707e-34	-0.712474	0.319	0.564	2.21821e-29	0.585751	NonMyelSchwannCell	0.25
	Ngfr	2.25044e-71	-0.711447	0.13	0.422	7.26555e-67	1.20855	EndoNeuralCell	0.25
	Cd200	4.23754e-39	-0.71141	0.41	0.689	1.36809e-34	0.53276	NonMyelSchwannCell	0.25
	Nenf	9.36716e-16	-0.711174	0.33	0.587	3.02419e-11	0.59091	MyelSchwannCell	0.25
	Colec12	1.3228e-15	-0.711051	0.086	0.401	4.27065e-11	1.57937	LymphaticEndothelialCell	0.25
	Nol7	1.23607e-12	-0.710453	0.511	0.727	3.99065e-08	0.361358	LymphaticEndothelialCell	0.25
	Fut8	1.35198e-44	-0.710053	0.129	0.433	4.36488e-40	1.24045	MicrovascularEndothelialCell	0.25
	Cpxm1	2.63265e-12	-0.709745	0.147	0.427	8.49951e-08	1.09188	PerineurialCell	0.25
	Cxcl16	2.99708e-36	-0.709168	0.29	0.479	9.67607e-32	0.513417	EndoNeuralCell	0.25
	Jph4	3.20911e-31	-0.708894	0.116	0.333	1.03606e-26	1.0785	NonMyelSchwannCell	0.25
	S100a4	3.35012e-12	-0.708431	0.593	0.77	1.08158e-07	0.266955	MyelSchwannCell	0.25
	Spint2	1.93721e-14	-0.708139	0.266	0.599	6.25429e-10	0.82932	LymphaticEndothelialCell	0.25
	Tmsb10	2.00561e-20	-0.708066	0.886	0.948	6.4751e-16	0.0690933	PerineurialCell	0.25
	Cnn2	1.02703e-06	-0.707949	0.439	0.719	0.0331578	0.503897	VSMC	0.25
	Qk	1.21394e-59	-0.707843	0.752	0.941	3.91921e-55	0.22896	NonMyelSchwannCell	0.25
	Nav1	3.62714e-61	-0.707387	0.338	0.602	1.17102e-56	0.589068	EndoNeuralCell	0.25
	Copz2	2.3284e-21	-0.707107	0.277	0.618	7.51725e-17	0.81863	EpineurialCell	0.25
	Uqcc2	0	-0.707038	0.753	0.933	0	0.218635	SatelliteGlia	0.25
	Maged2	1.45457e-06	-0.706974	0.117	0.413	0.0469608	1.28643	Pericyte	0.25
	Mapk3	2.54649e-56	-0.70667	0.55	0.807	8.22134e-52	0.390885	MicrovascularEndothelialCell	0.25
	Foxp1	3.19626e-38	-0.706499	0.627	0.778	1.03191e-33	0.219936	MicrovascularEndothelialCell	0.25
	Tst	3.15999e-38	-0.705681	0.114	0.36	1.0202e-33	1.17069	NonMyelSchwannCell	0.25
	Rnf130	1.79932e-15	-0.705326	0.461	0.776	5.80909e-11	0.529903	PerineurialCell	0.25
	Mal	1.93111e-30	-0.705133	0.94	0.983	6.23457e-26	0.0455026	MyelSchwannCell	0.25
	Ptms	7.07245e-08	-0.705037	0.796	0.909	0.00228334	0.135023	Pericyte	0.25
	Fmo2	5.72112e-11	-0.704951	0.482	0.689	1.84706e-06	0.363381	EpineurialCell	0.25
	Oaz1	2.54974e-61	-0.704828	0.832	0.949	8.23183e-57	0.133793	NonMyelSchwannCell	0.25
	Slc16a1	6.33632e-12	-0.704423	0.465	0.72	2.04568e-07	0.444325	PerineurialCell	0.25
	Cd81	2.16134e-07	-0.704338	0.748	0.923	0.0069779	0.21362	Pericyte	0.25
	Gstm1	8.18132e-14	-0.704145	0.449	0.759	2.64134e-09	0.533308	PerineurialCell	0.25
	Cox4i1	1.66021e-84	-0.703907	0.908	0.97	5.35997e-80	0.067077	MicrovascularEndothelialCell	0.25
	Hist1h1c	9.41873e-12	-0.703635	0.176	0.401	3.04084e-07	0.835934	EpineurialCell	0.25
	Zfp36l1	1.39822e-44	-0.70358	0.839	0.914	4.51417e-40	0.0869085	MicrovascularEndothelialCell	0.25
	Pir	1.18345e-48	-0.703459	0.129	0.465	3.82076e-44	1.30129	MicrovascularEndothelialCell	0.25
	Itm2a	4.20656e-62	-0.70328	0.502	0.723	1.35809e-57	0.370142	EndoNeuralCell	0.25
	Dcn	4.6267e-11	-0.70325	0.91	0.955	1.49373e-06	0.0489702	EpineurialCell	0.25
	L1cam	9.14886e-34	-0.703246	0.438	0.675	2.95371e-29	0.438794	NonMyelSchwannCell	0.25
	Itm2b	7.6306e-18	-0.702769	0.991	0.995	2.46354e-13	0.00408411	LymphaticEndothelialCell	0.25
	Rarres2	1.34548e-09	-0.702023	0.58	0.723	4.34388e-05	0.223203	EpineurialCell	0.25
	Calm3	3.06263e-15	-0.700574	0.461	0.759	9.8877e-11	0.503945	PerineurialCell	0.25
	Serf2	1.29259e-06	-0.700564	0.67	0.825	0.0417312	0.210332	Pericyte	0.25
	Ccdc85b	2.24233e-13	-0.699727	0.562	0.786	7.23935e-09	0.338639	LymphaticEndothelialCell	0.25
	Slc16a2	2.16163e-39	-0.699275	0.117	0.394	6.97882e-35	1.2249	MicrovascularEndothelialCell	0.25
	Slc9a3r2	3.00565e-10	-0.699016	0.451	0.674	9.70375e-06	0.405164	LymphaticEndothelialCell	0.25
	Cnn2	2.1688e-51	-0.698351	0.093	0.427	7.00198e-47	1.53562	MicrovascularEndothelialCell	0.25
	S100b	4.55745e-13	-0.69788	0.579	0.747	1.47137e-08	0.256502	MyelSchwannCell	0.25
	Elovl6	2.46064e-12	-0.697691	0.179	0.393	7.94418e-08	0.791576	MyelSchwannCell	0.25
	Ntng1	9.99977e-08	-0.697664	0.494	0.694	0.00322842	0.342151	PerineurialCell	0.25
	Cald1	1.3681e-41	-0.697647	0.286	0.6	4.41692e-37	0.745746	MicrovascularEndothelialCell	0.25
	Mtch1	0	-0.697547	0.794	0.945	0	0.175206	SatelliteGlia	0.25
	Hcfc1r1	7.3985e-47	-0.697077	0.264	0.593	2.3886e-42	0.813831	MicrovascularEndothelialCell	0.25
	Cyb5r3	6.6845e-41	-0.696463	0.442	0.686	2.15809e-36	0.44167	MicrovascularEndothelialCell	0.25
	Cst3	2.87322e-18	-0.696172	1	1	9.2762e-14	0	PerineurialCell	0.25
	Rlbp1	0	-0.695759	0.106	0.507	0	1.57096	SatelliteGlia	0.25
	Mlip	2.02544e-11	-0.695719	0.246	0.463	6.53913e-07	0.63474	MyelSchwannCell	0.25
	Ebf1	4.77443e-09	-0.693716	0.854	0.972	0.000154143	0.129531	Pericyte	0.25
	Psap	1.25958e-56	-0.693474	0.637	0.834	4.06655e-52	0.269591	MicrovascularEndothelialCell	0.25
	Sox4	1.48823e-06	-0.693361	0.358	0.494	0.0480476	0.322101	MyelSchwannCell	0.25
	Jam2	1.39378e-80	-0.693346	0.125	0.436	4.49981e-76	1.24968	EndoNeuralCell	0.25
	Actg1	9.80575e-08	-0.692676	0.835	0.972	0.00316579	0.151821	Pericyte	0.25
	Dusp15	2.94351e-11	-0.692559	0.351	0.546	9.50311e-07	0.441457	MyelSchwannCell	0.25
	Htra3	7.6351e-46	-0.692414	0.237	0.47	2.46499e-41	0.683947	EndoNeuralCell	0.25
	Pcmtd1	1.18054e-09	-0.692383	0.451	0.647	3.81136e-05	0.360481	LymphaticEndothelialCell	0.25
	Adgrg6	2.16916e-37	-0.692288	0.213	0.476	7.00314e-33	0.803126	NonMyelSchwannCell	0.25
	Cd55	4.48655e-09	-0.69192	0.373	0.577	0.000144848	0.435491	EpineurialCell	0.25
	Kif19a	2.00932e-12	-0.691498	0.067	0.261	6.48708e-08	1.35658	MyelSchwannCell	0.25
	Mxra7	2.57698e-20	-0.690257	0.185	0.517	8.31979e-16	1.0234	EpineurialCell	0.25
	Pdrg1	8.32194e-24	-0.690111	0.36	0.497	2.68674e-19	0.321073	EndoNeuralCell	0.25
	Eid1	7.53334e-46	-0.689774	0.412	0.688	2.43214e-41	0.510269	MicrovascularEndothelialCell	0.25
	Tle5	3.71279e-22	-0.688633	0.669	0.873	1.19868e-17	0.264418	EpineurialCell	0.25
	Pir	3.27955e-12	-0.687866	0.12	0.396	1.0588e-07	1.18482	LymphaticEndothelialCell	0.25
	Mras	1.29351e-11	-0.687794	0.351	0.55	4.1761e-07	0.445662	MyelSchwannCell	0.25
	Sulf1	1.73166e-10	-0.687333	0.124	0.38	5.59065e-06	1.11049	LymphaticEndothelialCell	0.25
	Bsg	3.56689e-15	-0.687071	0.861	0.935	1.15157e-10	0.0817291	PerineurialCell	0.25
	Ost4	1.60024e-12	-0.686975	0.498	0.717	5.16637e-08	0.36123	LymphaticEndothelialCell	0.25
	Jup	1.60315e-10	-0.686896	0.18	0.439	5.17578e-06	0.883499	LymphaticEndothelialCell	0.25
	Hcfc1r1	9.43783e-11	-0.68672	0.326	0.572	3.047e-06	0.557027	LymphaticEndothelialCell	0.25
	Sox9	6.0832e-43	-0.686561	0.372	0.589	1.96396e-38	0.455165	EndoNeuralCell	0.25
	Cav2	7.99095e-13	-0.685438	0.392	0.668	2.57988e-08	0.527097	PerineurialCell	0.25
	Tax1bp3	5.5834e-35	-0.685277	0.329	0.595	1.8026e-30	0.585775	NonMyelSchwannCell	0.25
	Rapgef4	1.90005e-35	-0.685055	0.357	0.605	6.1343e-31	0.521333	MicrovascularEndothelialCell	0.25
	Nr2f1	2.26233e-261	-0.684922	0.659	0.873	7.30394e-257	0.277875	SatelliteGlia	0.25
	Crip1	1.334e-09	-0.68398	0.339	0.586	4.30682e-05	0.54008	PerineurialCell	0.25
	Serf2	4.02646e-49	-0.683761	0.663	0.873	1.29994e-44	0.271434	NonMyelSchwannCell	0.25
	Cox7a2	6.18472e-09	-0.683506	0.869	0.932	0.000199674	0.0690161	VSMC	0.25
	Cd93	1.11039e-08	-0.682492	0.635	0.775	0.00035849	0.196175	LymphaticEndothelialCell	0.25
	Ptprg	9.81915e-39	-0.682241	0.442	0.666	3.17011e-34	0.403528	MicrovascularEndothelialCell	0.25
	Emp2	4.18006e-38	-0.681788	0.575	0.792	1.34953e-33	0.314944	NonMyelSchwannCell	0.25
	Smarca2	2.44394e-16	-0.681375	0.289	0.573	7.89025e-12	0.672833	EpineurialCell	0.25
	Igfbp5	3.84696e-192	-0.681115	0.317	0.6	1.24199e-187	0.626951	SatelliteGlia	0.25
	Tafa5	0	-0.680296	0.51	0.817	0	0.462491	SatelliteGlia	0.25
	Scarf2	1.51384e-14	-0.680242	0.155	0.47	4.88742e-10	1.08865	PerineurialCell	0.25
	Arhgap32	1.31752e-64	-0.680084	0.201	0.485	4.25362e-60	0.86424	EndoNeuralCell	0.25
	Nr2f1	4.78468e-30	-0.679893	0.351	0.587	1.54474e-25	0.504404	NonMyelSchwannCell	0.25
	Cyp4b1	1.38652e-07	-0.679845	0.163	0.364	0.00447639	0.787983	LymphaticEndothelialCell	0.25
	Cd2ap	2.95028e-38	-0.679386	0.587	0.764	9.52498e-34	0.25831	MicrovascularEndothelialCell	0.25
	Cavin1	1.63642e-14	-0.679252	0.873	0.957	5.28318e-10	0.0900261	PerineurialCell	0.25
	Tkt	0	-0.67913	0.74	0.928	0	0.221803	SatelliteGlia	0.25
	Cpxm1	7.21451e-08	-0.679024	0.308	0.494	0.0023292	0.462808	EpineurialCell	0.25
	Nppc	7.35358e-12	-0.678869	0.022	0.18	2.3741e-07	2.05858	EpineurialCell	0.25
	Col27a1	5.86011e-33	-0.678184	0.282	0.549	1.89194e-28	0.651808	NonMyelSchwannCell	0.25
	Tgfbi	9.19488e-80	-0.677979	0.92	0.982	2.96857e-75	0.0637904	EndoNeuralCell	0.25
	Thra	5.57989e-18	-0.677966	0.367	0.67	1.80147e-13	0.588732	EpineurialCell	0.25
	Lmcd1	4.52343e-50	-0.677895	0.059	0.381	1.46039e-45	1.8242	MicrovascularEndothelialCell	0.25
	Reep3	4.81059e-09	-0.677866	0.609	0.727	0.00015531	0.173203	LymphaticEndothelialCell	0.25
	Hdac7	5.03247e-12	-0.677437	0.219	0.492	1.62473e-07	0.79106	LymphaticEndothelialCell	0.25
	Pdlim2	1.2133e-65	-0.676996	0.337	0.623	3.91713e-61	0.600144	EndoNeuralCell	0.25
	Ccn1	3.19464e-16	-0.676945	0.496	0.644	1.03139e-11	0.255019	NonMyelSchwannCell	0.25
	Tspan15	2.22981e-33	-0.676864	0.315	0.572	7.19894e-29	0.582551	NonMyelSchwannCell	0.25
	Atox1	1.63817e-10	-0.676439	0.747	0.829	5.28884e-06	0.101644	LymphaticEndothelialCell	0.25
	Plxna4	1.92533e-13	-0.676431	0.094	0.38	6.21592e-09	1.36318	LymphaticEndothelialCell	0.25
	Podn	5.64979e-60	-0.67575	0.184	0.45	1.82403e-55	0.871863	EndoNeuralCell	0.25
	Eid1	2.8772e-17	-0.675555	0.426	0.67	9.28903e-13	0.441344	EpineurialCell	0.25
	Btg2	8.19529e-37	-0.675524	0.845	0.9	2.64585e-32	0.0614549	EndoNeuralCell	0.25
	Slc5a3	3.88213e-49	-0.675232	0.22	0.455	1.25335e-44	0.707886	EndoNeuralCell	0.25
	Dkk3	1.51905e-17	-0.674783	0.078	0.405	4.90425e-13	1.60353	PerineurialCell	0.25
	Nfatc1	3.2104e-14	-0.674733	0.22	0.556	1.03648e-09	0.902507	PerineurialCell	0.25
	Ctnnbip1	4.65849e-44	-0.674703	0.262	0.569	1.50399e-39	0.754897	MicrovascularEndothelialCell	0.25
	Dbndd2	2.21902e-13	-0.674493	0.351	0.651	7.16411e-09	0.601098	PerineurialCell	0.25
	Sat1	8.39663e-44	-0.674452	0.866	0.949	2.71085e-39	0.0890553	NonMyelSchwannCell	0.25
	Gnaq	2.45291e-09	-0.674133	0.567	0.706	7.91922e-05	0.213241	LymphaticEndothelialCell	0.25
	Hist1h2bc	4.81084e-12	-0.673973	0.502	0.746	1.55318e-07	0.385167	PerineurialCell	0.25
	Thbd	1.57706e-08	-0.673056	0.373	0.594	0.000509155	0.451813	LymphaticEndothelialCell	0.25
	Sparc	1.53091e-11	-0.672887	0.98	0.981	4.94254e-07	0.000990077	EpineurialCell	0.25
	Kcnj10	1.50741e-31	-0.672887	0.16	0.389	4.86668e-27	0.862434	NonMyelSchwannCell	0.25
	Serf2	8.03314e-61	-0.672848	0.826	0.935	2.5935e-56	0.120322	MicrovascularEndothelialCell	0.25
	Rabac1	1.3439e-101	-0.672668	0.812	0.935	4.33879e-97	0.136879	EndoNeuralCell	0.25
	Kcnb1	3.36924e-13	-0.67263	0.094	0.38	1.08776e-08	1.35552	LymphaticEndothelialCell	0.25
	Sod1	2.32771e-48	-0.672217	0.662	0.841	7.51503e-44	0.232099	MicrovascularEndothelialCell	0.25
	Nenf	2.17523e-31	-0.671451	0.419	0.647	7.02273e-27	0.420875	NonMyelSchwannCell	0.25
	Meg3	3.6416e-34	-0.671415	0.735	0.83	1.17569e-29	0.117744	EndoNeuralCell	0.25
	Nedd4	2.4687e-17	-0.671029	0.812	0.961	7.97021e-13	0.163098	PerineurialCell	0.25
	Snhg11	9.43133e-09	-0.67074	0.576	0.763	0.00030449	0.272061	PerineurialCell	0.25
	Atp5j2	7.31474e-62	-0.670598	0.775	0.928	2.36156e-57	0.174307	MicrovascularEndothelialCell	0.25
	Rex1bd	5.16125e-33	-0.670533	0.295	0.553	1.66631e-28	0.60788	NonMyelSchwannCell	0.25
	Dstn	1.17632e-18	-0.670522	0.79	0.895	3.79774e-14	0.120717	EpineurialCell	0.25
	Tln2	1.16813e-13	-0.670425	0.318	0.638	3.7713e-09	0.673461	PerineurialCell	0.25
	Cgnl1	2.03309e-12	-0.670231	0.502	0.763	6.56383e-08	0.404816	PerineurialCell	0.25
	Kitl	5.42412e-12	-0.66989	0.371	0.685	1.75118e-07	0.59264	PerineurialCell	0.25
	Maged2	4.13296e-12	-0.669848	0.261	0.56	1.33433e-07	0.737753	PerineurialCell	0.25
	Bcam	1.95915e-07	-0.669827	0.614	0.701	0.00632511	0.128054	LymphaticEndothelialCell	0.25
	Klf10	9.87103e-10	-0.669327	0.378	0.604	3.18686e-05	0.452573	LymphaticEndothelialCell	0.25
	Snhg18	2.97888e-62	-0.669111	0.34	0.6	9.61732e-58	0.548287	EndoNeuralCell	0.25
	Entpd2	1.08111e-49	-0.668758	0.38	0.613	3.49036e-45	0.461367	EndoNeuralCell	0.25
	Olfml3	1.49262e-13	-0.668634	0.543	0.823	4.81891e-09	0.40114	PerineurialCell	0.25
	Rps14	1.43493e-106	-0.668334	1	0.998	4.63268e-102	0.00193033	MicrovascularEndothelialCell	0.25
	Palm	2.72506e-12	-0.6682	0.073	0.332	8.79785e-08	1.46015	LymphaticEndothelialCell	0.25
	Samd12	5.13029e-46	-0.66797	0.113	0.429	1.65631e-41	1.28561	MicrovascularEndothelialCell	0.25
	Col8a2	4.02581e-13	-0.667929	0.171	0.408	1.29973e-08	0.837962	EpineurialCell	0.25
	Hcfc1r1	1.72566e-64	-0.667285	0.294	0.575	5.5713e-60	0.64576	EndoNeuralCell	0.25
	Ralgps2	1.70839e-38	-0.667187	0.132	0.411	5.51555e-34	1.09325	MicrovascularEndothelialCell	0.25
	Fdps	9.1726e-229	-0.66688	0.873	0.947	2.96137e-224	0.0782802	SatelliteGlia	0.25
	Ndn	1.92325e-15	-0.666154	0.378	0.633	6.20921e-11	0.495497	EpineurialCell	0.25
	Mmrn2	4.60996e-45	-0.665926	0.662	0.833	1.48833e-40	0.220744	MicrovascularEndothelialCell	0.25
	Slc6a13	1.22951e-36	-0.665862	0.114	0.296	3.96947e-32	0.916597	EndoNeuralCell	0.25
	Ndrg1	1.49786e-06	-0.665469	0.624	0.772	0.0483583	0.204335	PerineurialCell	0.25
	Hcfc1r1	1.97149e-31	-0.665102	0.232	0.477	6.36496e-27	0.691614	NonMyelSchwannCell	0.25
	Cthrc1	1.78947e-42	-0.664273	0.034	0.307	5.77732e-38	2.1088	MicrovascularEndothelialCell	0.25
	Mmp2	1.84337e-12	-0.664271	0.277	0.536	5.95131e-08	0.632615	EpineurialCell	0.25
	Arl2bp	1.01865e-37	-0.664018	0.455	0.677	3.2887e-33	0.380674	MicrovascularEndothelialCell	0.25
	Clec11a	4.37894e-15	-0.663997	0.227	0.517	1.41374e-10	0.788476	EpineurialCell	0.25
	Dbi	2.48852e-10	-0.663854	0.712	0.872	8.03418e-06	0.194144	LymphaticEndothelialCell	0.25
	Cavin1	6.57271e-52	-0.663719	0.303	0.544	2.122e-47	0.560369	EndoNeuralCell	0.25
	Klhl5	1.40266e-38	-0.663574	0.254	0.54	4.52849e-34	0.722053	MicrovascularEndothelialCell	0.25
	Ndufa13	1.42793e-20	-0.663495	0.677	0.873	4.61006e-16	0.243387	MyelSchwannCell	0.25
	Itih5	8.62258e-10	-0.663438	0.616	0.783	2.7838e-05	0.229604	EpineurialCell	0.25
	Mmp15	7.52694e-34	-0.663344	0.092	0.306	2.43007e-29	1.15012	NonMyelSchwannCell	0.25
	Nfia	2.42898e-39	-0.663051	0.228	0.517	7.84197e-35	0.783148	MicrovascularEndothelialCell	0.25
	Topors	6.58222e-20	-0.662976	0.41	0.557	2.12507e-15	0.29307	MicrovascularEndothelialCell	0.25
	Scp2	6.54854e-13	-0.662926	0.421	0.674	2.1142e-08	0.450079	LymphaticEndothelialCell	0.25
	Rps19	7.71175e-96	-0.662717	0.99	0.998	2.48974e-91	0.00769499	MicrovascularEndothelialCell	0.25
	Fau	2.19404e-32	-0.662686	0.996	1	7.08346e-28	0.00383188	LymphaticEndothelialCell	0.25
	Actn1	2.03513e-08	-0.66228	0.748	0.904	0.00065704	0.180991	VSMC	0.25
	Gtf2i	2.62162e-10	-0.662213	0.27	0.519	8.46389e-06	0.624316	LymphaticEndothelialCell	0.25
	Hmbox1	1.16718e-36	-0.662007	0.31	0.583	3.76825e-32	0.603238	MicrovascularEndothelialCell	0.25
	Calr	2.99649e-34	-0.661972	0.516	0.74	9.67416e-30	0.344327	NonMyelSchwannCell	0.25
	Selenoh	8.05641e-43	-0.661826	0.186	0.491	2.60101e-38	0.926831	MicrovascularEndothelialCell	0.25
	Bmx	5.87828e-11	-0.661822	0.052	0.278	1.8978e-06	1.6006	LymphaticEndothelialCell	0.25
	Ecm2	1.34949e-15	-0.661627	0.555	0.779	4.35683e-11	0.323625	EpineurialCell	0.25
	Snhg18	4.1702e-11	-0.661044	0.359	0.634	1.34635e-06	0.542384	PerineurialCell	0.25
	Ppp3ca	5.69104e-10	-0.660683	0.725	0.834	1.83735e-05	0.133502	LymphaticEndothelialCell	0.25
	Qk	1.08819e-48	-0.660331	0.732	0.883	3.51321e-44	0.178665	MicrovascularEndothelialCell	0.25
	Nfib	4.75275e-48	-0.660249	0.786	0.902	1.53442e-43	0.131124	MicrovascularEndothelialCell	0.25
	Fads1	6.63148e-27	-0.659898	0.356	0.573	2.14097e-22	0.453123	NonMyelSchwannCell	0.25
	Ndufa13	5.76484e-51	-0.659447	0.707	0.887	1.86118e-46	0.215787	MicrovascularEndothelialCell	0.25
	Crip2	2.39431e-09	-0.659443	0.487	0.644	7.73004e-05	0.265847	EpineurialCell	0.25
	Mtss1	1.02544e-44	-0.659166	0.13	0.445	3.31064e-40	1.17021	MicrovascularEndothelialCell	0.25
	Psat1	7.71928e-31	-0.659016	0.119	0.33	2.49217e-26	0.96974	NonMyelSchwannCell	0.25
	Col6a1	5.0438e-17	-0.658479	0.812	0.936	1.62839e-12	0.135007	EpineurialCell	0.25
	Capns1	1.78425e-50	-0.658224	0.772	0.887	5.76047e-46	0.131864	MicrovascularEndothelialCell	0.25
	Ndufb7	3.37848e-14	-0.657498	0.358	0.598	1.09074e-09	0.48667	MyelSchwannCell	0.25
	Etfb	4.40067e-39	-0.657441	0.344	0.617	1.42076e-34	0.554131	MicrovascularEndothelialCell	0.25
	Pink1	8.29786e-41	-0.657378	0.278	0.574	2.67897e-36	0.687593	MicrovascularEndothelialCell	0.25
	Sept4	2.9878e-17	-0.657332	0.047	0.369	9.6461e-13	1.95416	LymphaticEndothelialCell	0.25
	Oaz1	7.52961e-09	-0.656962	0.903	0.972	0.000243094	0.0697893	Pericyte	0.25
	Jun	1.13778e-37	-0.656712	0.967	0.968	3.67332e-33	0.00097926	EndoNeuralCell	0.25
	Creb5	1.49217e-12	-0.656514	0.059	0.251	4.81746e-08	1.37138	EpineurialCell	0.25
	Eid1	4.38556e-12	-0.656222	0.355	0.629	1.41588e-07	0.54154	PerineurialCell	0.25
	Sat1	3.85487e-12	-0.656052	0.87	0.926	1.24454e-07	0.0590425	MyelSchwannCell	0.25
	Cyp2s1	6.09674e-77	-0.655941	0.032	0.294	1.96833e-72	2.09877	EndoNeuralCell	0.25
	Smarca2	4.46677e-35	-0.655842	0.325	0.586	1.4421e-30	0.557767	MicrovascularEndothelialCell	0.25
	Irak1	5.39702e-31	-0.655065	0.283	0.516	1.74243e-26	0.567657	MicrovascularEndothelialCell	0.25
	Atf5	1.91091e-34	-0.654644	0.4	0.582	6.16938e-30	0.354174	EndoNeuralCell	0.25
	Plat	1.79169e-54	-0.654503	0.262	0.514	5.78447e-50	0.636307	EndoNeuralCell	0.25
	Sparc	8.38483e-57	-0.65426	0.963	0.992	2.70704e-52	0.0280051	MicrovascularEndothelialCell	0.25
	Uqcc2	2.0594e-30	-0.654171	0.358	0.611	6.64877e-26	0.504504	NonMyelSchwannCell	0.25
	Arl4d	1.65442e-28	-0.653697	0.371	0.59	5.34131e-24	0.437516	MicrovascularEndothelialCell	0.25
	Gsn	1.66221e-11	-0.653615	0.951	0.991	5.36645e-07	0.0388507	PerineurialCell	0.25
	Emp3	7.23512e-36	-0.653041	0.48	0.727	2.33586e-31	0.39112	NonMyelSchwannCell	0.25
	Zfp521	1.83589e-11	-0.652577	0.189	0.455	5.92717e-07	0.827125	LymphaticEndothelialCell	0.25
	Ndnf	6.76439e-38	-0.652015	0.055	0.31	2.18388e-33	1.62661	MicrovascularEndothelialCell	0.25
	Cyp26b1	1.47821e-25	-0.65191	0.239	0.415	4.77239e-21	0.518984	EndoNeuralCell	0.25
	Asrgl1	6.82138e-31	-0.651817	0.199	0.433	2.20228e-26	0.731074	NonMyelSchwannCell	0.25
	Nfib	6.66622e-14	-0.651742	0.661	0.816	2.15219e-09	0.198077	EpineurialCell	0.25
	Tnfsf12	2.68175e-64	-0.651015	0.227	0.503	8.65802e-60	0.747276	EndoNeuralCell	0.25
	Mmp2	3.64125e-56	-0.650752	0.643	0.852	1.17558e-51	0.264227	EndoNeuralCell	0.25
	Sft2d2	1.05272e-13	-0.650313	0.196	0.5	3.39872e-09	0.878618	PerineurialCell	0.25
	Grcc10	3.55229e-31	-0.650254	0.43	0.672	1.14686e-26	0.418844	NonMyelSchwannCell	0.25
	Kcna6	2.30673e-26	-0.649585	0.389	0.611	7.44729e-22	0.42314	NonMyelSchwannCell	0.25
	Cav1	3.08904e-10	-0.648875	0.081	0.256	9.97296e-06	1.07722	MyelSchwannCell	0.25
	Nkd1	9.26236e-07	-0.648228	0.29	0.603	0.0299035	0.684595	VSMC	0.25
	Gask1b	1.7791e-10	-0.647908	0.116	0.298	5.74381e-06	0.881919	MyelSchwannCell	0.25
	Mal	4.5447e-52	-0.647562	0.564	0.831	1.46725e-47	0.362086	MicrovascularEndothelialCell	0.25
	Col11a1	4.6402e-53	-0.647553	0.277	0.528	1.49809e-48	0.602645	EndoNeuralCell	0.25
	Plpp3	1.37635e-09	-0.64755	0.82	0.866	4.44353e-05	0.05099	LymphaticEndothelialCell	0.25
	Rps15	1.8668e-26	-0.646991	0.987	0.995	6.02696e-22	0.00753514	LymphaticEndothelialCell	0.25
	Rps14	5.69686e-28	-0.646966	0.996	0.995	1.83923e-23	0.000937592	LymphaticEndothelialCell	0.25
	Dlc1	2.03577e-53	-0.646909	0.4	0.64	6.57248e-49	0.43865	EndoNeuralCell	0.25
	Col1a2	1.01062e-12	-0.646902	0.586	0.76	3.26279e-08	0.242652	MyelSchwannCell	0.25
	Prelp	1.15353e-16	-0.646748	0.641	0.884	3.72417e-12	0.299911	PerineurialCell	0.25
	Fmo1	2.02559e-12	-0.645927	0.112	0.396	6.53961e-08	1.17687	LymphaticEndothelialCell	0.25
	Grcc10	3.64559e-18	-0.645552	0.56	0.809	1.17698e-13	0.342602	EpineurialCell	0.25
	Emp3	8.33226e-30	-0.644801	0.365	0.593	2.69007e-25	0.451447	MicrovascularEndothelialCell	0.25
	Tjp1	3.06134e-09	-0.644677	0.639	0.749	9.88353e-05	0.147727	LymphaticEndothelialCell	0.25
	Mfap5	2.40051e-38	-0.644486	0.434	0.635	7.75006e-34	0.353862	EndoNeuralCell	0.25
	Ndufa7	1.6778e-51	-0.644346	0.767	0.895	5.41678e-47	0.143471	MicrovascularEndothelialCell	0.25
	Slco2b1	3.30051e-08	-0.643676	0.185	0.401	0.00106557	0.718389	LymphaticEndothelialCell	0.25
	Csrp1	1.52097e-46	-0.643656	0.722	0.909	4.91046e-42	0.213875	NonMyelSchwannCell	0.25
	Fos	4.59659e-39	-0.643552	0.961	0.992	1.48401e-34	0.029477	MicrovascularEndothelialCell	0.25
	Cnksr2	1.58934e-28	-0.643521	0.102	0.299	5.13118e-24	0.998466	NonMyelSchwannCell	0.25
	Nfix	7.51902e-28	-0.64248	0.191	0.414	2.42751e-23	0.717043	NonMyelSchwannCell	0.25
	Nid1	8.36107e-29	-0.642443	0.219	0.451	2.69937e-24	0.669549	NonMyelSchwannCell	0.25
	S100b	2.85706e-09	-0.642323	0.261	0.453	9.22401e-05	0.510941	EpineurialCell	0.25
	Ctnnal1	2.20422e-11	-0.64227	0.407	0.598	7.11632e-07	0.356534	MyelSchwannCell	0.25
	Tle5	1.27858e-66	-0.64191	0.526	0.755	4.1279e-62	0.3347	EndoNeuralCell	0.25
	Tob1	3.65712e-33	-0.641829	0.489	0.701	1.1807e-28	0.333481	MicrovascularEndothelialCell	0.25
	Myl6	2.81122e-91	-0.641748	0.908	0.969	9.07602e-87	0.0601987	EndoNeuralCell	0.25
	Mcc	3.99286e-40	-0.641475	0.138	0.43	1.28909e-35	1.0518	MicrovascularEndothelialCell	0.25
	Rpl37a	3.48293e-89	-0.64142	0.99	0.995	1.12446e-84	0.00466183	MicrovascularEndothelialCell	0.25
	Tie1	5.75693e-11	-0.641411	0.549	0.733	1.85862e-06	0.267473	LymphaticEndothelialCell	0.25
	Arhgef16	6.80546e-46	-0.641308	0.017	0.226	2.19714e-41	2.39377	NonMyelSchwannCell	0.25
	Scn1b	5.62372e-35	-0.64129	0.238	0.51	1.81562e-30	0.705119	MicrovascularEndothelialCell	0.25
	Vit	4.56167e-51	-0.64106	0.633	0.794	1.47274e-46	0.209584	EndoNeuralCell	0.25
	Taldo1	3.52974e-39	-0.640794	0.627	0.796	1.13958e-34	0.220627	MicrovascularEndothelialCell	0.25
	Ugp2	5.57762e-09	-0.640374	0.308	0.491	0.000180073	0.430838	EpineurialCell	0.25
	Klf4	3.92865e-23	-0.640317	0.509	0.635	1.26836e-18	0.204319	EndoNeuralCell	0.25
	Nr4a2	6.37923e-27	-0.639923	0.256	0.487	2.05954e-22	0.593705	MicrovascularEndothelialCell	0.25
	Ppdpf	1.09905e-39	-0.63984	0.188	0.48	3.54828e-35	0.865254	MicrovascularEndothelialCell	0.25
	Mtus1	4.92155e-10	-0.638762	0.292	0.551	1.58892e-05	0.585158	LymphaticEndothelialCell	0.25
	Abi3bp	3.77179e-58	-0.638587	0.632	0.827	1.21772e-53	0.247748	EndoNeuralCell	0.25
	Hspb2	6.4645e-12	-0.638287	0.109	0.316	2.08707e-07	0.980146	MyelSchwannCell	0.25
	Pfdn5	4.69784e-26	-0.638096	0.888	0.963	1.5167e-21	0.074642	EpineurialCell	0.25
	Pcp4l1	6.9266e-09	-0.637931	0.916	0.945	0.000223625	0.0286857	VSMC	0.25
	Atp5b	5.0654e-21	-0.637714	0.761	0.897	1.63536e-16	0.151273	MyelSchwannCell	0.25
	Amotl1	2.31122e-12	-0.637186	0.241	0.534	7.46176e-08	0.731365	PerineurialCell	0.25
	Arpc1b	4.96319e-51	-0.636702	0.927	0.972	1.60237e-46	0.0435421	NonMyelSchwannCell	0.25
	Plpp3	6.02206e-12	-0.636607	0.516	0.69	1.94422e-07	0.266881	MyelSchwannCell	0.25
	Cdc42ep3	7.29164e-24	-0.636453	0.152	0.347	2.35411e-19	0.757926	NonMyelSchwannCell	0.25
	Col6a2	1.78146e-13	-0.636284	0.734	0.895	5.75145e-09	0.182045	EpineurialCell	0.25
	Zfp36l2	5.09069e-09	-0.635738	0.635	0.775	0.000164353	0.182736	LymphaticEndothelialCell	0.25
	Slc4a4	1.18346e-10	-0.634037	0.283	0.509	3.82079e-06	0.536942	EpineurialCell	0.25
	Ifi30	4.82725e-49	-0.633195	0.255	0.509	1.55848e-44	0.631401	EndoNeuralCell	0.25
	Gas6	3.57121e-10	-0.631637	0.731	0.871	1.15296e-05	0.159678	PerineurialCell	0.25
	Tek	1.09415e-34	-0.630849	0.289	0.551	3.53245e-30	0.587308	MicrovascularEndothelialCell	0.25
	Rdx	2.23074e-34	-0.63028	0.789	0.877	7.20195e-30	0.09615	MicrovascularEndothelialCell	0.25
	Prelp	1.27211e-13	-0.630222	0.462	0.723	4.10702e-09	0.407187	EpineurialCell	0.25
	Nid1	9.80871e-13	-0.630125	0.669	0.832	3.16674e-08	0.198223	PerineurialCell	0.25
	Gm47283	1.39441e-09	-0.629871	0.165	0.342	4.50184e-05	0.662326	MyelSchwannCell	0.25
	Ppib	2.71353e-21	-0.629536	0.905	0.974	8.76062e-17	0.0667332	EpineurialCell	0.25
	Lpar1	0	-0.62953	0.914	0.974	0	0.0577452	SatelliteGlia	0.25
	Tgfbr3	3.73502e-28	-0.629506	0.438	0.657	1.20585e-23	0.368237	NonMyelSchwannCell	0.25
	Ergic3	2.44285e-38	-0.629435	0.264	0.545	7.88675e-34	0.65821	MicrovascularEndothelialCell	0.25
	Ier3	1.76235e-31	-0.629273	0.934	0.964	5.68976e-27	0.0287015	MicrovascularEndothelialCell	0.25
	Cyp2j6	1.178e-290	-0.629167	0.75	0.928	3.80316e-286	0.193301	SatelliteGlia	0.25
	Itprid2	3.44029e-25	-0.629164	0.191	0.396	1.1107e-20	0.661833	NonMyelSchwannCell	0.25
	Slc50a1	2.19048e-09	-0.629125	0.283	0.503	7.07196e-05	0.522019	LymphaticEndothelialCell	0.25
	Angptl2	2.89374e-17	-0.628857	0.02	0.302	9.34242e-13	2.46286	PerineurialCell	0.25
	Nfix	4.92337e-52	-0.628215	0.343	0.578	1.58951e-47	0.472957	EndoNeuralCell	0.25
	Clstn1	3.69623e-37	-0.628044	0.375	0.641	1.19333e-32	0.48575	MicrovascularEndothelialCell	0.25
	Ski	5.68283e-16	-0.627899	0.42	0.663	1.8347e-11	0.413546	EpineurialCell	0.25
	Dad1	5.93841e-35	-0.627847	0.562	0.772	1.91722e-30	0.287573	NonMyelSchwannCell	0.25
	Tmed3	1.37867e-13	-0.627513	0.619	0.779	4.45102e-09	0.208136	EpineurialCell	0.25
	Atp5j	3.37093e-53	-0.627018	0.799	0.913	1.0883e-48	0.12065	MicrovascularEndothelialCell	0.25
	Camk2d	2.55655e-26	-0.626874	0.429	0.626	8.25382e-22	0.341761	NonMyelSchwannCell	0.25
	Sept4	2.86575e-57	-0.626228	0.089	0.325	9.25207e-53	1.17014	EndoNeuralCell	0.25
	Bmp3	1.43668e-08	-0.626207	0.163	0.397	0.000463833	0.804214	PerineurialCell	0.25
	Ndufb11	9.75009e-15	-0.626161	0.421	0.649	3.14782e-10	0.390973	MyelSchwannCell	0.25
	Nr1d1	1.304e-11	-0.625029	0.099	0.353	4.20995e-07	1.1464	LymphaticEndothelialCell	0.25
	Ndufa6	2.87408e-39	-0.624736	0.505	0.749	9.27898e-35	0.355276	MicrovascularEndothelialCell	0.25
	Enpp3	7.64485e-16	-0.623322	0.03	0.316	2.46814e-11	2.11733	LymphaticEndothelialCell	0.25
	Dlc1	1.88486e-10	-0.623073	0.208	0.47	6.08528e-06	0.732779	PerineurialCell	0.25
	Selenom	6.99072e-07	-0.622909	0.654	0.822	0.0225696	0.205465	VSMC	0.25
	Il11ra1	1.25911e-09	-0.622693	0.633	0.779	4.06503e-05	0.186445	EpineurialCell	0.25
	Hspg2	1.38723e-49	-0.622002	0.488	0.699	4.47866e-45	0.322453	EndoNeuralCell	0.25
	Rpl30	2.61897e-21	-0.621149	0.996	1	8.45534e-17	0.0035917	LymphaticEndothelialCell	0.25
	Tmem205	4.07652e-13	-0.620861	0.206	0.492	1.3161e-08	0.779808	LymphaticEndothelialCell	0.25
	Lhfpl2	7.55735e-24	-0.619878	0.411	0.617	2.43989e-19	0.36333	NonMyelSchwannCell	0.25
	Enah	6.76859e-44	-0.619796	0.203	0.424	2.18524e-39	0.658583	EndoNeuralCell	0.25
	Abhd2	2.57411e-34	-0.619517	0.309	0.57	8.3105e-30	0.547252	MicrovascularEndothelialCell	0.25
	Rps15	2.74965e-77	-0.618917	0.974	0.997	8.87725e-73	0.02084	MicrovascularEndothelialCell	0.25
	Smagp	9.03985e-36	-0.618858	0.254	0.521	2.91851e-31	0.641417	MicrovascularEndothelialCell	0.25
	Eva1b	8.88717e-39	-0.618758	0.211	0.503	2.86922e-34	0.775496	MicrovascularEndothelialCell	0.25
	Ftl1	1.81005e-07	-0.61856	0.971	0.993	0.00584374	0.0199934	Pericyte	0.25
	Bhlhe40	1.11516e-22	-0.618466	0.423	0.596	3.6003e-18	0.305927	MicrovascularEndothelialCell	0.25
	C1qtnf7	1.31748e-17	-0.617787	0.165	0.472	4.25348e-13	0.936759	EpineurialCell	0.25
	Nucb1	7.94411e-35	-0.617746	0.384	0.626	2.56476e-30	0.435545	MicrovascularEndothelialCell	0.25
	Pfdn5	7.37685e-80	-0.617255	0.819	0.917	2.38162e-75	0.100648	EndoNeuralCell	0.25
	Myof	2.19323e-09	-0.616895	0.163	0.396	7.08083e-05	0.79001	LymphaticEndothelialCell	0.25
	Ndufa6	6.09535e-11	-0.61685	0.592	0.775	1.96788e-06	0.239707	LymphaticEndothelialCell	0.25
	Hist1h2bc	1.3293e-25	-0.616396	0.389	0.601	4.29164e-21	0.386846	NonMyelSchwannCell	0.25
	Gnas	2.39156e-12	-0.615817	0.971	0.993	7.72114e-08	0.0199047	Pericyte	0.25
	Elk3	2.8003e-34	-0.615504	0.36	0.605	9.04075e-30	0.460974	MicrovascularEndothelialCell	0.25
	Ttc28	2.43767e-33	-0.615252	0.193	0.455	7.87002e-29	0.761227	MicrovascularEndothelialCell	0.25
	Degs2	1.25142e-41	-0.61523	0.068	0.353	4.04019e-37	1.46181	MicrovascularEndothelialCell	0.25
	Wnt5a	5.32105e-44	-0.615145	0.153	0.367	1.7179e-39	0.776463	EndoNeuralCell	0.25
	Phlda1	4.8273e-31	-0.615118	0.662	0.801	1.55849e-26	0.169139	EndoNeuralCell	0.25
	Dusp6	2.6692e-27	-0.61499	0.248	0.416	8.61751e-23	0.458931	EndoNeuralCell	0.25
	Fam167b	2.74407e-24	-0.614981	0.519	0.676	8.85923e-20	0.234485	MicrovascularEndothelialCell	0.25
	Pea15a	1.53493e-07	-0.614745	0.408	0.588	0.00495552	0.324122	LymphaticEndothelialCell	0.25
	Tspan18	3.90439e-29	-0.614719	0.135	0.35	1.26053e-24	0.844863	NonMyelSchwannCell	0.25
	Klk8	1.92119e-31	-0.614564	0.071	0.273	6.20258e-27	1.19409	NonMyelSchwannCell	0.25
	Fam189a2	3.51509e-12	-0.614539	0.122	0.401	1.13485e-07	1.05499	PerineurialCell	0.25
	Rpl23a	1.4919e-18	-0.614271	0.961	1	4.8166e-14	0.035254	LymphaticEndothelialCell	0.25
	Tafa5	4.29896e-30	-0.614224	0.196	0.435	1.38792e-25	0.706454	NonMyelSchwannCell	0.25
	Tmsb4x	3.52302e-95	-0.614126	1	1	1.13741e-90	0	MicrovascularEndothelialCell	0.25
	Sec14l1	1.26092e-07	-0.613945	0.292	0.481	0.00407087	0.442081	LymphaticEndothelialCell	0.25
	Zeb2	3.82632e-15	-0.613861	0.614	0.807	1.23533e-10	0.242063	MyelSchwannCell	0.25
	Ndufa13	1.65159e-22	-0.613628	0.86	0.951	5.33217e-18	0.0890427	EpineurialCell	0.25
	St5	2.46731e-39	-0.613601	0.092	0.367	7.96571e-35	1.22479	MicrovascularEndothelialCell	0.25
	Psap	7.8731e-19	-0.613583	0.846	0.959	2.54183e-14	0.110981	EpineurialCell	0.25
	Dhh	3.07127e-09	-0.613581	0.27	0.448	9.9156e-05	0.448244	MyelSchwannCell	0.25
	Creb3l1	1.68665e-15	-0.613545	0.139	0.496	5.44534e-11	1.12601	PerineurialCell	0.25
	Cd82	1.06304e-14	-0.61334	0.106	0.422	3.43201e-10	1.22249	PerineurialCell	0.25
	Gnas	1.21216e-21	-0.613019	0.983	0.995	3.91347e-17	0.010731	LymphaticEndothelialCell	0.25
	Efnb1	1.17512e-10	-0.612706	0.527	0.754	3.79388e-06	0.316623	PerineurialCell	0.25
	Grcc10	3.79994e-12	-0.612556	0.527	0.754	1.22681e-07	0.316545	PerineurialCell	0.25
	Cox8a	4.63666e-10	-0.612408	0.991	0.979	1.49695e-05	0.0107638	VSMC	0.25
	Ahnak2	9.29359e-15	-0.611816	0.235	0.517	3.00043e-10	0.695941	EpineurialCell	0.25
	Copz2	9.56335e-57	-0.611666	0.255	0.514	3.08753e-52	0.618559	EndoNeuralCell	0.25
	Plpp3	3.82129e-10	-0.611662	0.832	0.933	1.2337e-05	0.101104	EpineurialCell	0.25
	Bcl7c	5.20002e-59	-0.610946	0.427	0.671	1.67883e-54	0.398383	EndoNeuralCell	0.25
	Calm3	1.80736e-57	-0.610915	0.402	0.64	5.83507e-53	0.409848	EndoNeuralCell	0.25
	Fnta	1.72325e-24	-0.610849	0.25	0.457	5.56351e-20	0.5316	NonMyelSchwannCell	0.25
	Smdt1	5.27883e-13	-0.610813	0.544	0.715	1.70427e-08	0.240866	MyelSchwannCell	0.25
	Me1	2.29436e-274	-0.610632	0.775	0.903	7.40734e-270	0.134662	SatelliteGlia	0.25
	Gal3st1	3.08328e-29	-0.610571	0.18	0.412	9.95437e-25	0.729415	NonMyelSchwannCell	0.25
	Fkbp2	1.14369e-27	-0.610491	0.385	0.615	3.69242e-23	0.412525	NonMyelSchwannCell	0.25
	AU021092	6.97845e-09	-0.610469	0.185	0.406	0.000225299	0.692241	LymphaticEndothelialCell	0.25
	Glud1	3.8827e-13	-0.610385	0.356	0.614	1.25353e-08	0.479982	EpineurialCell	0.25
	Alad	1.24167e-09	-0.610262	0.137	0.31	4.00873e-05	0.718941	MyelSchwannCell	0.25
	Dst	1.15711e-42	-0.61023	0.776	0.925	3.73574e-38	0.15463	NonMyelSchwannCell	0.25
	Olfml2b	7.40308e-28	-0.610228	0.137	0.345	2.39009e-23	0.813076	NonMyelSchwannCell	0.25
	Hoxa9	9.55499e-12	-0.609906	0.126	0.337	3.08483e-07	0.86565	EpineurialCell	0.25
	Rps11	7.93961e-21	-0.609475	0.991	0.995	2.5633e-16	0.00354194	LymphaticEndothelialCell	0.25
	Gltp	1.49131e-35	-0.609235	0.185	0.457	4.81469e-31	0.794847	MicrovascularEndothelialCell	0.25
	Timp3	1.68133e-52	-0.609142	0.92	0.974	5.42817e-48	0.0501249	MicrovascularEndothelialCell	0.25
	Arrb1	8.50044e-10	-0.608622	0.24	0.487	2.74437e-05	0.621333	LymphaticEndothelialCell	0.25
	Tecr	4.01685e-32	-0.608513	0.501	0.728	1.29684e-27	0.328066	NonMyelSchwannCell	0.25
	Bace2	1.63828e-09	-0.608402	0.473	0.69	5.28919e-05	0.33143	PerineurialCell	0.25
	Pygm	2.13728e-07	-0.608297	0.131	0.445	0.0069002	1.07318	VSMC	0.25
	Ctnnb1	1.68857e-11	-0.6082	0.706	0.875	5.45156e-07	0.188307	PerineurialCell	0.25
	Sertad1	3.48887e-27	-0.607892	0.438	0.57	1.12638e-22	0.231017	EndoNeuralCell	0.25
	Rps4x	4.02571e-20	-0.607438	0.983	1	1.2997e-15	0.015026	LymphaticEndothelialCell	0.25
	Ldhb	0	-0.607404	0.93	0.974	0	0.0405083	SatelliteGlia	0.25
	Selenom	2.45497e-14	-0.607229	0.533	0.735	7.92587e-10	0.281516	MyelSchwannCell	0.25
	Mmp15	1.69263e-14	-0.606907	0.057	0.336	5.46464e-10	1.55332	PerineurialCell	0.25
	Paqr6	3.78216e-11	-0.60674	0.137	0.344	1.22107e-06	0.805888	MyelSchwannCell	0.25
	Mif	0	-0.606705	0.903	0.966	0	0.0590307	SatelliteGlia	0.25
	Atp5d	0	-0.606415	0.845	0.956	0	0.107978	SatelliteGlia	0.25
	Lrrtm1	5.70374e-258	-0.606158	0.407	0.728	1.84145e-253	0.508511	SatelliteGlia	0.25
	Ppia	4.57489e-31	-0.606095	0.954	0.989	1.477e-26	0.0315055	MyelSchwannCell	0.25
	Ech1	2.39221e-24	-0.605693	0.245	0.459	7.72325e-20	0.548582	NonMyelSchwannCell	0.25
	Plin3	1.0878e-55	-0.60569	0.21	0.466	3.51197e-51	0.696506	EndoNeuralCell	0.25
	Kcnh8	3.18759e-31	-0.605492	0.059	0.249	1.02911e-26	1.25781	NonMyelSchwannCell	0.25
	Nr3c1	1.60621e-33	-0.605324	0.33	0.577	5.18565e-29	0.487954	MicrovascularEndothelialCell	0.25
	Mrps6	1.9316e-49	-0.605256	0.369	0.59	6.23618e-45	0.409814	EndoNeuralCell	0.25
	Fkbp9	1.27486e-08	-0.60473	0.356	0.545	0.000411588	0.371533	LymphaticEndothelialCell	0.25
	Blvrb	1.73806e-40	-0.604324	0.178	0.478	5.61133e-36	0.861239	MicrovascularEndothelialCell	0.25
	Reep3	8.68013e-34	-0.604163	0.531	0.718	2.80238e-29	0.262975	MicrovascularEndothelialCell	0.25
	Plxdc2	1.44671e-12	-0.604093	0.289	0.528	4.6707e-08	0.525238	EpineurialCell	0.25
	Fign	5.16745e-24	-0.604027	0.304	0.519	1.66831e-19	0.466105	NonMyelSchwannCell	0.25
	Hoxa10	1.13499e-07	-0.60321	0.176	0.337	0.00366431	0.56531	EpineurialCell	0.25
	Map3k4	1.49098e-27	-0.603197	0.198	0.424	4.81364e-23	0.662648	NonMyelSchwannCell	0.25
	Gnb2	9.05353e-33	-0.602545	0.539	0.744	2.92293e-28	0.280194	NonMyelSchwannCell	0.25
	Ndufa13	1.07527e-15	-0.602346	0.869	0.957	3.4715e-11	0.083824	PerineurialCell	0.25
	Ckb	2.43839e-08	-0.602186	0.412	0.573	0.000787233	0.286574	EpineurialCell	0.25
	Ro60	2.41694e-09	-0.602014	0.27	0.503	7.80309e-05	0.540366	LymphaticEndothelialCell	0.25
	Omd	1.30804e-06	-0.601841	0.31	0.491	0.0422302	0.399294	PerineurialCell	0.25
	Tmem88	3.73148e-10	-0.601777	0.627	0.77	1.20471e-05	0.178362	LymphaticEndothelialCell	0.25
	Il11ra1	4.97032e-10	-0.601588	0.429	0.677	1.60467e-05	0.395951	PerineurialCell	0.25
	Vgll3	1.70335e-21	-0.601503	0.306	0.519	5.49926e-17	0.458466	NonMyelSchwannCell	0.25
	Nipal1	1.072e-07	-0.601141	0.109	0.256	0.00346096	0.74049	MyelSchwannCell	0.25
	Stox2	3.24453e-09	-0.600479	0.348	0.556	0.00010475	0.405921	LymphaticEndothelialCell	0.25
	Luzp2	2.88314e-22	-0.60033	0.323	0.516	9.30823e-18	0.405724	NonMyelSchwannCell	0.25
	Hacd4	1.40949e-17	-0.600177	0.09	0.363	4.55055e-13	1.20753	EpineurialCell	0.25
	Chchd10	3.72224e-09	-0.59978	0.58	0.793	0.000120173	0.270661	PerineurialCell	0.25
	Rgl1	1.88601e-12	-0.5989	0.212	0.522	6.08898e-08	0.778559	PerineurialCell	0.25
	Cox4i1	4.01096e-50	-0.598865	0.836	0.956	1.29494e-45	0.115885	NonMyelSchwannCell	0.25
	Cirbp	1.01711e-24	-0.598861	0.199	0.405	3.28374e-20	0.613922	NonMyelSchwannCell	0.25
	Osr1	2.1179e-12	-0.59856	0.132	0.371	6.83764e-08	0.892378	EpineurialCell	0.25
	Anxa3	1.20671e-08	-0.598425	0.252	0.457	0.000389586	0.513908	EpineurialCell	0.25
	Tmeff2	1.51193e-12	-0.598386	0.289	0.551	4.88127e-08	0.557086	EpineurialCell	0.25
	Eid1	3.77826e-54	-0.598359	0.429	0.66	1.21981e-49	0.371872	EndoNeuralCell	0.25
	Cadm2	9.38971e-23	-0.598324	0.4	0.617	3.03147e-18	0.374113	NonMyelSchwannCell	0.25
	Nol7	3.30257e-34	-0.598156	0.413	0.651	1.06624e-29	0.392698	MicrovascularEndothelialCell	0.25
	Stmn1	1.46284e-46	-0.597933	0.456	0.669	4.72279e-42	0.33064	EndoNeuralCell	0.25
	Sdc2	8.11851e-11	-0.597409	0.404	0.664	2.62106e-06	0.428238	PerineurialCell	0.25
	Scd2	1.07965e-11	-0.597287	0.751	0.918	3.48564e-07	0.173023	PerineurialCell	0.25
	Metrnl	1.41385e-11	-0.597239	0.129	0.341	4.56462e-07	0.837564	EpineurialCell	0.25
	Nr3c1	3.05402e-12	-0.597124	0.42	0.648	9.85989e-08	0.373563	EpineurialCell	0.25
	mt-Atp6	2.159e-23	-0.595857	1	1	6.97034e-19	0	LymphaticEndothelialCell	0.25
	Rpl26	9.39456e-21	-0.595662	1	1	3.03303e-16	0	LymphaticEndothelialCell	0.25
	Dap	4.87404e-11	-0.595554	0.15	0.417	1.57359e-06	0.878489	LymphaticEndothelialCell	0.25
	Smpdl3a	2.35633e-26	-0.595118	0.133	0.331	7.60742e-22	0.782818	NonMyelSchwannCell	0.25
	Kank4	7.48815e-15	-0.594597	0.127	0.448	2.41755e-10	1.08137	PerineurialCell	0.25
	Grcc10	7.00095e-61	-0.594488	0.475	0.71	2.26026e-56	0.344738	EndoNeuralCell	0.25
	Mrpl33	1.10683e-08	-0.594463	0.291	0.454	0.00035734	0.38145	MyelSchwannCell	0.25
	mt-Cytb	2.31436e-17	-0.59438	0.996	1	7.47192e-13	0.00343691	LymphaticEndothelialCell	0.25
	Dusp1	8.45441e-18	-0.593848	0.68	0.757	2.72951e-13	0.091903	EndoNeuralCell	0.25
	Slc27a1	6.24421e-50	-0.593626	0.152	0.385	2.01594e-45	0.795922	EndoNeuralCell	0.25
	Aif1l	2.86908e-10	-0.593497	0.165	0.359	9.26282e-06	0.665614	MyelSchwannCell	0.25
	Wls	1.95041e-17	-0.593487	0.207	0.517	6.29689e-13	0.783717	EpineurialCell	0.25
	Scd2	1.68049e-49	-0.593487	0.559	0.777	5.42548e-45	0.281945	EndoNeuralCell	0.25
	Tmsb10	1.44299e-34	-0.59319	0.95	0.975	4.6587e-30	0.0222296	MicrovascularEndothelialCell	0.25
	Ro60	1.55676e-30	-0.592768	0.273	0.509	5.026e-26	0.532757	MicrovascularEndothelialCell	0.25
	Prdx2	9.71358e-33	-0.592699	0.51	0.743	3.13603e-28	0.321755	NonMyelSchwannCell	0.25
	Adam10	4.47012e-29	-0.592313	0.381	0.598	1.44318e-24	0.385213	MicrovascularEndothelialCell	0.25
	Matn4	6.04755e-197	-0.592221	0.564	0.805	1.95245e-192	0.303983	SatelliteGlia	0.25
	Nol7	1.0361e-25	-0.592185	0.283	0.502	3.34504e-21	0.489668	NonMyelSchwannCell	0.25
	Metrnl	1.44585e-08	-0.592158	0.382	0.542	0.000466792	0.298874	MyelSchwannCell	0.25
	Sod1	1.59845e-09	-0.5919	0.644	0.77	5.1606e-05	0.15259	LymphaticEndothelialCell	0.25
	Map1b	2.10071e-08	-0.591875	0.787	0.891	0.000678216	0.105982	EpineurialCell	0.25
	Ifnar1	4.9396e-30	-0.591847	0.215	0.458	1.59475e-25	0.645709	MicrovascularEndothelialCell	0.25
	mt-Co3	1.16085e-23	-0.591759	1	1	3.7478e-19	0	LymphaticEndothelialCell	0.25
	Syne2	1.67078e-09	-0.591446	0.215	0.465	5.39411e-05	0.658215	LymphaticEndothelialCell	0.25
	Tnfsf12	6.72386e-17	-0.591346	0.168	0.457	2.1708e-12	0.853743	EpineurialCell	0.25
	Nrp1	6.868e-09	-0.590936	0.378	0.604	0.000221733	0.399568	LymphaticEndothelialCell	0.25
	Pear1	1.46655e-10	-0.59063	0.286	0.573	4.73477e-06	0.592117	PerineurialCell	0.25
	Hs3st1	6.36781e-09	-0.590611	0.283	0.519	0.000205585	0.516744	LymphaticEndothelialCell	0.25
	Rhoq	1.84079e-13	-0.590263	0.188	0.517	5.943e-09	0.861446	PerineurialCell	0.25
	Nid1	5.81678e-51	-0.590154	0.706	0.825	1.87795e-46	0.132623	EndoNeuralCell	0.25
	Sptssa	8.55414e-35	-0.590149	0.416	0.643	2.7617e-30	0.370752	MicrovascularEndothelialCell	0.25
	Palm	2.72397e-40	-0.590031	0.092	0.383	8.79435e-36	1.21406	MicrovascularEndothelialCell	0.25
	Gem	1.22689e-06	-0.590015	0.197	0.38	0.03961	0.559216	LymphaticEndothelialCell	0.25
	Scd2	5.09719e-09	-0.590006	0.382	0.626	0.000164563	0.420431	LymphaticEndothelialCell	0.25
	Itm2a	3.85639e-23	-0.589843	0.204	0.406	1.24504e-18	0.58566	NonMyelSchwannCell	0.25
	Ypel3	7.89434e-31	-0.589801	0.421	0.65	2.54869e-26	0.36958	MicrovascularEndothelialCell	0.25
	Fzd6	2.15988e-12	-0.589781	0.112	0.39	6.97318e-08	1.06159	LymphaticEndothelialCell	0.25
	Adamts2	8.78714e-11	-0.589371	0.278	0.573	2.83693e-06	0.614977	PerineurialCell	0.25
	Dap	1.3433e-13	-0.589204	0.3	0.547	4.33686e-09	0.51059	EpineurialCell	0.25
	Rabac1	4.86345e-45	-0.589038	0.77	0.883	1.57016e-40	0.116367	MicrovascularEndothelialCell	0.25
	Pmepa1	2.20846e-13	-0.589017	0.905	0.936	7.13001e-09	0.0286207	EpineurialCell	0.25
	Actb	9.96078e-27	-0.58871	0.979	0.985	3.21584e-22	0.00518939	MyelSchwannCell	0.25
	Ndrg2	6.98096e-49	-0.588654	0.488	0.721	2.2538e-44	0.331481	EndoNeuralCell	0.25
	Anpep	1.10087e-16	-0.588351	0.043	0.358	3.55415e-12	1.7989	LymphaticEndothelialCell	0.25
	Atp5e	3.04212e-48	-0.58829	0.83	0.93	9.82149e-44	0.0965496	MicrovascularEndothelialCell	0.25
	Pnrc1	1.60091e-07	-0.58742	0.807	0.824	0.00516852	0.017667	LymphaticEndothelialCell	0.25
	Enho	1.12579e-21	-0.587218	0.18	0.363	3.63463e-17	0.594247	NonMyelSchwannCell	0.25
	Ptpre	1.068e-28	-0.587211	0.078	0.271	3.44802e-24	1.05506	NonMyelSchwannCell	0.25
	Itgb8	3.58199e-236	-0.587206	0.844	0.951	1.15645e-231	0.101118	SatelliteGlia	0.25
	Nid1	8.71331e-09	-0.587119	0.667	0.76	0.000281309	0.110562	EpineurialCell	0.25
	Calm1	2.55328e-76	-0.586599	0.994	0.999	8.24327e-72	0.00424628	MicrovascularEndothelialCell	0.25
	Mpp7	8.68203e-11	-0.585938	0.064	0.289	2.80299e-06	1.27436	LymphaticEndothelialCell	0.25
	Rpl10	1.35312e-22	-0.585506	0.969	0.981	4.36854e-18	0.0103965	EpineurialCell	0.25
	Eva1b	1.97875e-46	-0.585304	0.29	0.52	6.3884e-42	0.493093	EndoNeuralCell	0.25
	Mfap2	1.98113e-15	-0.585291	0.101	0.352	6.39609e-11	1.05423	EpineurialCell	0.25
	Nostrin	1.6471e-31	-0.585234	0.367	0.605	5.31766e-27	0.422044	MicrovascularEndothelialCell	0.25
	Tmcc3	1.78776e-09	-0.584785	0.12	0.348	5.7718e-05	0.898256	LymphaticEndothelialCell	0.25
	Cpd	2.57197e-31	-0.584734	0.392	0.624	8.30359e-27	0.392176	MicrovascularEndothelialCell	0.25
	Smagp	5.64492e-08	-0.584536	0.382	0.572	0.00182246	0.340458	LymphaticEndothelialCell	0.25
	Oaz1	1.09235e-10	-0.584406	0.944	0.993	3.52666e-06	0.0426656	VSMC	0.25
	Dhh	7.98877e-21	-0.584345	0.244	0.433	2.57918e-16	0.483536	NonMyelSchwannCell	0.25
	Ptp4a3	9.95611e-32	-0.583994	0.22	0.478	3.21433e-27	0.653783	MicrovascularEndothelialCell	0.25
	Calr	2.75014e-15	-0.583911	0.877	0.948	8.87884e-11	0.0655792	EpineurialCell	0.25
	Serpinf1	1.01381e-12	-0.583801	0.927	0.951	3.27309e-08	0.0215282	EpineurialCell	0.25
	Mthfd2l	1.05425e-07	-0.583742	0.218	0.366	0.00340364	0.436354	MyelSchwannCell	0.25
	Stard13	3.48435e-11	-0.583649	0.159	0.431	1.12492e-06	0.83967	PerineurialCell	0.25
	Chd3	4.71276e-12	-0.58342	0.378	0.614	1.52152e-07	0.408307	EpineurialCell	0.25
	Id2	5.89966e-15	-0.583154	0.362	0.52	1.90471e-10	0.30471	NonMyelSchwannCell	0.25
	Ctsk	6.057e-12	-0.582947	0.347	0.596	1.9555e-07	0.454917	EpineurialCell	0.25
	Uqcrq	0	-0.582729	0.826	0.947	0	0.114927	SatelliteGlia	0.25
	Tpt1	1.91763e-25	-0.582618	0.996	1	6.19107e-21	0.0033689	LymphaticEndothelialCell	0.25
	Map1lc3a	4.86123e-37	-0.582566	0.603	0.804	1.56945e-32	0.241786	MicrovascularEndothelialCell	0.25
	Mxra8	2.72781e-13	-0.582516	0.09	0.38	8.80672e-09	1.21046	LymphaticEndothelialCell	0.25
	Arl6ip5	2.06673e-32	-0.582446	0.521	0.72	6.67245e-28	0.271835	MicrovascularEndothelialCell	0.25
	Rsu1	2.76625e-10	-0.582302	0.365	0.604	8.93083e-06	0.42313	LymphaticEndothelialCell	0.25
	Prxl2a	1.12801e-51	-0.582246	0.185	0.429	3.6418e-47	0.706526	EndoNeuralCell	0.25
	Serf2	9.46049e-21	-0.582238	0.93	0.989	3.05432e-16	0.0516676	EpineurialCell	0.25
	Bsg	2.71027e-13	-0.582188	0.582	0.728	8.75012e-09	0.187999	MyelSchwannCell	0.25
	Actb	1.757e-15	-0.582103	0.984	1	5.67247e-11	0.0135454	PerineurialCell	0.25
	Nrp2	5.28049e-40	-0.582075	0.44	0.64	1.70481e-35	0.314651	EndoNeuralCell	0.25
	Chchd2	6.32138e-22	-0.581866	0.888	0.949	2.04086e-17	0.0557709	MyelSchwannCell	0.25
	Marcks	6.71099e-21	-0.580895	0.322	0.516	2.16664e-16	0.395188	MicrovascularEndothelialCell	0.25
	Shc4	1.22798e-07	-0.580774	0.242	0.393	0.00396454	0.406263	MyelSchwannCell	0.25
	Klhl24	7.49791e-30	-0.580619	0.315	0.554	2.4207e-25	0.472933	MicrovascularEndothelialCell	0.25
	Tuba1b	7.52846e-14	-0.580058	0.751	0.927	2.43056e-09	0.176196	PerineurialCell	0.25
	Col5a2	2.66655e-10	-0.580015	0.034	0.235	8.60896e-06	1.61767	LymphaticEndothelialCell	0.25
	Fam114a1	1.07108e-18	-0.579917	0.193	0.513	3.45799e-14	0.817887	EpineurialCell	0.25
	Fkbp7	5.25422e-49	-0.579654	0.375	0.599	1.69633e-44	0.391651	EndoNeuralCell	0.25
	Efhd1	5.16568e-11	-0.579507	0.056	0.228	1.66774e-06	1.1738	EpineurialCell	0.25
	Sept9	1.05999e-14	-0.579379	0.082	0.375	3.42217e-10	1.27068	PerineurialCell	0.25
	Cox6b1	1.93232e-16	-0.579376	0.646	0.807	6.23849e-12	0.185999	MyelSchwannCell	0.25
	Cirbp	5.75599e-55	-0.57892	0.198	0.456	1.85832e-50	0.696747	EndoNeuralCell	0.25
	Myl6	2.16266e-24	-0.578429	0.978	0.993	6.98213e-20	0.0127018	EpineurialCell	0.25
	Vkorc1	1.92871e-50	-0.578251	0.361	0.595	6.22686e-46	0.416855	EndoNeuralCell	0.25
	Dleu7	5.69333e-13	-0.57817	0.11	0.392	1.83809e-08	1.05998	PerineurialCell	0.25
	Clic1	1.50778e-12	-0.578091	0.563	0.828	4.86787e-08	0.321705	PerineurialCell	0.25
	Mdk	9.26698e-39	-0.577517	0.598	0.755	2.99184e-34	0.194237	EndoNeuralCell	0.25
	Prrx1	2.70801e-47	-0.577387	0.245	0.481	8.7428e-43	0.561944	EndoNeuralCell	0.25
	Clcn5	1.627e-47	-0.577067	0.096	0.306	5.25278e-43	0.965096	EndoNeuralCell	0.25
	Serpinf1	1.04113e-52	-0.576944	0.805	0.894	3.36127e-48	0.0872834	EndoNeuralCell	0.25
	Ctsd	2.00362e-12	-0.576857	0.645	0.866	6.46869e-08	0.245203	PerineurialCell	0.25
	Foxp2	3.32872e-10	-0.576752	0.29	0.543	1.07468e-05	0.521901	PerineurialCell	0.25
	Tnfsf12	6.66783e-11	-0.576408	0.189	0.449	2.15271e-06	0.719544	LymphaticEndothelialCell	0.25
	Cst3	1.70157e-61	-0.576404	0.859	0.959	5.49351e-57	0.0915747	MicrovascularEndothelialCell	0.25
	Maged1	9.50518e-10	-0.576254	0.563	0.759	3.06875e-05	0.248345	PerineurialCell	0.25
	Ctsz	5.30307e-69	-0.576215	0.71	0.863	1.7121e-64	0.162228	EndoNeuralCell	0.25
	Cbx5	4.7098e-10	-0.576156	0.514	0.728	1.52056e-05	0.289328	PerineurialCell	0.25
	Rala	8.92598e-10	-0.575924	0.4	0.659	2.88175e-05	0.414825	PerineurialCell	0.25
	Mag	4.53967e-32	-0.575819	0.062	0.264	1.46563e-27	1.20357	NonMyelSchwannCell	0.25
	Col6a2	6.94402e-11	-0.57579	0.269	0.565	2.24188e-06	0.616465	PerineurialCell	0.25
	Rpl37a	5.1909e-18	-0.575737	1	0.995	1.67588e-13	0.00416348	LymphaticEndothelialCell	0.25
	Rps27	2.87959e-17	-0.575623	0.987	0.989	9.29675e-13	0.00168107	LymphaticEndothelialCell	0.25
	Mrc2	5.7204e-57	-0.575574	0.114	0.363	1.84683e-52	0.961741	EndoNeuralCell	0.25
	Ptms	3.38318e-28	-0.575527	0.595	0.78	1.09226e-23	0.224792	NonMyelSchwannCell	0.25
	Nr1d1	1.33996e-26	-0.57509	0.141	0.365	4.32604e-22	0.789135	MicrovascularEndothelialCell	0.25
	Cdc42ep5	1.51088e-13	-0.574881	0.16	0.416	4.87787e-09	0.792477	EpineurialCell	0.25
	Fbln5	8.85152e-10	-0.574365	0.272	0.468	2.85771e-05	0.44967	EpineurialCell	0.25
	Adamts5	8.73897e-99	-0.574226	0.667	0.796	2.82138e-94	0.146474	SatelliteGlia	0.25
	Hlf	9.54034e-57	-0.574166	0.094	0.337	3.0801e-52	1.05762	EndoNeuralCell	0.25
	Zfp771	2.3112e-26	-0.573985	0.268	0.49	7.46172e-22	0.49968	MicrovascularEndothelialCell	0.25
	Mxd4	7.28866e-46	-0.573979	0.38	0.604	2.35314e-41	0.383732	EndoNeuralCell	0.25
	Smpdl3a	2.34092e-11	-0.573888	0.451	0.689	7.55765e-07	0.350861	EpineurialCell	0.25
	Gna11	4.78386e-28	-0.573869	0.395	0.6	1.54447e-23	0.346106	MicrovascularEndothelialCell	0.25
	Ecm1	3.68773e-17	-0.573624	0.393	0.513	1.19058e-12	0.220517	EndoNeuralCell	0.25
	Mfge8	4.16559e-30	-0.573622	0.289	0.532	1.34486e-25	0.50499	MicrovascularEndothelialCell	0.25
	Tcf4	1.25339e-46	-0.573275	0.916	0.976	4.04658e-42	0.0524738	MicrovascularEndothelialCell	0.25
	Pdia3	3.83799e-09	-0.573171	0.326	0.496	0.00012391	0.347036	MyelSchwannCell	0.25
	Stmn1	1.78514e-15	-0.573104	0.86	0.931	5.76332e-11	0.0655885	MyelSchwannCell	0.25
	Glis2	3.42921e-14	-0.572929	0.127	0.453	1.10712e-09	1.05114	PerineurialCell	0.25
	Phldb1	1.67784e-48	-0.572858	0.14	0.368	5.4169e-44	0.79872	EndoNeuralCell	0.25
	Kif21a	5.68335e-227	-0.572762	0.849	0.938	1.83487e-222	0.0823764	SatelliteGlia	0.25
	Cadm4	1.15086e-26	-0.572569	0.736	0.85	3.71554e-22	0.118955	NonMyelSchwannCell	0.25
	Ppp2r5a	4.07482e-08	-0.572517	0.588	0.717	0.00131556	0.163829	LymphaticEndothelialCell	0.25
	Rnasel	8.02032e-26	-0.572484	0.093	0.303	2.58936e-21	0.975515	MicrovascularEndothelialCell	0.25
	Fam181b	5.18892e-28	-0.57205	0.181	0.404	1.67524e-23	0.66264	NonMyelSchwannCell	0.25
	Gstt1	2.37072e-13	-0.571899	0.151	0.453	7.65385e-09	0.906435	PerineurialCell	0.25
	Zfp467	1.07476e-29	-0.571733	0.057	0.236	3.46985e-25	1.1719	NonMyelSchwannCell	0.25
	Etfb	1.0403e-51	-0.571693	0.576	0.755	3.3586e-47	0.223193	EndoNeuralCell	0.25
	Hist1h1c	1.29414e-16	-0.571676	0.171	0.326	4.17812e-12	0.532157	NonMyelSchwannCell	0.25
	Egfl8	5.43819e-152	-0.57108	0.671	0.85	1.75572e-147	0.194824	SatelliteGlia	0.25
	Capns1	2.18518e-10	-0.57097	0.781	0.85	7.05486e-06	0.0697384	LymphaticEndothelialCell	0.25
	Tubb2b	2.46348e-16	-0.570642	0.323	0.487	7.95334e-12	0.338041	NonMyelSchwannCell	0.25
	Hadh	9.54267e-26	-0.570569	0.193	0.412	3.08085e-21	0.624225	NonMyelSchwannCell	0.25
	Gpx8	3.20201e-12	-0.57012	0.532	0.712	1.03377e-07	0.239707	EpineurialCell	0.25
	mt-Nd4	3.98547e-17	-0.570101	0.996	0.995	1.28671e-12	0.000826199	LymphaticEndothelialCell	0.25
	Efnb2	7.68473e-09	-0.569637	0.351	0.595	0.000248102	0.433731	PerineurialCell	0.25
	Vamp5	1.3702e-07	-0.569602	0.528	0.668	0.00442368	0.193271	LymphaticEndothelialCell	0.25
	Cdkn2a	1.0918e-26	-0.568969	0.478	0.623	3.52487e-22	0.217472	EndoNeuralCell	0.25
	Efhd1	8.35801e-58	-0.568931	0.069	0.303	2.69838e-53	1.21446	EndoNeuralCell	0.25
	Aplp2	4.31984e-10	-0.568808	0.661	0.849	1.39466e-05	0.205404	PerineurialCell	0.25
	Col1a1	9.62754e-20	-0.568768	0.188	0.377	3.10825e-15	0.570945	NonMyelSchwannCell	0.25
	Spns2	2.75362e-10	-0.568709	0.193	0.444	8.89007e-06	0.683562	LymphaticEndothelialCell	0.25
	Prdx2	6.09257e-11	-0.568695	0.439	0.618	1.96699e-06	0.280585	MyelSchwannCell	0.25
	Anxa5	6.00313e-10	-0.568677	0.833	0.909	1.93811e-05	0.0716326	LymphaticEndothelialCell	0.25
	Mbnl1	1.6497e-12	-0.568557	0.647	0.79	5.32606e-08	0.163794	EpineurialCell	0.25
	Serpinh1	1.98901e-09	-0.568528	0.218	0.405	6.42153e-05	0.508032	MyelSchwannCell	0.25
	Thsd7a	2.96998e-08	-0.568378	0.155	0.369	0.000958859	0.711238	LymphaticEndothelialCell	0.25
	Cox8a	1.02142e-06	-0.568359	0.932	0.979	0.0329764	0.0403415	Pericyte	0.25
	Sypl	5.20317e-09	-0.568339	0.614	0.738	0.000167985	0.150827	LymphaticEndothelialCell	0.25
	Use1	3.46695e-11	-0.568215	0.351	0.651	1.11931e-06	0.506385	PerineurialCell	0.25
	Hist3h2ba	1.09163e-07	-0.568084	0.095	0.237	0.00352434	0.749234	MyelSchwannCell	0.25
	Atp5b	4.65288e-07	-0.567936	0.883	0.923	0.0150218	0.0363008	Pericyte	0.25
	Lama2	2.09968e-07	-0.567907	0.367	0.586	0.00677882	0.383405	PerineurialCell	0.25
	Kctd10	4.69527e-08	-0.567627	0.33	0.535	0.00151587	0.395677	LymphaticEndothelialCell	0.25
	Alox12	4.19633e-26	-0.567579	0.124	0.345	1.35479e-21	0.837888	MicrovascularEndothelialCell	0.25
	Cracr2b	4.6427e-34	-0.567262	0.248	0.526	1.4989e-29	0.61532	MicrovascularEndothelialCell	0.25
	Tmem109	1.59264e-11	-0.567173	0.286	0.591	5.14183e-07	0.59391	PerineurialCell	0.25
	Kctd12	1.25556e-38	-0.567159	0.237	0.451	4.05358e-34	0.526459	EndoNeuralCell	0.25
	Bmpr2	8.10483e-08	-0.567103	0.665	0.781	0.00261664	0.13155	LymphaticEndothelialCell	0.25
	Ergic3	5.43213e-10	-0.566956	0.288	0.529	1.75376e-05	0.497332	LymphaticEndothelialCell	0.25
	Adcy5	3.01833e-12	-0.566635	0.114	0.388	9.74467e-08	1.00125	PerineurialCell	0.25
	Hadh	6.88159e-17	-0.566341	0.148	0.438	2.22172e-12	0.886509	EpineurialCell	0.25
	Cnbp	1.20948e-25	-0.566142	0.505	0.697	3.90481e-21	0.263185	NonMyelSchwannCell	0.25
	Cdon	1.65719e-16	-0.566054	0.146	0.434	5.35024e-12	0.889679	EpineurialCell	0.25
	Trib2	2.03416e-11	-0.565897	0.498	0.78	6.56729e-07	0.36632	PerineurialCell	0.25
	Fgf1	6.00512e-11	-0.565848	0.188	0.453	1.93875e-06	0.717933	PerineurialCell	0.25
	Epb41l2	1.82994e-45	-0.565661	0.303	0.531	5.90795e-41	0.457841	EndoNeuralCell	0.25
	Pam	2.64298e-08	-0.565588	0.576	0.754	0.000853286	0.219728	PerineurialCell	0.25
	Entpd2	2.1156e-160	-0.565536	0.503	0.739	6.83021e-156	0.313881	SatelliteGlia	0.25
	Use1	4.57783e-09	-0.565314	0.515	0.674	0.000147795	0.219441	LymphaticEndothelialCell	0.25
	Atp5o	4.48861e-244	-0.565186	0.76	0.901	1.44915e-239	0.138769	SatelliteGlia	0.25
	Ramp2	6.53651e-09	-0.565172	0.742	0.856	0.000211031	0.116534	LymphaticEndothelialCell	0.25
	Hacd4	5.5446e-11	-0.565141	0.122	0.375	1.79007e-06	0.915529	PerineurialCell	0.25
	S100b	3.67049e-195	-0.564964	0.822	0.941	1.18502e-190	0.1102	SatelliteGlia	0.25
	Ndufa11	7.00792e-280	-0.564907	0.715	0.898	2.26251e-275	0.185725	SatelliteGlia	0.25
	Nfic	7.99167e-23	-0.564771	0.5	0.672	2.58011e-18	0.240893	NonMyelSchwannCell	0.25
	Blvrb	2.01886e-09	-0.564635	0.197	0.449	6.5179e-05	0.671077	LymphaticEndothelialCell	0.25
	Hacd4	5.98497e-16	-0.564619	0.013	0.283	1.93225e-11	2.50923	LymphaticEndothelialCell	0.25
	Tomm6	5.22448e-11	-0.564588	0.396	0.592	1.68672e-06	0.327515	MyelSchwannCell	0.25
	Lrp6	5.78802e-08	-0.564488	0.602	0.697	0.00186866	0.11933	EpineurialCell	0.25
	Slc13a4	2.2389e-34	-0.564402	0.16	0.349	7.22828e-30	0.635037	EndoNeuralCell	0.25
	H2afj	7.73976e-253	-0.564367	0.606	0.854	2.49878e-248	0.279315	SatelliteGlia	0.25
	Atp8a1	1.49228e-20	-0.564353	0.298	0.486	4.81784e-16	0.398231	NonMyelSchwannCell	0.25
	Psap	6.28332e-69	-0.563663	0.796	0.919	2.02857e-64	0.116845	EndoNeuralCell	0.25
	Zfp36l2	9.19953e-08	-0.56355	0.657	0.828	0.00297007	0.188077	PerineurialCell	0.25
	Ahnak	4.82706e-47	-0.563536	0.76	0.886	1.55842e-42	0.124715	EndoNeuralCell	0.25
	Gatm	7.00509e-127	-0.563357	0.911	0.962	2.26159e-122	0.0442719	SatelliteGlia	0.25
	Rps20	1.24639e-18	-0.563356	0.996	1	4.02398e-14	0.00325752	LymphaticEndothelialCell	0.25
	Ahnak2	4.35478e-09	-0.563335	0.278	0.539	0.000140594	0.538097	PerineurialCell	0.25
	Sned1	6.50464e-33	-0.563291	0.119	0.377	2.10002e-28	0.937088	MicrovascularEndothelialCell	0.25
	Aplnr	6.09449e-38	-0.562545	0.029	0.276	1.96761e-33	1.82855	MicrovascularEndothelialCell	0.25
	Sparc	2.43291e-11	-0.56204	0.878	0.948	7.85464e-07	0.0621988	PerineurialCell	0.25
	Capg	5.91695e-08	-0.561987	0.298	0.461	0.00191029	0.353744	MyelSchwannCell	0.25
	Ndrg1	1.36944e-21	-0.561652	0.937	0.973	4.42122e-17	0.0305486	MyelSchwannCell	0.25
	Pdia3	3.67268e-21	-0.56163	0.435	0.62	1.18573e-16	0.287134	NonMyelSchwannCell	0.25
	Fam13c	1.66203e-24	-0.561556	0.389	0.592	5.36585e-20	0.340205	MicrovascularEndothelialCell	0.25
	Thrsp	2.62551e-30	-0.561511	0.436	0.663	8.47645e-26	0.339535	MicrovascularEndothelialCell	0.25
	Atp5d	2.99251e-12	-0.561435	0.575	0.721	9.66133e-08	0.183273	MyelSchwannCell	0.25
	Ucp2	1.32863e-09	-0.561325	0.184	0.431	4.28948e-05	0.689295	PerineurialCell	0.25
	Prdx4	4.15023e-08	-0.561182	0.262	0.465	0.0013399	0.464469	LymphaticEndothelialCell	0.25
	Smco3	5.99693e-08	-0.561053	0.186	0.351	0.00193611	0.514017	MyelSchwannCell	0.25
	Jup	1.36766e-31	-0.560854	0.217	0.47	4.4155e-27	0.625332	MicrovascularEndothelialCell	0.25
	Cnpy2	2.14719e-13	-0.56078	0.65	0.813	6.93221e-09	0.181028	EpineurialCell	0.25
	Ecm2	4.4216e-42	-0.560545	0.212	0.434	1.42751e-37	0.579395	EndoNeuralCell	0.25
	Tpi1	2.21053e-24	-0.560079	0.487	0.693	7.13668e-20	0.285043	NonMyelSchwannCell	0.25
	Ptgfrn	2.36107e-13	-0.55986	0.165	0.419	7.62271e-09	0.752721	EpineurialCell	0.25
	Amotl1	2.27891e-07	-0.559712	0.356	0.535	0.00735745	0.328921	LymphaticEndothelialCell	0.25
	Tmco1	1.48549e-27	-0.559474	0.42	0.628	4.79589e-23	0.324704	MicrovascularEndothelialCell	0.25
	Uqcc2	6.80058e-10	-0.559038	0.33	0.513	2.19557e-05	0.355823	MyelSchwannCell	0.25
	Srsf2	1.97037e-09	-0.558979	0.396	0.569	6.36134e-05	0.292305	MyelSchwannCell	0.25
	Aff3	1.06891e-15	-0.558919	0.109	0.371	3.45097e-11	0.987656	EpineurialCell	0.25
	Eif3f	1.03993e-33	-0.55885	0.685	0.81	3.3574e-29	0.13514	MicrovascularEndothelialCell	0.25
	Nfat5	3.00141e-08	-0.558828	0.622	0.765	0.000969004	0.166835	LymphaticEndothelialCell	0.25
	Psip1	7.37355e-42	-0.558535	0.403	0.61	2.38055e-37	0.33402	EndoNeuralCell	0.25
	Tspan15	2.23161e-10	-0.558528	0.368	0.552	7.20476e-06	0.326717	MyelSchwannCell	0.25
	Sfrp1	9.71481e-08	-0.558465	0.122	0.323	0.00313643	0.784446	PerineurialCell	0.25
	Egr3	6.989e-08	-0.558182	0.449	0.672	0.0022564	0.324719	PerineurialCell	0.25
	Syt15	2.59715e-08	-0.557884	0.09	0.289	0.000838489	0.938954	LymphaticEndothelialCell	0.25
	Itpkb	1.56389e-07	-0.557506	0.27	0.476	0.00504903	0.45604	LymphaticEndothelialCell	0.25
	Etfb	1.30573e-10	-0.557267	0.361	0.562	4.21556e-06	0.355854	MyelSchwannCell	0.25
	Rcn3	8.36199e-34	-0.557219	0.095	0.347	2.69967e-29	1.0414	MicrovascularEndothelialCell	0.25
	Slco2b1	4.91157e-54	-0.556638	0.051	0.263	1.5857e-49	1.31727	EndoNeuralCell	0.25
	H1f0	9.49552e-24	-0.556375	0.268	0.481	3.06563e-19	0.46947	MicrovascularEndothelialCell	0.25
	F11r	2.69661e-09	-0.55584	0.376	0.608	8.70599e-05	0.385384	PerineurialCell	0.25
	Cox20	1.59994e-49	-0.555781	0.224	0.464	5.16541e-45	0.583916	EndoNeuralCell	0.25
	Use1	1.97241e-12	-0.555642	0.431	0.659	6.36794e-08	0.34038	EpineurialCell	0.25
	Stxbp6	3.15151e-42	-0.555482	0.231	0.454	1.01747e-37	0.541482	EndoNeuralCell	0.25
	Park7	1.19946e-15	-0.555145	0.608	0.816	3.87245e-11	0.235657	EpineurialCell	0.25
	Atxn1	7.07107e-31	-0.55493	0.13	0.376	2.28289e-26	0.850271	MicrovascularEndothelialCell	0.25
	Rps4x	1.46834e-64	-0.55472	0.989	0.992	4.74054e-60	0.0024239	MicrovascularEndothelialCell	0.25
	Hpgd	5.80708e-22	-0.554675	0.139	0.283	1.87481e-17	0.568937	EndoNeuralCell	0.25
	Hadh	6.0433e-12	-0.554663	0.116	0.385	1.95108e-07	0.959969	LymphaticEndothelialCell	0.25
	Rpl7	1.96717e-19	-0.554586	0.996	1	6.35101e-15	0.00320681	LymphaticEndothelialCell	0.25
	Aspa	6.28921e-45	-0.554516	0.137	0.353	2.03047e-40	0.757184	EndoNeuralCell	0.25
	Cd248	2.49929e-17	-0.554409	0.016	0.297	8.06897e-13	2.33641	PerineurialCell	0.25
	Pabpn1	8.87663e-23	-0.554163	0.374	0.572	2.86582e-18	0.339688	NonMyelSchwannCell	0.25
	Tspan9	7.14329e-08	-0.55414	0.249	0.455	0.00230621	0.481945	LymphaticEndothelialCell	0.25
	Itm2b	5.26567e-119	-0.554121	0.995	0.998	1.70002e-114	0.0024067	EndoNeuralCell	0.25
	Inka1	9.25468e-36	-0.553898	0.095	0.36	2.98787e-31	1.06459	MicrovascularEndothelialCell	0.25
	Slc50a1	1.02704e-12	-0.553864	0.224	0.547	3.31581e-08	0.713398	PerineurialCell	0.25
	Bmp1	1.73833e-07	-0.553758	0.253	0.487	0.00561219	0.52318	PerineurialCell	0.25
	Col4a3bp	1.34736e-26	-0.553694	0.256	0.484	4.34995e-22	0.508768	MicrovascularEndothelialCell	0.25
	Scarf2	1.13347e-13	-0.553673	0.21	0.468	3.6594e-09	0.640109	EpineurialCell	0.25
	Rhoc	1.4552e-23	-0.553646	0.443	0.641	4.69811e-19	0.295103	NonMyelSchwannCell	0.25
	Tspan18	2.67156e-07	-0.553472	0.116	0.299	0.00862514	0.75605	LymphaticEndothelialCell	0.25
	Fam234a	4.58205e-59	-0.553379	0.072	0.311	1.47932e-54	1.16809	EndoNeuralCell	0.25
	Laptm4a	4.12401e-96	-0.553297	0.954	0.981	1.33144e-91	0.0222779	EndoNeuralCell	0.25
	Eln	1.55592e-07	-0.553211	0.087	0.232	0.00502328	0.782809	EpineurialCell	0.25
	Serpinh1	1.34565e-06	-0.553134	0.607	0.808	0.0434443	0.228255	VSMC	0.25
	Tgfbr3	1.26719e-06	-0.552886	0.442	0.615	0.0409113	0.263472	LymphaticEndothelialCell	0.25
	Sft2d2	2.62545e-09	-0.552584	0.163	0.39	8.47627e-05	0.695481	LymphaticEndothelialCell	0.25
	Ppib	1.21868e-13	-0.552493	0.807	0.92	3.9345e-09	0.104457	LymphaticEndothelialCell	0.25
	Rab3il1	5.83292e-16	-0.552465	0.052	0.358	1.88316e-11	1.53771	LymphaticEndothelialCell	0.25
	Gfra2	5.37467e-48	-0.552461	0.11	0.331	1.73521e-43	0.878036	EndoNeuralCell	0.25
	Rpl13a	2.41564e-17	-0.552342	0.967	0.987	7.7989e-13	0.016313	PerineurialCell	0.25
	Matn2	3.55691e-11	-0.552312	0.506	0.772	1.14835e-06	0.336614	PerineurialCell	0.25
	Unc45b	2.76328e-10	-0.552114	0.258	0.519	8.92126e-06	0.55673	LymphaticEndothelialCell	0.25
	Plpp3	7.60986e-11	-0.552038	0.755	0.897	2.45684e-06	0.137254	PerineurialCell	0.25
	Ier2	7.05866e-14	-0.551958	0.854	0.866	2.27889e-09	0.0111114	EndoNeuralCell	0.25
	Atp5h	3.4342e-14	-0.551895	0.67	0.812	1.10873e-09	0.153051	MyelSchwannCell	0.25
	Cdh10	8.34238e-35	-0.551815	0.025	0.2	2.69334e-30	1.65542	NonMyelSchwannCell	0.25
	Actb	5.30178e-11	-0.551808	1	1	1.71168e-06	0	VSMC	0.25
	Dusp6	6.03546e-07	-0.551752	0.306	0.517	0.0194855	0.417473	PerineurialCell	0.25
	Meox2	1.48669e-10	-0.551661	0.193	0.423	4.79979e-06	0.624509	EpineurialCell	0.25
	Cox8a	0	-0.551624	0.969	0.99	0	0.0170627	SatelliteGlia	0.25
	Cox6c	3.25004e-47	-0.551551	0.899	0.945	1.04927e-42	0.0397079	MicrovascularEndothelialCell	0.25
	Dmd	8.17895e-22	-0.55139	0.435	0.615	2.64058e-17	0.275458	NonMyelSchwannCell	0.25
	Slc25a11	4.24747e-14	-0.550976	0.171	0.5	1.37129e-09	0.852871	PerineurialCell	0.25
	Ppib	1.29936e-31	-0.550821	0.628	0.825	4.19499e-27	0.216819	NonMyelSchwannCell	0.25
	Edil3	1.75242e-20	-0.550667	0.255	0.448	5.65767e-16	0.447692	NonMyelSchwannCell	0.25
	Lrp5	4.17532e-08	-0.550661	0.18	0.385	0.001348	0.603997	LymphaticEndothelialCell	0.25
	Gpx4	2.13993e-33	-0.550555	0.743	0.874	6.90877e-29	0.128979	NonMyelSchwannCell	0.25
	Dynll1	3.11963e-17	-0.550294	0.972	0.982	1.00717e-12	0.00812602	MyelSchwannCell	0.25
	Atraid	3.25851e-30	-0.550094	0.363	0.602	1.05201e-25	0.401454	MicrovascularEndothelialCell	0.25
	Atp5h	2.97279e-43	-0.55004	0.85	0.931	9.59765e-39	0.0722302	MicrovascularEndothelialCell	0.25
	Lrrc4c	1.22191e-19	-0.550012	0.155	0.324	3.94494e-15	0.585059	NonMyelSchwannCell	0.25
	Ptp4a2	1.07444e-10	-0.549907	0.72	0.85	3.46883e-06	0.131684	EpineurialCell	0.25
	Prdx1	1.62721e-11	-0.549666	0.649	0.795	5.25346e-07	0.160907	MyelSchwannCell	0.25
	Pigp	4.14807e-34	-0.549572	0.164	0.435	1.3392e-29	0.77342	MicrovascularEndothelialCell	0.25
	Dstn	3.57412e-08	-0.549422	0.871	0.909	0.00115391	0.0338485	LymphaticEndothelialCell	0.25
	Efnb3	9.3473e-16	-0.549225	0.037	0.319	3.01778e-11	1.70695	PerineurialCell	0.25
	Thbs2	1.76861e-07	-0.549058	0.238	0.416	0.00570995	0.442332	EpineurialCell	0.25
	Ebf2	4.84663e-08	-0.548976	0.227	0.412	0.00156473	0.472092	EpineurialCell	0.25
	Crip1	1.72026e-26	-0.54893	0.526	0.753	5.55387e-22	0.284119	NonMyelSchwannCell	0.25
	Tjp2	2.36384e-29	-0.548881	0.207	0.453	7.63165e-25	0.620167	MicrovascularEndothelialCell	0.25
	Capg	4.23222e-22	-0.548814	0.357	0.566	1.36637e-17	0.364894	NonMyelSchwannCell	0.25
	Tec	6.5601e-11	-0.548441	0.18	0.466	2.11793e-06	0.752641	PerineurialCell	0.25
	Gask1b	4.20195e-08	-0.548356	0.197	0.401	0.0013566	0.562286	LymphaticEndothelialCell	0.25
	Fasn	1.10875e-202	-0.548209	0.586	0.822	3.5796e-198	0.267656	SatelliteGlia	0.25
	Vamp5	3.01788e-53	-0.548205	0.131	0.367	9.74324e-49	0.814746	EndoNeuralCell	0.25
	Rpl7	4.39044e-63	-0.548141	0.99	0.994	1.41745e-58	0.00318871	MicrovascularEndothelialCell	0.25
	Hprt	4.39998e-27	-0.547969	0.516	0.684	1.42053e-22	0.222818	MicrovascularEndothelialCell	0.25
	Glis2	5.3231e-13	-0.547851	0.157	0.397	1.71856e-08	0.733227	EpineurialCell	0.25
	Col5a3	5.01504e-39	-0.547714	0.194	0.405	1.6191e-34	0.581597	EndoNeuralCell	0.25
	Cyp2j6	9.14492e-08	-0.547574	0.221	0.379	0.00295244	0.426094	MyelSchwannCell	0.25
	Itgbl1	4.23719e-35	-0.547455	0.148	0.334	1.36798e-30	0.642846	EndoNeuralCell	0.25
	Ldhb	3.6789e-17	-0.547421	0.835	0.921	1.18773e-12	0.0774189	MyelSchwannCell	0.25
	Hpca	1.58289e-36	-0.5474	0.107	0.284	5.11036e-32	0.770889	EndoNeuralCell	0.25
	Efr3b	1.71601e-33	-0.547398	0.148	0.413	5.54013e-29	0.810444	MicrovascularEndothelialCell	0.25
	Colec12	1.52478e-39	-0.547311	0.333	0.541	4.92274e-35	0.383175	EndoNeuralCell	0.25
	Mtss2	3.23178e-24	-0.547263	0.145	0.34	1.04338e-19	0.672847	NonMyelSchwannCell	0.25
	Fcgrt	4.6111e-12	-0.547233	0.453	0.746	1.48869e-07	0.393823	PerineurialCell	0.25
	Capg	5.77902e-07	-0.547158	0.314	0.479	0.0186576	0.333361	EpineurialCell	0.25
	Rps12	1.01475e-17	-0.546889	1	1	3.27612e-13	0	LymphaticEndothelialCell	0.25
	Lgr5	1.55528e-214	-0.546642	0.309	0.628	5.02121e-210	0.5593	SatelliteGlia	0.25
	Col6a1	1.28154e-32	-0.546635	0.547	0.689	4.13746e-28	0.182009	EndoNeuralCell	0.25
	S100a1	4.82587e-07	-0.54653	0.221	0.363	0.0155803	0.391272	MyelSchwannCell	0.25
	Gstt1	1.91199e-13	-0.546529	0.246	0.517	6.17288e-09	0.585607	EpineurialCell	0.25
	Frmd6	1.87777e-09	-0.546321	0.297	0.502	6.06239e-05	0.413687	EpineurialCell	0.25
	Rpl26	2.13205e-69	-0.546049	0.99	0.995	6.88334e-65	0.00396868	MicrovascularEndothelialCell	0.25
	Ar	7.09471e-14	-0.545882	0.21	0.487	2.29053e-09	0.662444	EpineurialCell	0.25
	Cdh5	1.53219e-11	-0.545824	0.494	0.759	4.94668e-07	0.338186	PerineurialCell	0.25
	Smim5	7.10805e-13	-0.545617	0.078	0.349	2.29483e-08	1.17944	PerineurialCell	0.25
	Rap1a	5.44824e-10	-0.545226	0.494	0.707	1.75897e-05	0.28199	PerineurialCell	0.25
	Ak3	1.34892e-33	-0.545204	0.19	0.464	4.35498e-29	0.702289	MicrovascularEndothelialCell	0.25
	Shpk	4.48345e-22	-0.545184	0.204	0.403	1.44748e-17	0.535483	NonMyelSchwannCell	0.25
	Dnm3	7.95129e-24	-0.545133	0.503	0.669	2.56707e-19	0.224293	MicrovascularEndothelialCell	0.25
	Fam171a1	6.47026e-23	-0.545026	0.268	0.463	2.08892e-18	0.429904	MicrovascularEndothelialCell	0.25
	Ndufa8	6.46019e-26	-0.544996	0.547	0.694	2.08567e-21	0.187148	MicrovascularEndothelialCell	0.25
	Il33	2.2997e-48	-0.544956	0.165	0.409	7.42458e-44	0.71369	EndoNeuralCell	0.25
	Smarca2	2.43424e-11	-0.54469	0.2	0.487	7.85894e-07	0.699337	PerineurialCell	0.25
	Car11	1.01879e-12	-0.544637	0.09	0.362	3.28917e-08	1.09362	PerineurialCell	0.25
	Ctsh	2.07165e-08	-0.544603	0.457	0.644	0.000668833	0.269505	EpineurialCell	0.25
	Selenbp1	9.14766e-15	-0.544264	0.057	0.332	2.95332e-10	1.38359	PerineurialCell	0.25
	Rusc1	1.02075e-26	-0.544234	0.178	0.407	3.2955e-22	0.649351	MicrovascularEndothelialCell	0.25
	Olfml2b	4.76033e-10	-0.544206	0.196	0.408	1.53687e-05	0.575613	EpineurialCell	0.25
	Abca8a	6.97166e-33	-0.544119	0.828	0.939	2.2508e-28	0.0987545	NonMyelSchwannCell	0.25
	Ptn	0	-0.544033	0.95	0.989	0	0.0315773	SatelliteGlia	0.25
	Plscr4	6.18719e-13	-0.543915	0.106	0.392	1.99754e-08	1.02625	PerineurialCell	0.25
	Ndrg2	1.73317e-08	-0.54384	0.673	0.853	0.000559553	0.18596	PerineurialCell	0.25
	Oaf	2.82773e-15	-0.543771	0.134	0.393	9.12933e-11	0.844089	EpineurialCell	0.25
	Wsb1	3.20368e-17	-0.543463	0.351	0.519	1.03431e-12	0.306656	NonMyelSchwannCell	0.25
	Gm525	5.09051e-32	-0.543446	0.032	0.252	1.64347e-27	1.61797	MicrovascularEndothelialCell	0.25
	Mob3b	6.31853e-09	-0.542877	0.098	0.26	0.000203994	0.76418	MyelSchwannCell	0.25
	Olfml2a	1.24024e-14	-0.542744	0.059	0.281	4.00413e-10	1.22213	EpineurialCell	0.25
	Npc2	3.67752e-08	-0.542607	0.635	0.754	0.00118729	0.134462	LymphaticEndothelialCell	0.25
	Gnaq	7.37915e-10	-0.542388	0.433	0.69	2.38236e-05	0.364608	PerineurialCell	0.25
	Gtf2i	4.38741e-24	-0.542262	0.203	0.411	1.41648e-19	0.551835	NonMyelSchwannCell	0.25
	Retreg1	2.94128e-24	-0.541942	0.357	0.575	9.49593e-20	0.372659	NonMyelSchwannCell	0.25
	Slc38a2	8.72349e-28	-0.541722	0.732	0.858	2.81638e-23	0.124127	NonMyelSchwannCell	0.25
	Oxct1	1.95354e-12	-0.541434	0.283	0.539	6.30701e-08	0.503253	EpineurialCell	0.25
	Gpd1	3.55127e-218	-0.541401	0.283	0.608	1.14653e-213	0.59731	SatelliteGlia	0.25
	Eif1	7.16078e-35	-0.54099	1	0.999	2.31186e-30	0.000780873	MyelSchwannCell	0.25
	Rex1bd	3.59111e-10	-0.54065	0.288	0.485	1.15939e-05	0.406522	MyelSchwannCell	0.25
	Serpinh1	3.71921e-10	-0.540632	0.641	0.828	1.20075e-05	0.199659	PerineurialCell	0.25
	Antxr2	9.56016e-10	-0.540441	0.143	0.337	3.0865e-05	0.668378	EpineurialCell	0.25
	Csrp2	2.0694e-11	-0.540423	0.345	0.61	6.68106e-07	0.444341	EpineurialCell	0.25
	Timp2	1.78868e-44	-0.540339	0.688	0.813	5.77474e-40	0.130139	EndoNeuralCell	0.25
	Cygb	1.0425e-06	-0.540264	0.627	0.753	0.0336571	0.142729	EpineurialCell	0.25
	Stmn1	1.28808e-24	-0.540172	0.675	0.834	4.15856e-20	0.164839	NonMyelSchwannCell	0.25
	Ctsz	5.56188e-12	-0.540046	0.725	0.85	1.79565e-07	0.123931	EpineurialCell	0.25
	Maf	6.25142e-196	-0.539362	0.774	0.91	2.01827e-191	0.125959	SatelliteGlia	0.25
	Gstm1	9.24947e-16	-0.539122	0.487	0.757	2.98619e-11	0.343082	EpineurialCell	0.25
	Atraid	2.81759e-16	-0.539056	0.602	0.824	9.0966e-12	0.244128	EpineurialCell	0.25
	Nav1	6.01647e-08	-0.538976	0.305	0.468	0.00194242	0.332924	EpineurialCell	0.25
	P4hb	4.02659e-19	-0.538972	0.271	0.457	1.29998e-14	0.406331	NonMyelSchwannCell	0.25
	Oaz1	2.38683e-16	-0.538964	0.832	0.934	7.70587e-12	0.0899202	MyelSchwannCell	0.25
	Atp5l	5.58504e-42	-0.538788	0.855	0.922	1.80313e-37	0.0586429	MicrovascularEndothelialCell	0.25
	Ttc3	2.29898e-08	-0.5387	0.424	0.655	0.000742225	0.337996	PerineurialCell	0.25
	Clstn1	5.0873e-07	-0.538462	0.378	0.545	0.0164244	0.284237	LymphaticEndothelialCell	0.25
	Pkhd1l1	1.94492e-12	-0.538336	0.017	0.241	6.27918e-08	2.05932	LymphaticEndothelialCell	0.25
	Sulf2	1.6854e-07	-0.537905	0.406	0.554	0.00544133	0.241199	EpineurialCell	0.25
	Smim14	5.93144e-13	-0.537768	0.633	0.831	1.91497e-08	0.211151	EpineurialCell	0.25
	Uqcr11	8.70766e-34	-0.537761	0.701	0.838	2.81127e-29	0.138492	MicrovascularEndothelialCell	0.25
	Tpst2	3.28656e-27	-0.537739	0.375	0.589	1.06107e-22	0.35027	MicrovascularEndothelialCell	0.25
	Mir99ahg	6.37842e-09	-0.537703	0.278	0.517	0.000205927	0.481285	PerineurialCell	0.25
	Fermt2	2.6393e-10	-0.537666	0.502	0.754	8.52098e-06	0.315544	PerineurialCell	0.25
	Pabpn1	1.814e-08	-0.537507	0.365	0.538	0.000585651	0.300847	MyelSchwannCell	0.25
	Rhobtb3	3.06505e-19	-0.537204	0.195	0.374	9.8955e-15	0.504735	NonMyelSchwannCell	0.25
	Adam10	4.0934e-08	-0.536693	0.323	0.489	0.00132155	0.321103	MyelSchwannCell	0.25
	Cd151	2.12894e-08	-0.536571	0.562	0.69	0.000687327	0.158839	LymphaticEndothelialCell	0.25
	Pfdn5	3.64431e-13	-0.536397	0.873	0.935	1.17656e-08	0.0530951	PerineurialCell	0.25
	Efemp1	7.25567e-45	-0.536304	0.764	0.866	2.34249e-40	0.0969606	EndoNeuralCell	0.25
	Ndufb8	6.67701e-12	-0.536135	0.498	0.691	2.15567e-07	0.253345	MyelSchwannCell	0.25
	Gm2a	2.49356e-10	-0.535952	0.233	0.504	8.05046e-06	0.596563	PerineurialCell	0.25
	Nucb1	2.11153e-09	-0.535783	0.558	0.738	6.81706e-05	0.216111	LymphaticEndothelialCell	0.25
	Hexa	3.71957e-08	-0.535686	0.236	0.439	0.00120086	0.47967	LymphaticEndothelialCell	0.25
	Ptms	0	-0.535672	0.914	0.977	0	0.0515125	SatelliteGlia	0.25
	Sfrp1	5.26721e-17	-0.535658	0.2	0.363	1.70052e-12	0.460647	NonMyelSchwannCell	0.25
	Ndn	3.78484e-10	-0.53525	0.29	0.556	1.22194e-05	0.502616	PerineurialCell	0.25
	Calml4	2.20667e-19	-0.535236	0.059	0.333	7.12422e-15	1.33633	EpineurialCell	0.25
	Mtss1	8.75289e-08	-0.535082	0.189	0.401	0.00282587	0.580677	LymphaticEndothelialCell	0.25
	Fdft1	2.48151e-07	-0.535008	0.196	0.347	0.00801157	0.440889	MyelSchwannCell	0.25
	Mfhas1	4.46748e-29	-0.534962	0.206	0.452	1.44233e-24	0.606473	MicrovascularEndothelialCell	0.25
	Ptprz1	3.39175e-22	-0.534913	0.301	0.522	1.09503e-17	0.424873	NonMyelSchwannCell	0.25
	Hsp90b1	1.43078e-20	-0.534838	0.625	0.774	4.61928e-16	0.164985	NonMyelSchwannCell	0.25
	Vamp8	8.49957e-28	-0.534831	0.49	0.682	2.74409e-23	0.255108	MicrovascularEndothelialCell	0.25
	Fli1	2.13462e-22	-0.534397	0.486	0.64	6.89162e-18	0.212217	MicrovascularEndothelialCell	0.25
	Smpdl3a	3.71496e-11	-0.534328	0.077	0.321	1.19937e-06	1.10052	LymphaticEndothelialCell	0.25
	Gatm	1.11022e-08	-0.534056	0.107	0.332	0.000358435	0.872415	LymphaticEndothelialCell	0.25
	Uaca	2.59986e-22	-0.533939	0.568	0.707	8.39366e-18	0.168628	MicrovascularEndothelialCell	0.25
	Ddr2	1.00458e-08	-0.533564	0.499	0.659	0.000324328	0.214086	EpineurialCell	0.25
	Myoc	9.10851e-10	-0.533486	0.339	0.44	2.94068e-05	0.200707	EndoNeuralCell	0.25
	Dhrs7	2.23082e-31	-0.533376	0.198	0.456	7.2022e-27	0.641933	MicrovascularEndothelialCell	0.25
	Tbcb	1.56615e-07	-0.533172	0.302	0.455	0.00505631	0.315273	MyelSchwannCell	0.25
	Omd	9.29635e-11	-0.532665	0.146	0.367	3.00133e-06	0.708341	EpineurialCell	0.25
	Tuba1b	3.17924e-11	-0.532626	0.73	0.809	1.02642e-06	0.078958	MyelSchwannCell	0.25
	Gpr37l1	5.07264e-278	-0.532598	0.89	0.963	1.6377e-273	0.0605725	SatelliteGlia	0.25
	Dusp3	4.05406e-07	-0.53245	0.262	0.465	0.0130885	0.440688	LymphaticEndothelialCell	0.25
	Actg1	3.33957e-52	-0.532263	0.99	0.998	1.07818e-47	0.00618025	MicrovascularEndothelialCell	0.25
	Hadh	1.4733e-33	-0.532193	0.129	0.384	4.75655e-29	0.837527	MicrovascularEndothelialCell	0.25
	Foxd2	3.54233e-10	-0.531958	0.273	0.56	1.14364e-05	0.551387	PerineurialCell	0.25
	Gm12216	1.95969e-18	-0.531914	0.606	0.741	6.32687e-14	0.154338	MicrovascularEndothelialCell	0.25
	Dusp26	1.64371e-26	-0.531591	0.246	0.484	5.30673e-22	0.519017	MicrovascularEndothelialCell	0.25
	Ncoa4	3.11715e-27	-0.531524	0.27	0.493	1.00637e-22	0.461695	MicrovascularEndothelialCell	0.25
	Mpc2	8.60354e-13	-0.531424	0.65	0.813	2.77765e-08	0.171552	EpineurialCell	0.25
	Fndc1	1.11299e-10	-0.531405	0.087	0.277	3.5933e-06	0.887865	EpineurialCell	0.25
	Ndufa13	7.88261e-08	-0.531356	0.907	0.966	0.0025449	0.0483112	VSMC	0.25
	Txndc5	2.28476e-12	-0.531185	0.434	0.674	7.37636e-08	0.33733	EpineurialCell	0.25
	Ndn	6.82883e-43	-0.531163	0.393	0.604	2.20469e-38	0.32933	EndoNeuralCell	0.25
	Ndufb4	2.47447e-08	-0.531135	0.432	0.576	0.000798882	0.22044	MyelSchwannCell	0.25
	Hexim1	3.30257e-18	-0.530951	0.478	0.653	1.06623e-13	0.238966	NonMyelSchwannCell	0.25
	Gstt2	2.21849e-32	-0.530894	0.1	0.347	7.16241e-28	0.952916	MicrovascularEndothelialCell	0.25
	Tbcb	5.02432e-19	-0.530893	0.309	0.49	1.6221e-14	0.353136	NonMyelSchwannCell	0.25
	Blvrb	1.66978e-44	-0.530775	0.262	0.493	5.39089e-40	0.484076	EndoNeuralCell	0.25
	Erbb3	2.04947e-25	-0.530772	0.602	0.764	6.61671e-21	0.182484	NonMyelSchwannCell	0.25
	Kcnh2	1.63984e-28	-0.530742	0.033	0.189	5.29423e-24	1.33631	NonMyelSchwannCell	0.25
	Ndufs5	5.78849e-32	-0.530715	0.678	0.834	1.86881e-27	0.158557	MicrovascularEndothelialCell	0.25
	Nfia	2.97696e-11	-0.530684	0.641	0.798	9.61112e-07	0.16773	EpineurialCell	0.25
	Tpp1	3.75418e-10	-0.530571	0.159	0.406	1.21204e-05	0.717569	LymphaticEndothelialCell	0.25
	S100a13	3.3961e-20	-0.530323	0.429	0.627	1.09643e-15	0.290345	NonMyelSchwannCell	0.25
	Efhd1	4.95549e-32	-0.530317	0.035	0.209	1.59988e-27	1.36718	NonMyelSchwannCell	0.25
	Ptms	6.01115e-15	-0.530193	0.832	0.911	1.9407e-10	0.0693849	MyelSchwannCell	0.25
	Grn	1.1471e-07	-0.530033	0.455	0.626	0.00370342	0.243971	LymphaticEndothelialCell	0.25
	Vat1	3.41255e-13	-0.530014	0.331	0.592	1.10174e-08	0.444557	EpineurialCell	0.25
	Grb14	6.60594e-08	-0.529981	0.211	0.374	0.00213273	0.437654	MyelSchwannCell	0.25
	Egr1	8.36678e-33	-0.529975	0.931	0.964	2.70121e-28	0.0266323	EndoNeuralCell	0.25
	Ptprs	4.07905e-12	-0.529729	0.216	0.449	1.31692e-07	0.559224	EpineurialCell	0.25
	Calr	1.19808e-220	-0.529518	0.806	0.932	3.868e-216	0.11096	SatelliteGlia	0.25
	Calm1	4.5211e-13	-0.528883	0.914	0.974	1.45964e-08	0.0485131	PerineurialCell	0.25
	Sgcd	4.44906e-09	-0.528699	0.035	0.17	0.000143638	1.20547	MyelSchwannCell	0.25
	Cox6b2	6.03746e-43	-0.528664	0.055	0.233	1.94919e-38	1.1011	EndoNeuralCell	0.25
	Mxd4	1.55064e-12	-0.528254	0.389	0.637	5.00625e-08	0.375864	EpineurialCell	0.25
	Vim	6.20605e-09	-0.528106	0.865	0.961	0.000200362	0.0801855	PerineurialCell	0.25
	Calm3	8.00558e-13	-0.527871	0.496	0.715	2.5846e-08	0.278506	EpineurialCell	0.25
	Hmgn3	2.53846e-22	-0.52784	0.192	0.385	8.19541e-18	0.529818	NonMyelSchwannCell	0.25
	Actb	4.55656e-72	-0.527791	0.988	0.99	1.47108e-67	0.00153982	EndoNeuralCell	0.25
	Cox5a	2.25777e-229	-0.527711	0.742	0.895	7.28921e-225	0.142729	SatelliteGlia	0.25
	Abi3bp	6.51367e-07	-0.527668	0.094	0.273	0.0210294	0.811637	LymphaticEndothelialCell	0.25
	Ptpn18	4.58971e-09	-0.527518	0.215	0.455	0.000148179	0.570525	LymphaticEndothelialCell	0.25
	Ddrgk1	1.06846e-26	-0.52728	0.487	0.662	3.44954e-22	0.233537	MicrovascularEndothelialCell	0.25
	Gtf2i	4.5018e-11	-0.527271	0.224	0.526	1.45341e-06	0.649366	PerineurialCell	0.25
	Ddah2	7.08569e-190	-0.527223	0.537	0.801	2.28761e-185	0.304144	SatelliteGlia	0.25
	Mvb12b	1.19042e-22	-0.527216	0.188	0.387	3.84329e-18	0.549147	NonMyelSchwannCell	0.25
	Csgalnact1	3.61532e-12	-0.527208	0.073	0.337	1.16721e-07	1.16343	LymphaticEndothelialCell	0.25
	Cited2	6.1298e-19	-0.526949	0.431	0.599	1.97901e-14	0.250231	MicrovascularEndothelialCell	0.25
	Col5a1	1.09531e-12	-0.526937	0.069	0.332	3.5362e-08	1.1943	PerineurialCell	0.25
	Itpr1	5.26098e-08	-0.526719	0.275	0.497	0.00169851	0.449719	LymphaticEndothelialCell	0.25
	Rbp1	2.32398e-09	-0.526706	0.63	0.816	7.50297e-05	0.196576	EpineurialCell	0.25
	Dapk2	2.82614e-13	-0.526653	0.098	0.392	9.12418e-09	1.0533	PerineurialCell	0.25
	Sema3b	7.80067e-22	-0.526592	0.519	0.698	2.51845e-17	0.225114	NonMyelSchwannCell	0.25
	S100a13	4.01382e-44	-0.526533	0.38	0.608	1.29586e-39	0.357027	EndoNeuralCell	0.25
	Tuba1a	7.38256e-12	-0.526464	0.935	0.991	2.38346e-07	0.0441802	PerineurialCell	0.25
	Abi3bp	1.37377e-06	-0.526459	0.681	0.76	0.0443523	0.0833618	EpineurialCell	0.25
	Mindy2	9.79873e-09	-0.52642	0.327	0.565	0.000316352	0.415324	PerineurialCell	0.25
	Rpl13a	7.84046e-72	-0.526184	0.992	0.996	2.53129e-67	0.00305482	MicrovascularEndothelialCell	0.25
	Csrp1	1.5184e-09	-0.526114	0.649	0.849	4.90216e-05	0.203893	PerineurialCell	0.25
	Ptgis	8.60526e-07	-0.526024	0.19	0.341	0.0277821	0.443843	EpineurialCell	0.25
	Romo1	5.45351e-07	-0.525716	0.351	0.491	0.0176067	0.254578	MyelSchwannCell	0.25
	Htra1	4.82262e-48	-0.525328	0.635	0.809	1.55698e-43	0.18354	EndoNeuralCell	0.25
	Ypel3	4.20033e-09	-0.525319	0.403	0.642	0.000135608	0.352905	LymphaticEndothelialCell	0.25
	Nrep	1.3972e-14	-0.525195	0.041	0.306	4.51087e-10	1.52296	PerineurialCell	0.25
	Sgcd	5.30331e-14	-0.525146	0.235	0.391	1.71217e-09	0.385722	NonMyelSchwannCell	0.25
	Itm2c	3.31602e-10	-0.52508	0.592	0.823	1.07058e-05	0.249568	PerineurialCell	0.25
	Cst3	5.73843e-08	-0.524979	1	1	0.00185265	0	EpineurialCell	0.25
	Npepl1	2.35244e-07	-0.524827	0.182	0.327	0.00759486	0.443662	MyelSchwannCell	0.25
	Gabarap	1.96032e-10	-0.524279	0.803	0.909	6.32889e-06	0.0937831	LymphaticEndothelialCell	0.25
	Mindy2	4.43189e-07	-0.523888	0.322	0.524	0.0143084	0.368034	LymphaticEndothelialCell	0.25
	Bsg	8.93889e-24	-0.523724	0.59	0.759	2.88592e-19	0.190313	NonMyelSchwannCell	0.25
	Atraid	5.03415e-07	-0.523705	0.446	0.599	0.0162527	0.222843	LymphaticEndothelialCell	0.25
	Dpm3	1.39677e-24	-0.52361	0.402	0.596	4.50948e-20	0.297471	MicrovascularEndothelialCell	0.25
	Pea15a	2.13309e-26	-0.523575	0.431	0.629	6.88668e-22	0.285543	MicrovascularEndothelialCell	0.25
	Ctsk	3.05093e-37	-0.523492	0.202	0.399	9.84994e-33	0.514085	EndoNeuralCell	0.25
	Rcsd1	2.83848e-32	-0.523324	0.124	0.382	9.16403e-28	0.849473	MicrovascularEndothelialCell	0.25
	Kcnk2	1.80962e-09	-0.523297	0.098	0.315	5.84235e-05	0.881488	PerineurialCell	0.25
	Gsta4	1.96207e-215	-0.523105	0.459	0.746	6.33453e-211	0.366529	SatelliteGlia	0.25
	Gnb4	4.81789e-24	-0.522888	0.312	0.519	1.55546e-19	0.383897	MicrovascularEndothelialCell	0.25
	Map3k1	3.36091e-07	-0.522842	0.193	0.385	0.0108507	0.520883	LymphaticEndothelialCell	0.25
	Tmem205	3.90962e-30	-0.522686	0.175	0.431	1.26222e-25	0.679663	MicrovascularEndothelialCell	0.25
	Rras	2.5967e-10	-0.522135	0.521	0.689	8.38344e-06	0.210535	EpineurialCell	0.25
	Tuba1b	1.54444e-06	-0.522118	0.701	0.918	0.0498621	0.203145	VSMC	0.25
	Samd12	2.72728e-09	-0.522088	0.09	0.31	8.80504e-05	0.931541	LymphaticEndothelialCell	0.25
	Rpl27a	7.7444e-76	-0.521787	0.994	0.999	2.50028e-71	0.00377712	MicrovascularEndothelialCell	0.25
	mt-Cytb	2.77461e-14	-0.521341	1	1	8.95782e-10	0	EpineurialCell	0.25
	Fli1	1.69382e-08	-0.521025	0.597	0.733	0.000546851	0.154266	LymphaticEndothelialCell	0.25
	Anxa6	1.50755e-21	-0.520913	0.281	0.487	4.86712e-17	0.413266	NonMyelSchwannCell	0.25
	Cat	6.57008e-195	-0.520823	0.581	0.803	2.12115e-190	0.243152	SatelliteGlia	0.25
	Notch1	5.737e-18	-0.520686	0.319	0.487	1.85219e-13	0.317808	NonMyelSchwannCell	0.25
	Scp2	1.17289e-26	-0.520431	0.461	0.67	3.78667e-22	0.280717	MicrovascularEndothelialCell	0.25
	Phgdh	5.03871e-09	-0.520267	0.09	0.297	0.000162675	0.896136	PerineurialCell	0.25
	Calm1	1.46297e-06	-0.5201	0.972	1	0.0472318	0.0213094	VSMC	0.25
	Prdx2	7.02744e-279	-0.520018	0.873	0.959	2.26881e-274	0.0704879	SatelliteGlia	0.25
	Myl6	1.75934e-51	-0.519619	0.968	0.992	5.68004e-47	0.0183597	MicrovascularEndothelialCell	0.25
	Serf1	5.06412e-13	-0.519617	0.16	0.412	1.63495e-08	0.709053	EpineurialCell	0.25
	Ptprd	1.25307e-09	-0.519487	0.162	0.352	4.04554e-05	0.581606	EpineurialCell	0.25
	Tmem160	1.42478e-28	-0.519354	0.412	0.626	4.59991e-24	0.313439	MicrovascularEndothelialCell	0.25
	Wfdc1	7.19652e-09	-0.519262	0.327	0.578	0.00023234	0.426718	PerineurialCell	0.25
	Cdc42ep3	5.40544e-07	-0.519219	0.109	0.244	0.0174515	0.603615	MyelSchwannCell	0.25
	Hsd17b11	7.42469e-219	-0.519076	0.813	0.928	2.39706e-214	0.0990756	SatelliteGlia	0.25
	Hmgn3	3.23073e-175	-0.519041	0.74	0.877	1.04304e-170	0.127192	SatelliteGlia	0.25
	H2afv	1.55498e-15	-0.518924	0.501	0.753	5.02024e-11	0.305043	EpineurialCell	0.25
	Iqgap1	1.09725e-06	-0.518633	0.498	0.668	0.0354247	0.219745	PerineurialCell	0.25
	Psph	5.5063e-24	-0.518359	0.128	0.312	1.77771e-19	0.666296	NonMyelSchwannCell	0.25
	Atox1	1.0403e-09	-0.518023	0.653	0.787	3.35862e-05	0.139493	EpineurialCell	0.25
	Ccnd2	1.55004e-19	-0.518008	0.682	0.786	5.00429e-15	0.106066	MicrovascularEndothelialCell	0.25
	Wfdc1	2.21177e-11	-0.517921	0.21	0.449	7.14069e-07	0.567809	EpineurialCell	0.25
	Mboat2	1.14629e-08	-0.517872	0.263	0.436	0.000370079	0.377665	MyelSchwannCell	0.25
	Kank2	4.50733e-08	-0.51737	0.367	0.595	0.00145519	0.360663	PerineurialCell	0.25
	Ndufa7	5.68644e-09	-0.517346	0.717	0.807	0.000183587	0.0882568	LymphaticEndothelialCell	0.25
	Mpzl1	6.10165e-22	-0.517238	0.349	0.54	1.96992e-17	0.325721	MicrovascularEndothelialCell	0.25
	Prdx6	2.58507e-26	-0.51715	0.624	0.821	8.3459e-22	0.204707	NonMyelSchwannCell	0.25
	Trim12a	5.88016e-22	-0.517055	0.251	0.451	1.89841e-17	0.437137	MicrovascularEndothelialCell	0.25
	Pdcd4	1.44153e-21	-0.517043	0.331	0.53	4.65398e-17	0.351154	MicrovascularEndothelialCell	0.25
	Wdr6	4.25727e-11	-0.516908	0.135	0.401	1.37446e-06	0.811874	PerineurialCell	0.25
	Ppa2	4.70052e-13	-0.516686	0.114	0.401	1.51756e-08	0.937557	PerineurialCell	0.25
	Ctnnd2	6.47588e-132	-0.516519	0.674	0.801	2.09074e-127	0.128641	SatelliteGlia	0.25
	Rps15	8.15871e-14	-0.516435	0.963	0.97	2.63404e-09	0.0053962	PerineurialCell	0.25
	Arhgap5	2.12247e-21	-0.516243	0.392	0.564	6.8524e-17	0.270945	MicrovascularEndothelialCell	0.25
	Camk2n1	5.42073e-07	-0.516191	0.401	0.551	0.0175008	0.236647	EpineurialCell	0.25
	Hoxb9	4.90952e-22	-0.516059	0.158	0.353	1.58504e-17	0.598493	MicrovascularEndothelialCell	0.25
	Smtn	5.77273e-58	-0.516001	0.063	0.296	1.86372e-53	1.1518	EndoNeuralCell	0.25
	Il17d	1.79054e-52	-0.515687	0.083	0.309	5.78075e-48	0.977954	EndoNeuralCell	0.25
	Dhrs7	1.48023e-09	-0.515682	0.189	0.439	4.77894e-05	0.626982	LymphaticEndothelialCell	0.25
	Fkbp7	2.83721e-13	-0.515641	0.429	0.693	9.15992e-09	0.35676	EpineurialCell	0.25
	Egr3	1.45871e-23	-0.515182	0.381	0.532	4.70946e-19	0.248129	EndoNeuralCell	0.25
	Apoe	3.12572e-50	-0.514962	1	0.999	1.00914e-45	0.000743304	EndoNeuralCell	0.25
	Hdac7	2.24076e-24	-0.514945	0.19	0.401	7.23431e-20	0.554904	MicrovascularEndothelialCell	0.25
	Tril	9.36694e-43	-0.514896	0.125	0.335	3.02412e-38	0.732299	EndoNeuralCell	0.25
	Fgd5	5.08413e-08	-0.514726	0.433	0.62	0.00164141	0.266577	LymphaticEndothelialCell	0.25
	Actb	1.13823e-57	-0.51466	0.997	0.999	3.67478e-53	0.00148797	MicrovascularEndothelialCell	0.25
	Rpl35a	8.22221e-17	-0.514565	0.991	0.995	2.65454e-12	0.00299038	LymphaticEndothelialCell	0.25
	Ndufv3	8.35291e-26	-0.514366	0.436	0.644	2.69674e-21	0.28945	MicrovascularEndothelialCell	0.25
	Lpcat2	2.47539e-23	-0.514329	0.077	0.247	7.9918e-19	0.864879	NonMyelSchwannCell	0.25
	Ftl1	2.93179e-12	-0.514252	0.97	0.984	9.46529e-08	0.0106314	LymphaticEndothelialCell	0.25
	Sept11	3.75051e-07	-0.513922	0.388	0.586	0.0121085	0.305703	PerineurialCell	0.25
	Itpr3	4.59232e-11	-0.513856	0.155	0.44	1.48263e-06	0.773472	PerineurialCell	0.25
	Add3	2.11853e-20	-0.51385	0.549	0.709	6.83966e-16	0.1896	NonMyelSchwannCell	0.25
	Gulp1	1.02005e-20	-0.513806	0.251	0.447	3.29324e-16	0.427787	NonMyelSchwannCell	0.25
	Atp5g1	2.65689e-253	-0.513627	0.841	0.947	8.57776e-249	0.0879629	SatelliteGlia	0.25
	Maged1	1.25306e-188	-0.513493	0.579	0.806	4.04551e-184	0.245047	SatelliteGlia	0.25
	Atp5e	1.13703e-06	-0.513422	0.869	0.952	0.036709	0.067569	VSMC	0.25
	Oaz1	1.04895e-48	-0.513343	0.934	0.958	3.38654e-44	0.0187899	MicrovascularEndothelialCell	0.25
	Ptges	9.65149e-34	-0.513075	0.324	0.519	3.11598e-29	0.348757	EndoNeuralCell	0.25
	Adra2a	2.96112e-10	-0.512946	0.065	0.284	9.55997e-06	1.09122	PerineurialCell	0.25
	Dad1	3.22531e-09	-0.512831	0.516	0.665	0.000104129	0.187687	MyelSchwannCell	0.25
	Secisbp2l	1.0308e-19	-0.512722	0.302	0.495	3.32794e-15	0.365508	NonMyelSchwannCell	0.25
	Lhfpl2	1.30412e-25	-0.512716	0.186	0.409	4.21035e-21	0.582853	MicrovascularEndothelialCell	0.25
	Pcdh7	2.87372e-07	-0.512708	0.326	0.545	0.0092778	0.380112	LymphaticEndothelialCell	0.25
	Cox8a	1.79426e-15	-0.512639	0.888	0.927	5.79275e-11	0.0317886	MyelSchwannCell	0.25
	Atp5b	0	-0.512516	0.936	0.984	0	0.0369779	SatelliteGlia	0.25
	Rcn2	2.45537e-10	-0.512231	0.398	0.618	7.92716e-06	0.325183	EpineurialCell	0.25
	Cnbp	8.21194e-09	-0.512177	0.588	0.784	0.000265122	0.212572	PerineurialCell	0.25
	Plec	1.86104e-07	-0.512118	0.555	0.682	0.00600836	0.152244	EpineurialCell	0.25
	Cdc42ep5	6.89313e-21	-0.511955	0.13	0.303	2.22545e-16	0.624994	NonMyelSchwannCell	0.25
	Pebp1	1.65139e-25	-0.511843	0.659	0.824	5.33151e-21	0.165	NonMyelSchwannCell	0.25
	Rtn4	5.99282e-09	-0.511783	0.572	0.712	0.000193478	0.161653	MyelSchwannCell	0.25
	Ndufa13	0	-0.511713	0.935	0.984	0	0.0377091	SatelliteGlia	0.25
	Cirbp	1.58504e-11	-0.51171	0.204	0.427	5.11731e-07	0.54531	EpineurialCell	0.25
	Gpcpd1	3.17857e-20	-0.511129	0.688	0.782	1.0262e-15	0.0944361	MicrovascularEndothelialCell	0.25
	Myl6	9.27818e-35	-0.511084	0.801	0.914	2.99546e-30	0.0973062	NonMyelSchwannCell	0.25
	Cyp2j9	6.49309e-177	-0.510998	0.513	0.776	2.09629e-172	0.305115	SatelliteGlia	0.25
	Gm47283	5.1596e-18	-0.510244	0.192	0.361	1.66578e-13	0.464775	NonMyelSchwannCell	0.25
	Golim4	4.03424e-17	-0.510073	0.244	0.413	1.30246e-12	0.387277	MicrovascularEndothelialCell	0.25
	Ptk2	2.72692e-18	-0.509952	0.211	0.387	8.80385e-14	0.446252	NonMyelSchwannCell	0.25
	Cox6c	2.17475e-10	-0.509951	0.931	0.968	7.02117e-06	0.0286724	LymphaticEndothelialCell	0.25
	Pmm1	7.77449e-219	-0.509781	0.751	0.898	2.51e-214	0.131474	SatelliteGlia	0.25
	Serf2	3.96781e-11	-0.509761	0.632	0.781	1.28101e-06	0.15568	MyelSchwannCell	0.25
	Atp8a1	1.40518e-21	-0.509617	0.32	0.511	4.53661e-17	0.344118	MicrovascularEndothelialCell	0.25
	Id4	1.09332e-157	-0.509526	0.619	0.811	3.5298e-153	0.198594	SatelliteGlia	0.25
	Utrn	1.90929e-08	-0.50952	0.782	0.837	0.000616413	0.049963	MyelSchwannCell	0.25
	Eif3f	3.02074e-07	-0.509383	0.742	0.786	0.00975246	0.0423348	LymphaticEndothelialCell	0.25
	Ggh	7.03163e-09	-0.509367	0.142	0.364	0.000227016	0.691741	LymphaticEndothelialCell	0.25
	Pdgfb	1.88216e-21	-0.509332	0.539	0.702	6.07656e-17	0.19415	MicrovascularEndothelialCell	0.25
	Gal3st1	1.67635e-07	-0.509306	0.27	0.424	0.00541209	0.331611	MyelSchwannCell	0.25
	Gm19935	2.04551e-45	-0.509179	0.069	0.266	6.60392e-41	0.99124	EndoNeuralCell	0.25
	Fermt2	9.78815e-08	-0.509156	0.674	0.781	0.00316011	0.108233	LymphaticEndothelialCell	0.25
	Arhgap10	3.86582e-29	-0.509027	0.082	0.306	1.24808e-24	0.967061	MicrovascularEndothelialCell	0.25
	P3h3	1.26482e-12	-0.508907	0.389	0.648	4.08347e-08	0.374669	EpineurialCell	0.25
	Igfbp6	2.6786e-28	-0.508894	0.843	0.921	8.64787e-24	0.0649696	EndoNeuralCell	0.25
	Gpx7	1.33406e-44	-0.508883	0.174	0.4	4.307e-40	0.611121	EndoNeuralCell	0.25
	Cnpy2	3.97384e-26	-0.508824	0.325	0.552	1.28295e-21	0.388857	MicrovascularEndothelialCell	0.25
	Rnasek	9.35921e-28	-0.508631	0.696	0.823	3.02162e-23	0.122989	MicrovascularEndothelialCell	0.25
	Fxyd6	4.71023e-14	-0.508611	0.428	0.528	1.5207e-09	0.154072	EndoNeuralCell	0.25
	Cd9	4.39513e-47	-0.508143	0.981	0.987	1.41897e-42	0.0044701	NonMyelSchwannCell	0.25
	Klf4	2.92131e-13	-0.508085	0.794	0.858	9.43146e-09	0.0568235	NonMyelSchwannCell	0.25
	Chadl	4.43904e-18	-0.507869	0.164	0.326	1.43315e-13	0.503385	NonMyelSchwannCell	0.25
	Kdelr3	8.93388e-09	-0.507842	0.053	0.197	0.00028843	0.961909	MyelSchwannCell	0.25
	Ramp2	2.61941e-45	-0.507775	0.632	0.832	8.45677e-41	0.201413	EndoNeuralCell	0.25
	Copz2	3.58332e-09	-0.507759	0.216	0.461	0.000115687	0.555353	PerineurialCell	0.25
	Pink1	1.59901e-07	-0.507616	0.262	0.465	0.0051624	0.420134	LymphaticEndothelialCell	0.25
	Sncg	7.14757e-20	-0.507497	0.947	0.986	2.30759e-15	0.0295481	MyelSchwannCell	0.25
	Smpdl3a	2.36608e-12	-0.507148	0.106	0.384	7.63889e-08	0.94179	PerineurialCell	0.25
	Mgst3	1.51849e-11	-0.507114	0.14	0.36	4.90243e-07	0.690975	EpineurialCell	0.25
	Rps15	2.68553e-19	-0.507059	0.98	0.985	8.67022e-15	0.00372281	EpineurialCell	0.25
	mt-Nd1	0	-0.506994	0.999	0.999	0	0	SatelliteGlia	0.25
	Rpl9	1.29059e-66	-0.506945	0.992	0.996	4.16668e-62	0.00294313	MicrovascularEndothelialCell	0.25
	Slc25a5	2.78102e-206	-0.50691	0.697	0.877	8.97854e-202	0.167999	SatelliteGlia	0.25
	Lpar1	4.96175e-10	-0.50687	0.563	0.767	1.6019e-05	0.22611	PerineurialCell	0.25
	Rpl35a	1.25157e-62	-0.506737	0.99	0.998	4.04068e-58	0.00588386	MicrovascularEndothelialCell	0.25
	Nedd4	3.86724e-14	-0.506688	0.899	0.944	1.24854e-09	0.0357041	EpineurialCell	0.25
	Kcnmb4	1.14335e-07	-0.506634	0.084	0.221	0.00369131	0.707045	MyelSchwannCell	0.25
	Mid1ip1	1.1661e-19	-0.506619	0.435	0.62	3.76475e-15	0.25901	NonMyelSchwannCell	0.25
	Pgrmc1	2.50786e-23	-0.506533	0.439	0.624	8.09664e-19	0.256976	MicrovascularEndothelialCell	0.25
	Ptms	1.72116e-08	-0.506423	0.981	0.993	0.000555677	0.00888295	VSMC	0.25
	Gm2a	1.94931e-10	-0.50638	0.077	0.31	6.29336e-06	1.01748	LymphaticEndothelialCell	0.25
	Cttnbp2	3.51639e-10	-0.505871	0.159	0.409	1.13527e-05	0.689536	PerineurialCell	0.25
	Efnb2	1.53484e-21	-0.505867	0.162	0.356	4.95522e-17	0.574603	MicrovascularEndothelialCell	0.25
	Atp5g1	5.23071e-10	-0.505821	0.646	0.757	1.68873e-05	0.115711	MyelSchwannCell	0.25
	Rpl30	1.62847e-63	-0.505678	0.992	0.995	5.25751e-59	0.00220293	MicrovascularEndothelialCell	0.25
	Fmnl3	1.77694e-27	-0.505458	0.256	0.493	5.73685e-23	0.477881	MicrovascularEndothelialCell	0.25
	Sntb1	2.7346e-25	-0.505364	0.076	0.249	8.82865e-21	0.865215	NonMyelSchwannCell	0.25
	Rtl8a	1.36022e-22	-0.50492	0.33	0.535	4.39148e-18	0.351965	MicrovascularEndothelialCell	0.25
	Epha4	1.67278e-23	-0.504887	0.203	0.418	5.40056e-19	0.526102	MicrovascularEndothelialCell	0.25
	Ephx1	7.48588e-15	-0.504722	0.123	0.378	2.41682e-10	0.817509	EpineurialCell	0.25
	Rps2	1.96956e-17	-0.504451	0.898	0.961	6.35872e-13	0.0493458	MyelSchwannCell	0.25
	Ndufv3	7.53302e-13	-0.504417	0.51	0.73	2.43204e-08	0.260984	EpineurialCell	0.25
	Lamc1	2.05277e-29	-0.504302	0.502	0.645	6.62736e-25	0.182361	EndoNeuralCell	0.25
	Cers4	1.09572e-06	-0.503995	0.451	0.615	0.0353754	0.225516	LymphaticEndothelialCell	0.25
	Gsta4	4.72643e-13	-0.503762	0.064	0.266	1.52593e-08	1.03536	EpineurialCell	0.25
	Phgdh	1.90506e-15	-0.503455	0.344	0.51	6.15049e-11	0.286006	NonMyelSchwannCell	0.25
	Uqcr10	2.15419e-09	-0.503405	0.572	0.688	6.9548e-05	0.134104	MyelSchwannCell	0.25
	Mgll	4.709e-26	-0.503259	0.13	0.352	1.5203e-21	0.723212	MicrovascularEndothelialCell	0.25
	Arhgap5	1.33402e-09	-0.503161	0.38	0.655	4.30688e-05	0.39523	PerineurialCell	0.25
	Anp32a	3.56934e-11	-0.503044	0.18	0.461	1.15236e-06	0.682512	PerineurialCell	0.25
	Fzd7	2.07123e-10	-0.502934	0.241	0.53	6.68698e-06	0.571814	PerineurialCell	0.25
	Hint2	3.26379e-29	-0.502879	0.162	0.411	1.05371e-24	0.675436	MicrovascularEndothelialCell	0.25
	Foxc1	2.15569e-09	-0.502803	0.6	0.815	6.95963e-05	0.222157	PerineurialCell	0.25
	Nr3c1	3.87937e-34	-0.502509	0.218	0.411	1.25245e-29	0.459699	EndoNeuralCell	0.25
	Dbi	0	-0.502406	0.998	1	0	0.00145109	SatelliteGlia	0.25
	Csrp1	9.25127e-09	-0.502379	0.288	0.519	0.000298677	0.426853	LymphaticEndothelialCell	0.25
	Rap1gap	1.06317e-242	-0.50236	0.243	0.587	3.43245e-238	0.639203	SatelliteGlia	0.25
	Clic1	1.38857e-19	-0.502259	0.398	0.591	4.48299e-15	0.286483	NonMyelSchwannCell	0.25
	Cox8a	1.04831e-40	-0.502101	0.881	0.947	3.38446e-36	0.0523302	MicrovascularEndothelialCell	0.25
	Nr3c1	3.33138e-19	-0.502072	0.299	0.493	1.07554e-14	0.362215	NonMyelSchwannCell	0.25
	Smdt1	1.27858e-31	-0.501965	0.715	0.835	4.1279e-27	0.112356	MicrovascularEndothelialCell	0.25
	Cnmd	9.71782e-105	-0.501948	0.527	0.702	3.1374e-100	0.207639	SatelliteGlia	0.25
	Bnc2	1.43403e-08	-0.501815	0.502	0.728	0.000462978	0.269098	PerineurialCell	0.25
	Nbl1	8.08267e-25	-0.501739	0.236	0.397	2.60949e-20	0.37648	EndoNeuralCell	0.25
	H2afv	3.88666e-46	-0.501713	0.512	0.726	1.25481e-41	0.252775	EndoNeuralCell	0.25
	Ndufa13	9.3158e-30	-0.501635	0.684	0.862	3.00761e-25	0.167391	NonMyelSchwannCell	0.25
	Fis1	1.22918e-06	-0.501463	0.657	0.749	0.0396842	0.0948127	LymphaticEndothelialCell	0.25
	Park7	5.04558e-29	-0.500726	0.688	0.805	1.62896e-24	0.113454	MicrovascularEndothelialCell	0.25
	Dag1	2.04611e-21	-0.500627	0.283	0.49	6.60586e-17	0.396485	MicrovascularEndothelialCell	0.25
	Scand1	2.61443e-25	-0.500411	0.484	0.676	8.44069e-21	0.241206	MicrovascularEndothelialCell	0.25
	Acaa2	5.20505e-07	-0.499939	0.185	0.374	0.0168045	0.507692	LymphaticEndothelialCell	0.25
	Nkain4	1.94126e-163	-0.499772	0.489	0.727	6.26735e-159	0.285929	SatelliteGlia	0.25
[truncated: 19,124 more rows]

## Sheet: S_Table_4
	Supplementary Table 4. Differential gene expression in subtypes of DRG immune cells from control
	and at different timepoints after arthritis was induced
	gene	p_val	avg_log2FC	pct.1	pct.2	p_val_adj	score	celltype	timepoint
	Lcn2	6.13917e-07	4.14846	0.522	0.022	0.0198203	18.9519	BCell	0.25
	Mt2	3.99258e-10	3.09317	0.783	0.044	1.289e-05	12.8472	BCell	0.25
	Cxcl10	6.38607e-07	2.88764	0.739	0.156	0.0206174	6.47992	BCell	0.25
	Ly6a	7.31176e-08	2.71817	0.739	0.133	0.0023606	6.72513	BCell	0.25
	Mt1	1.49831e-06	2.09905	0.913	0.422	0.048373	2.33702	BCell	0.25
	Irf7	8.97039e-09	1.82021	0.739	0.089	0.000289609	5.55833	BCell	0.25
	Gbp7	2.14567e-09	1.63114	0.913	0.178	6.92731e-05	3.84742	BCell	0.25
	Isg15	8.44057e-07	1.59033	0.87	0.244	0.0272504	2.91687	BCell	0.25
	Tapbp	3.36884e-07	1.44468	0.87	0.422	0.0108763	1.50791	BCell	0.25
	Zbp1	1.20653e-06	1.316	0.522	0.022	0.0389529	6.01201	BCell	0.25
	Ifit1	2.1442e-07	1.23051	0.609	0.044	0.00692256	4.66466	BCell	0.25
	Saa3	2.5138e-83	5.47188	0.5	0.001	8.11581e-79	49.0518	EndoneurialMac	0.25
	Mcpt4	4.47779e-30	5.42544	0.2	0.001	1.44565e-25	41.4635	EndoneurialMac	0.25
	Cma1	4.47779e-30	5.04413	0.2	0.001	1.44565e-25	38.5494	EndoneurialMac	0.25
	Tpsb2	3.92103e-25	4.99762	0.2	0.002	1.2659e-20	33.1999	EndoneurialMac	0.25
	Ccl5	6.98199e-60	4.46228	0.6	0.012	2.25414e-55	25.1839	EndoneurialMac	0.25
	Cpa3	3.92103e-25	4.26303	0.2	0.002	1.2659e-20	28.3199	EndoneurialMac	0.25
	Ly6a	1.76292e-24	3.55983	0.4	0.02	5.69159e-20	15.3851	EndoneurialMac	0.25
	Mt2	6.37078e-12	3.54894	0.65	0.147	2.05681e-07	7.61111	EndoneurialMac	0.25
	Hdc	4.47779e-30	2.86704	0.2	0.001	1.44565e-25	21.9111	EndoneurialMac	0.25
	Sod2	3.4371e-08	2.78199	0.8	0.458	0.00110967	2.23853	EndoneurialMac	0.25
	Lcn2	1.21998e-110	2.6889	0.65	0.001	3.93871e-106	25.122	EndoneurialMac	0.25
	Fcer1a	1.77073e-37	2.68548	0.2	0	5.7168e-33	47.2903	EndoneurialMac	0.25
	Ms4a6d	1.05462e-08	2.63836	0.8	0.488	0.000340486	1.88146	EndoneurialMac	0.25
	Tpsab1	1.77073e-37	2.47077	0.2	0	5.7168e-33	43.5093	EndoneurialMac	0.25
	Serpinb1a	7.61128e-14	2.41719	0.2	0.009	2.4573e-09	10.814	EndoneurialMac	0.25
	Tnfaip3	8.44252e-07	2.27332	0.8	0.471	0.0272567	1.73743	EndoneurialMac	0.25
	Pirb	3.34459e-13	2.2248	0.75	0.195	1.0798e-08	4.32371	EndoneurialMac	0.25
	Cd38	2.46031e-07	2.20986	0.55	0.18	0.0079431	3.56103	EndoneurialMac	0.25
	Ifitm3	8.57012e-11	2.14208	1	0.781	2.76686e-06	0.763875	EndoneurialMac	0.25
	Kit	7.46726e-08	2.1385	0.3	0.044	0.0024108	5.92226	EndoneurialMac	0.25
	Mt1	2.22552e-07	2.04772	1	0.915	0.00718508	0.262427	EndoneurialMac	0.25
	Cp	1.84554e-07	2.01346	0.7	0.312	0.00595831	2.3473	EndoneurialMac	0.25
	Oasl1	1.17907e-27	1.93958	0.5	0.028	3.80662e-23	8.0655	EndoneurialMac	0.25
	Ccl9	1.5035e-07	1.92479	0.75	0.306	0.00485405	2.48944	EndoneurialMac	0.25
	Ms4a4c	2.18214e-10	1.89272	0.5	0.096	7.04505e-06	4.50621	EndoneurialMac	0.25
	Gata2	1.71183e-28	1.82643	0.15	0	5.52665e-24	31.4047	EndoneurialMac	0.25
	Fpr2	1.73103e-31	1.76655	0.5	0.023	5.58864e-27	7.84729	EndoneurialMac	0.25
	Irf7	2.86984e-13	1.72523	0.6	0.107	9.26528e-09	4.29123	EndoneurialMac	0.25
	Cfb	1.59299e-14	1.69492	0.15	0.004	5.14296e-10	8.86185	EndoneurialMac	0.25
	Fcgr4	3.06965e-09	1.6304	0.55	0.125	9.91037e-05	3.48497	EndoneurialMac	0.25
	Jaml	2.84262e-85	1.56717	0.55	0.002	9.17739e-81	12.6981	EndoneurialMac	0.25
	Clec4d	2.3307e-07	1.56219	0.4	0.085	0.00752466	3.49063	EndoneurialMac	0.25
	Fkbp5	6.92521e-30	1.55286	0.7	0.056	2.2358e-25	5.65836	EndoneurialMac	0.25
	Clec4e	2.67555e-34	1.54667	0.4	0.011	8.63801e-30	8.0184	EndoneurialMac	0.25
	Speer4e	1.66814e-19	1.52213	0.1	0	5.38558e-15	25.282	EndoneurialMac	0.25
	Tns1	1.43558e-07	1.5111	0.6	0.175	0.00463478	2.68614	EndoneurialMac	0.25
	Mrgprb2	1.77073e-37	1.34066	0.2	0	5.7168e-33	23.6086	EndoneurialMac	0.25
	Mrgprb1	1.6053e-21	1.33531	0.15	0.001	5.18271e-17	9.65082	EndoneurialMac	0.25
	N4bp1	2.25487e-07	1.32291	0.6	0.173	0.00727986	2.37355	EndoneurialMac	0.25
	Mmp14	1.52251e-12	1.3192	0.65	0.127	4.91543e-08	3.10751	EndoneurialMac	0.25
	Glrx	2.72149e-10	1.31584	0.5	0.089	8.78634e-06	3.27648	EndoneurialMac	0.25
	Fabp4	6.34772e-49	1.31128	0.4	0.005	2.04936e-44	8.28946	EndoneurialMac	0.25
	Slc31a2	3.2818e-07	1.2755	0.6	0.202	0.0105953	2.00331	EndoneurialMac	0.25
	Samsn1	3.45067e-08	1.26521	0.75	0.252	0.00111405	1.99075	EndoneurialMac	0.25
	Tph1	1.71183e-28	1.1949	0.15	0	5.52665e-24	20.5458	EndoneurialMac	0.25
	Ikbke	1.12651e-23	1.19433	0.3	0.01	3.63692e-19	5.86029	EndoneurialMac	0.25
	Wnk1	2.89214e-07	1.18466	1	0.754	0.00933726	0.482585	EndoneurialMac	0.25
	AY036118	5.75137e-08	1.18106	1	0.996	0.00185683	0.0068293	EndoneurialMac	0.25
	Sytl3	5.22361e-11	1.17956	0.15	0.006	1.68644e-06	5.47745	EndoneurialMac	0.25
	Gbp2	2.12933e-11	1.17721	0.4	0.051	6.87454e-07	3.49797	EndoneurialMac	0.25
	Rsad2	1.22581e-10	1.17229	0.4	0.053	3.95753e-06	3.4183	EndoneurialMac	0.25
	Gpr84	1.25171e-06	1.17067	0.4	0.088	0.0404115	2.55723	EndoneurialMac	0.25
	Xdh	2.09552e-10	1.14065	0.55	0.11	6.7654e-06	2.64849	EndoneurialMac	0.25
	Il1rn	1.05853e-07	1.13056	0.35	0.059	0.00341745	2.9039	EndoneurialMac	0.25
	Psme2	1.11949e-06	1.03008	0.7	0.278	0.0361427	1.37235	EndoneurialMac	0.25
	Zbp1	7.06061e-07	1.00761	0.4	0.085	0.0227952	2.25146	EndoneurialMac	0.25
	Acod1	4.48289e-25	0.935897	0.2	0.002	1.4473e-20	6.21729	EndoneurialMac	0.25
	Dnajb11	7.64437e-08	0.916891	0.75	0.246	0.00246798	1.47457	EndoneurialMac	0.25
	Irak3	1.95001e-10	0.9007	0.4	0.056	6.29562e-06	2.55482	EndoneurialMac	0.25
	Creb3l1	2.36573e-09	0.891402	0.25	0.025	7.63774e-05	2.96113	EndoneurialMac	0.25
	Ifi213	1.12636e-06	0.878792	0.4	0.091	0.0363647	1.87714	EndoneurialMac	0.25
	Ms4a2	1.66814e-19	0.876561	0.1	0	5.38558e-15	14.5594	EndoneurialMac	0.25
	Slc6a4	1.71183e-28	0.875711	0.15	0	5.52665e-24	15.0575	EndoneurialMac	0.25
	Stat4	1.85321e-07	0.871108	0.15	0.011	0.00598308	3.28344	EndoneurialMac	0.25
	Ifit1	7.648e-07	0.867163	0.3	0.049	0.0246916	2.26684	EndoneurialMac	0.25
	Adora3	4.19264e-25	0.847656	0.2	0.002	1.35359e-20	5.6311	EndoneurialMac	0.25
	Oas3	4.85489e-21	0.827775	0.4	0.023	1.5674e-16	3.41063	EndoneurialMac	0.25
	Slc39a14	3.76572e-10	0.826217	0.25	0.022	1.21576e-05	2.89696	EndoneurialMac	0.25
	Steap4	2.48476e-17	0.793154	0.3	0.016	8.02204e-13	3.35404	EndoneurialMac	0.25
	Meis2	1.71183e-28	0.770536	0.15	0	5.52665e-24	13.2491	EndoneurialMac	0.25
	4932438H23Rik	5.82235e-07	0.751235	0.1	0.005	0.0187975	3.24658	EndoneurialMac	0.25
	Erh	3.57025e-07	0.748239	0.45	0.099	0.0115266	1.63446	EndoneurialMac	0.25
	Car13	1.21092e-07	0.7211	0.2	0.02	0.00390946	2.3954	EndoneurialMac	0.25
	Saa2	1.79954e-46	0.663128	0.25	0	5.80981e-42	11.8909	EndoneurialMac	0.25
	Gda	4.21262e-17	0.656934	0.3	0.016	1.36004e-12	2.778	EndoneurialMac	0.25
	Il13	1.66814e-19	0.655575	0.1	0	5.38558e-15	10.8889	EndoneurialMac	0.25
	Nphs2	1.6053e-21	0.65004	0.15	0.001	5.18271e-17	4.69809	EndoneurialMac	0.25
	Tpsg1	1.71183e-28	0.645599	0.15	0	5.52665e-24	11.1008	EndoneurialMac	0.25
	Kcne3	1.66814e-19	0.632024	0.1	0	5.38558e-15	10.4977	EndoneurialMac	0.25
	Il18bp	9.24185e-08	0.608878	0.25	0.029	0.00298373	1.89225	EndoneurialMac	0.25
	Il15ra	6.19508e-14	0.568552	0.3	0.021	2.00008e-09	2.18121	EndoneurialMac	0.25
	Carmil1	1.18818e-06	0.53538	0.2	0.023	0.0383602	1.67051	EndoneurialMac	0.25
	Gm17019	1.66814e-19	0.519237	0.1	0	5.38558e-15	8.62436	EndoneurialMac	0.25
	Rab44	1.71183e-28	0.508269	0.15	0	5.52665e-24	8.73949	EndoneurialMac	0.25
	Rgs13	1.71183e-28	0.505513	0.15	0	5.52665e-24	8.69211	EndoneurialMac	0.25
	Tespa1	2.01295e-21	0.501237	0.15	0.001	6.49882e-17	3.62263	EndoneurialMac	0.25
	Olfr56	1.94537e-14	0.491735	0.15	0.004	6.28061e-10	2.57102	EndoneurialMac	0.25
	Gpr171	5.82235e-07	0.487187	0.1	0.005	0.0187975	2.10546	EndoneurialMac	0.25
	Helz2	1.21498e-13	0.47454	0.2	0.009	3.92257e-09	2.12299	EndoneurialMac	0.25
	Lipg	8.71512e-09	0.454267	0.15	0.009	0.000281367	1.84375	EndoneurialMac	0.25
	Ptcra	8.94594e-10	0.432053	0.15	0.007	2.8882e-05	1.91022	EndoneurialMac	0.25
	Lrg1	4.48289e-25	0.415697	0.2	0.002	1.4473e-20	2.76154	EndoneurialMac	0.25
	Rab37	7.47663e-07	0.39099	0.15	0.012	0.0241383	1.42467	EndoneurialMac	0.25
	Kcnc1	7.57356e-11	0.389078	0.15	0.006	2.44512e-06	1.80673	EndoneurialMac	0.25
	Hp	4.42601e-10	0.372745	0.1	0.002	1.42894e-05	2.10346	EndoneurialMac	0.25
	Cyp11a1	1.66814e-19	0.365623	0.1	0	5.38558e-15	6.07287	EndoneurialMac	0.25
	Gcsam	1.66814e-19	0.361367	0.1	0	5.38558e-15	6.00218	EndoneurialMac	0.25
	Trank1	1.66814e-19	0.354638	0.1	0	5.38558e-15	5.89041	EndoneurialMac	0.25
	Mrgprx2	1.66814e-19	0.350349	0.1	0	5.38558e-15	5.81917	EndoneurialMac	0.25
	P2rx1	3.32832e-13	0.349421	0.1	0.001	1.07455e-08	2.321	EndoneurialMac	0.25
	Myb	4.00339e-10	0.345829	0.1	0.002	1.29249e-05	1.95156	EndoneurialMac	0.25
	Kirrel3	1.02038e-09	0.32574	0.15	0.007	3.2943e-05	1.44019	EndoneurialMac	0.25
	Ifitm7	1.66814e-19	0.277747	0.1	0	5.38558e-15	4.61328	EndoneurialMac	0.25
	9330198N18Rik	2.90995e-13	0.25375	0.1	0.001	9.39478e-09	1.68552	EndoneurialMac	0.25
	Tmsb4x	1.34576e-09	-1.08937	1	1	4.34477e-05	0	EndoneurialMac	0.25
	Itm2b	3.49984e-09	-1.3415	1	0.999	0.000112992	0.00193634	EndoneurialMac	0.25
	Psap	7.42539e-08	-1.35572	0.6	0.973	0.00239729	0.945583	EndoneurialMac	0.25
	Apoe	1.93957e-09	-1.41719	1	1	6.2619e-05	0	EndoneurialMac	0.25
	Cx3cr1	5.98842e-07	-1.51073	0.5	0.925	0.0193336	1.34081	EndoneurialMac	0.25
	Pld4	2.06149e-07	-1.56638	0.2	0.781	0.00665551	3.07843	EndoneurialMac	0.25
	Ptpn18	9.71854e-08	-1.57557	0.3	0.853	0.00313763	2.3753	EndoneurialMac	0.25
	Csf1r	5.33223e-10	-1.60307	0.65	0.993	1.72151e-05	0.98004	EndoneurialMac	0.25
	Cst3	7.87993e-12	-1.74514	0.85	1	2.54403e-07	0.409173	EndoneurialMac	0.25
	Igfbp4	3.27279e-07	-1.75514	0.15	0.74	0.0105662	4.04132	EndoneurialMac	0.25
	Fabp7	2.48914e-07	-1.84287	0.2	0.831	0.0080362	3.78681	EndoneurialMac	0.25
	H2-Aa	1.08657e-06	-1.84568	0.5	0.918	0.0350799	1.61786	EndoneurialMac	0.25
	Trf	3.47477e-10	-1.9455	0.5	0.96	1.12183e-05	1.83092	EndoneurialMac	0.25
	Fcrls	3.33632e-08	-2.00956	0.4	0.893	0.00107713	2.3284	EndoneurialMac	0.25
	Mgl2	2.74151e-07	-2.01905	0.2	0.815	0.00885096	4.09221	EndoneurialMac	0.25
	H2-DMa	3.40075e-09	-2.0628	0.3	0.864	0.000109793	3.14797	EndoneurialMac	0.25
	Hpgd	3.72724e-09	-2.19012	0.1	0.805	0.000120334	6.59002	EndoneurialMac	0.25
	Selenop	7.67151e-13	-2.45122	0.65	0.993	2.47675e-08	1.49856	EndoneurialMac	0.25
	Ccl5	7.02005e-30	5.6411	0.536	0.035	2.26642e-25	22.2077	EpineurialMac	0.25
	Fabp5	4.16047e-08	2.87611	0.657	0.461	0.00134321	1.47006	EpineurialMac	0.25
	Mt2	9.69388e-24	2.77026	0.75	0.252	3.12967e-19	4.3589	EpineurialMac	0.25
	Lcn2	1.69494e-32	2.62592	0.579	0.039	5.47211e-28	10.22	EpineurialMac	0.25
	Ccr7	7.15178e-11	2.47458	0.293	0.057	2.30895e-06	5.84459	EpineurialMac	0.25
	Saa3	1.55505e-17	2.46101	0.321	0.013	5.02048e-13	11.3843	EpineurialMac	0.25
	Saa1	1.96957e-12	2.3649	0.2	0	6.35876e-08	41.645	EpineurialMac	0.25
	Ccl17	8.85402e-14	2.33495	0.336	0.048	2.85852e-09	6.55496	EpineurialMac	0.25
	Isg15	2.61364e-38	2.32926	0.879	0.304	8.43813e-34	3.56794	EpineurialMac	0.25
	Irf7	3.02796e-40	2.30152	0.793	0.152	9.77578e-36	5.48509	EpineurialMac	0.25
	Ifitm3	2.05628e-33	2.23647	0.986	0.722	6.63871e-29	1.00549	EpineurialMac	0.25
	Cxcl10	5.32453e-18	2.14974	0.657	0.243	1.71902e-13	3.08474	EpineurialMac	0.25
	Ly6a	2.62086e-24	2.11545	0.529	0.074	8.46145e-20	6.00293	EpineurialMac	0.25
	Mt1	5.70785e-17	1.95807	0.971	0.757	1.84278e-12	0.703294	EpineurialMac	0.25
	Gbp2	2.7285e-30	1.91169	0.629	0.096	8.80896e-26	5.18439	EpineurialMac	0.25
	Ccl22	1.45898e-12	1.89003	0.279	0.03	4.71031e-08	6.08057	EpineurialMac	0.25
	Ccnd2	2.26218e-11	1.84187	0.621	0.352	7.30346e-07	1.50852	EpineurialMac	0.25
	AY036118	3.15805e-36	1.78184	0.993	0.996	1.01958e-31	0.00775459	EpineurialMac	0.25
	Tspo	1.35201e-18	1.74287	0.943	0.9	4.36495e-14	0.117352	EpineurialMac	0.25
	AA467197	1.29548e-18	1.63874	0.364	0.026	4.18246e-14	6.23918	EpineurialMac	0.25
	Cxcl9	7.87082e-19	1.60328	0.45	0.061	2.54109e-14	4.62229	EpineurialMac	0.25
	Ms4a4c	1.88804e-12	1.58404	0.536	0.235	6.09553e-08	1.88432	EpineurialMac	0.25
	Ifi27l2a	2.39632e-08	1.57086	0.707	0.535	0.00077365	0.631752	EpineurialMac	0.25
	Il1rn	1.771e-16	1.53392	0.3	0.013	5.71768e-12	6.94601	EpineurialMac	0.25
	Rsad2	5.11459e-16	1.50764	0.45	0.1	1.65125e-11	3.27145	EpineurialMac	0.25
	Saa2	9.26147e-11	1.50192	0.171	0	2.99007e-06	26.1088	EpineurialMac	0.25
	Oasl2	1.31304e-36	1.48641	0.686	0.074	4.23914e-32	4.77522	EpineurialMac	0.25
	Ifit1	2.47784e-27	1.4605	0.543	0.057	7.9997e-23	4.74938	EpineurialMac	0.25
	Rgs1	6.45107e-07	1.41916	0.457	0.226	0.0208273	1.44168	EpineurialMac	0.25
	Zbp1	4.04015e-34	1.41344	0.7	0.117	1.30436e-29	3.64786	EpineurialMac	0.25
	Ifit3	3.37588e-16	1.37102	0.421	0.083	1.0899e-11	3.21179	EpineurialMac	0.25
	Sdc4	1.59875e-09	1.3018	0.657	0.396	5.16155e-05	0.950822	EpineurialMac	0.25
	Mkrn1	1.08608e-06	1.29535	0.7	0.643	0.0350639	0.158727	EpineurialMac	0.25
	Rnf213	1.34738e-23	1.28616	0.721	0.265	4.35003e-19	1.85722	EpineurialMac	0.25
	Ms4a6d	7.25408e-09	1.28511	0.386	0.161	0.000234198	1.62122	EpineurialMac	0.25
	Bst2	1.58283e-29	1.278	0.914	0.6	5.11016e-25	0.776042	EpineurialMac	0.25
	Psme2	3.13701e-18	1.18983	0.843	0.7	1.01278e-13	0.319086	EpineurialMac	0.25
	Xaf1	1.08052e-27	1.18088	0.657	0.157	3.48845e-23	2.43866	EpineurialMac	0.25
	Timp1	9.8533e-13	1.16429	0.279	0.03	3.18114e-08	3.74574	EpineurialMac	0.25
	Serpina3n	7.99513e-08	1.15946	0.4	0.183	0.00258123	1.30804	EpineurialMac	0.25
	Basp1	1.37594e-06	1.14917	0.693	0.565	0.0444223	0.338549	EpineurialMac	0.25
	Parp14	1.76278e-17	1.14421	0.65	0.283	5.69115e-13	1.37263	EpineurialMac	0.25
	Herc6	3.21937e-23	1.1441	0.6	0.157	1.03937e-18	2.21291	EpineurialMac	0.25
	Stat1	3.70115e-19	1.08818	0.75	0.409	1.19492e-14	0.951923	EpineurialMac	0.25
	Il4i1	9.08765e-11	1.07524	0.229	0.022	2.93395e-06	3.63399	EpineurialMac	0.25
	Ifitm2	4.80162e-09	1.07207	0.814	0.748	0.00015502	0.130783	EpineurialMac	0.25
	Isg20	1.32759e-18	1.0545	0.607	0.161	4.28612e-14	2.01897	EpineurialMac	0.25
	Gbp7	9.99096e-15	1.03666	0.543	0.2	3.22558e-10	1.49378	EpineurialMac	0.25
	Iscu	1.42656e-06	1.03605	0.714	0.626	0.0460564	0.196602	EpineurialMac	0.25
	B2m	3.06693e-26	1.00707	1	0.974	9.9016e-22	0.0382751	EpineurialMac	0.25
	Psmb10	2.75254e-16	0.963302	0.829	0.639	8.88659e-12	0.361773	EpineurialMac	0.25
	Oasl1	8.23779e-21	0.903879	0.379	0.017	2.65957e-16	4.04803	EpineurialMac	0.25
	Fth1	6.75332e-08	0.89609	1	1	0.00218031	0	EpineurialMac	0.25
	Pirb	1.06392e-07	0.888855	0.586	0.4	0.00343485	0.48967	EpineurialMac	0.25
	Ifi205	1.20461e-08	0.888302	0.429	0.17	0.000388909	1.18627	EpineurialMac	0.25
	Ifi47	3.07721e-17	0.879555	0.5	0.13	9.93476e-13	1.70933	EpineurialMac	0.25
	H2-Q7	9.64336e-10	0.867345	0.671	0.417	3.11336e-05	0.595228	EpineurialMac	0.25
	Igtp	5.91479e-12	0.861269	0.436	0.148	1.90959e-07	1.34248	EpineurialMac	0.25
	Psme1	3.64011e-14	0.851502	0.921	0.839	1.17521e-09	0.114553	EpineurialMac	0.25
	Ifi204	6.09115e-10	0.831436	0.443	0.174	1.96653e-05	1.12095	EpineurialMac	0.25
	Rtp4	4.48785e-20	0.827538	0.5	0.091	1.4489e-15	2.03407	EpineurialMac	0.25
	Ifi35	5.26421e-13	0.821126	0.65	0.378	1.69955e-08	0.642163	EpineurialMac	0.25
	Ly6e	1.66842e-09	0.816192	0.857	0.752	5.38648e-05	0.153903	EpineurialMac	0.25
	Phf11b	1.95256e-09	0.80499	0.536	0.252	6.30383e-05	0.876478	EpineurialMac	0.25
	Psmb8	2.68481e-09	0.804121	0.864	0.83	8.66791e-05	0.0465746	EpineurialMac	0.25
	Iigp1	2.31393e-11	0.801979	0.343	0.074	7.47051e-07	1.77446	EpineurialMac	0.25
	Lgals3bp	8.40866e-14	0.782689	0.571	0.226	2.71473e-09	1.04658	EpineurialMac	0.25
	Mxd1	4.10942e-09	0.780603	0.493	0.226	0.000132672	0.878383	EpineurialMac	0.25
	Gbp5	1.40763e-17	0.777192	0.35	0.026	4.54453e-13	2.91503	EpineurialMac	0.25
	Acod1	1.59013e-09	0.766182	0.15	0	5.13374e-05	13.1742	EpineurialMac	0.25
	Tsc22d3	1.76942e-07	0.763499	0.664	0.461	0.00571256	0.401918	EpineurialMac	0.25
	Usp18	1.79427e-15	0.753945	0.429	0.091	5.79279e-11	1.68659	EpineurialMac	0.25
	Psmb9	1.20039e-09	0.751605	0.8	0.648	3.87544e-05	0.228492	EpineurialMac	0.25
	Fkbp5	1.84097e-15	0.748498	0.493	0.143	5.94357e-11	1.33649	EpineurialMac	0.25
	Ifih1	1.83645e-09	0.745311	0.429	0.17	5.92897e-05	0.995317	EpineurialMac	0.25
	Pik3r1	1.8225e-07	0.732928	0.693	0.522	0.00588394	0.299624	EpineurialMac	0.25
	Gbp6	8.0781e-12	0.725508	0.307	0.052	2.60802e-07	1.85848	EpineurialMac	0.25
	Nmi	8.17965e-15	0.725437	0.621	0.27	2.6408e-10	0.871707	EpineurialMac	0.25
	Lgals9	2.77629e-09	0.725233	0.629	0.357	8.96324e-05	0.592613	EpineurialMac	0.25
	Serpina3g	1.93507e-08	0.714598	0.279	0.074	0.000624738	1.36821	EpineurialMac	0.25
	Gbp3	8.30109e-10	0.714005	0.414	0.152	2.68001e-05	1.03213	EpineurialMac	0.25
	Mir155hg	2.85023e-07	0.711444	0.271	0.078	0.00920198	1.27828	EpineurialMac	0.25
	Trim30a	2.85913e-10	0.709108	0.636	0.383	9.23069e-06	0.51884	EpineurialMac	0.25
	Cd40	6.64857e-10	0.699364	0.343	0.091	2.14649e-05	1.33876	EpineurialMac	0.25
	Sp100	1.7067e-09	0.694144	0.671	0.43	5.51009e-05	0.445623	EpineurialMac	0.25
	H2-T22	6.87636e-09	0.69337	0.557	0.313	0.000222003	0.576546	EpineurialMac	0.25
	Samhd1	1.63601e-08	0.691425	0.786	0.657	0.000528185	0.178827	EpineurialMac	0.25
	Ifi211	1.32566e-08	0.691109	0.429	0.183	0.000427988	0.849462	EpineurialMac	0.25
	H2-Q4	3.0381e-07	0.688677	0.593	0.404	0.00980849	0.381303	EpineurialMac	0.25
	Tap1	1.074e-12	0.687338	0.807	0.57	3.46742e-08	0.344773	EpineurialMac	0.25
	Cd274	1.655e-14	0.68591	0.414	0.091	5.34316e-10	1.49918	EpineurialMac	0.25
	Il2rg	8.7849e-10	0.681226	0.529	0.248	2.8362e-05	0.744529	EpineurialMac	0.25
	Tapbp	2.41828e-09	0.678241	0.829	0.73	7.8074e-05	0.12444	EpineurialMac	0.25
	Irgm1	3.84446e-09	0.675458	0.521	0.257	0.000124119	0.688638	EpineurialMac	0.25
	Cmpk2	2.83955e-09	0.675305	0.357	0.117	9.1675e-05	1.08684	EpineurialMac	0.25
	Txn1	3.81363e-07	0.654005	0.957	0.965	0.0123123	0.00785461	EpineurialMac	0.25
	Ube2l6	2.17183e-10	0.651882	0.521	0.213	7.01176e-06	0.841206	EpineurialMac	0.25
	Selenow	1.32418e-10	0.642855	0.929	0.887	4.27512e-06	0.042907	EpineurialMac	0.25
	Relb	9.00344e-07	0.620653	0.471	0.252	0.0290676	0.560016	EpineurialMac	0.25
	Acadl	7.29247e-08	0.613776	0.721	0.543	0.00235437	0.251063	EpineurialMac	0.25
	H2-K1	1.91086e-08	0.606985	0.986	0.935	0.000616921	0.0465079	EpineurialMac	0.25
	H2-T23	3.89648e-07	0.602818	0.843	0.696	0.0125798	0.166646	EpineurialMac	0.25
	Apobec3	3.16363e-08	0.600986	0.679	0.491	0.00102138	0.281074	EpineurialMac	0.25
	Mvp	1.75685e-07	0.596305	0.543	0.339	0.00567198	0.405288	EpineurialMac	0.25
	Cd200	7.49262e-09	0.59283	0.443	0.187	0.000241899	0.737637	EpineurialMac	0.25
	Phf11d	4.40643e-10	0.591947	0.329	0.083	1.42262e-05	1.17614	EpineurialMac	0.25
	Oas3	6.60549e-14	0.591015	0.35	0.057	2.13258e-09	1.54745	EpineurialMac	0.25
	Stxbp3	1.31447e-08	0.587731	0.521	0.278	0.000424375	0.532599	EpineurialMac	0.25
	Trim12c	2.77655e-07	0.584558	0.45	0.226	0.0089641	0.580816	EpineurialMac	0.25
	Ogfr	3.09894e-10	0.583907	0.629	0.361	1.00049e-05	0.467744	EpineurialMac	0.25
	Ddx58	6.14641e-13	0.571457	0.407	0.109	1.98437e-08	1.08616	EpineurialMac	0.25
	Eif2ak2	5.38561e-10	0.540197	0.479	0.204	1.73874e-05	0.665227	EpineurialMac	0.25
	Serpina3f	4.06943e-09	0.531525	0.143	0	0.000131382	9.10272	EpineurialMac	0.25
	Ifit2	5.36429e-08	0.52839	0.293	0.087	0.00173186	0.925635	EpineurialMac	0.25
	Trim30d	6.58275e-11	0.527651	0.393	0.117	2.12524e-06	0.922341	EpineurialMac	0.25
	Irf9	1.34799e-08	0.524574	0.557	0.3	0.000435198	0.468294	EpineurialMac	0.25
	Nlrc5	8.54955e-10	0.519844	0.343	0.096	2.76022e-05	0.955001	EpineurialMac	0.25
	Dhx58	3.45706e-15	0.518657	0.393	0.07	1.11611e-10	1.29098	EpineurialMac	0.25
	Vcam1	4.99671e-07	0.510425	0.264	0.078	0.0161319	0.897827	EpineurialMac	0.25
	Parp9	5.85403e-11	0.50821	0.421	0.139	1.88997e-06	0.81249	EpineurialMac	0.25
	Trafd1	2.76974e-08	0.50761	0.593	0.352	0.000894211	0.381954	EpineurialMac	0.25
	Oas1a	7.54451e-17	0.505446	0.343	0.026	2.43574e-12	1.88106	EpineurialMac	0.25
	H2-D1	1.2964e-07	0.503104	0.993	0.983	0.00418542	0.00734646	EpineurialMac	0.25
	Shisa5	1.76701e-07	0.498326	0.729	0.557	0.00570479	0.19347	EpineurialMac	0.25
	Vdr	2.2028e-08	0.48932	0.186	0.022	0.000711173	1.50694	EpineurialMac	0.25
	Gm42418	8.89961e-07	0.4871	1	1	0.0287324	0	EpineurialMac	0.25
	Ifit3b	3.26086e-10	0.486614	0.221	0.022	1.05277e-05	1.61965	EpineurialMac	0.25
	Dtx3l	8.71823e-10	0.484323	0.471	0.2	2.81468e-05	0.598489	EpineurialMac	0.25
	Parp12	5.86483e-11	0.467164	0.371	0.1	1.89346e-06	0.883597	EpineurialMac	0.25
	Ddx24	1.08968e-06	0.464465	0.771	0.648	0.0351804	0.116458	EpineurialMac	0.25
	Slfn8	3.22846e-10	0.451038	0.407	0.126	1.04231e-05	0.762974	EpineurialMac	0.25
	Ifi44	6.56083e-13	0.43956	0.236	0.009	2.11816e-08	2.07145	EpineurialMac	0.25
	Slfn1	2.04659e-09	0.411784	0.207	0.022	6.60743e-05	1.33171	EpineurialMac	0.25
	Oas2	9.58881e-12	0.39762	0.236	0.017	3.09575e-07	1.50901	EpineurialMac	0.25
	AW011738	3.04368e-07	0.382508	0.279	0.083	0.00982653	0.669032	EpineurialMac	0.25
	Fpr2	4.23252e-07	0.360776	0.107	0	0.0136647	6.02757	EpineurialMac	0.25
	H3f3b	4.64774e-07	0.357346	0.986	1	0.0150052	0.00726857	EpineurialMac	0.25
	Cfb	2.30302e-08	0.356493	0.143	0.004	0.000743529	1.83933	EpineurialMac	0.25
	Pik3r5	2.75862e-07	0.350595	0.314	0.104	0.00890621	0.558909	EpineurialMac	0.25
	Irgm2	8.05686e-10	0.346638	0.25	0.039	2.60116e-05	0.929111	EpineurialMac	0.25
	Ddx60	2.12969e-08	0.331877	0.271	0.065	0.000687571	0.683589	EpineurialMac	0.25
	Tnfrsf9	4.23252e-07	0.318729	0.107	0	0.0136647	5.3251	EpineurialMac	0.25
	F830016B08Rik	3.01278e-07	0.292438	0.136	0.009	0.00972677	1.14559	EpineurialMac	0.25
	Gm4951	1.1517e-07	0.279332	0.186	0.026	0.00371828	0.792932	EpineurialMac	0.25
	Parp10	2.97305e-07	0.27617	0.236	0.057	0.00959849	0.566076	EpineurialMac	0.25
	Il15ra	5.04103e-08	0.270365	0.171	0.017	0.0016275	0.900402	EpineurialMac	0.25
	Il18bp	8.56273e-08	0.252362	0.179	0.022	0.00276448	0.763224	EpineurialMac	0.25
	Arl11	3.37969e-07	-0.256915	0.029	0.222	0.0109113	0.754403	EpineurialMac	0.25
	Cd300lg	2.18543e-07	-0.274409	0.007	0.187	0.00705566	1.30052	EpineurialMac	0.25
	Gpr34	2.85442e-07	-0.275634	0	0.17	0.00921549	4.78919	EpineurialMac	0.25
	Dock2	1.09798e-06	-0.304584	0.357	0.635	0.0354482	0.253058	EpineurialMac	0.25
	Qpct	1.26839e-07	-0.31287	0.029	0.23	0.004095	0.934687	EpineurialMac	0.25
	Cmtm3	9.00504e-07	-0.313918	0.164	0.409	0.0290728	0.413869	EpineurialMac	0.25
	Krt80	7.29614e-07	-0.318754	0.043	0.239	0.0235556	0.788779	EpineurialMac	0.25
	Rnf166	1.39481e-06	-0.326637	0.157	0.391	0.0450314	0.429985	EpineurialMac	0.25
	Ighm	7.41703e-08	-0.32869	0.229	0.565	0.00239459	0.428251	EpineurialMac	0.25
	Dipk1a	2.26825e-09	-0.330136	0.1	0.396	7.32303e-05	0.655482	EpineurialMac	0.25
	Tbxas1	7.04259e-07	-0.346714	0.057	0.265	0.022737	0.768643	EpineurialMac	0.25
	Rpl35a	1.06651e-06	-0.347889	0.979	0.996	0.0344323	0.00864047	EpineurialMac	0.25
	Smim14	4.57082e-07	-0.352712	0.414	0.713	0.0147569	0.276621	EpineurialMac	0.25
	Skint3	6.18118e-07	-0.370134	0	0.161	0.0199559	6.4021	EpineurialMac	0.25
	Eef1a1	6.36909e-07	-0.370223	1	0.991	0.0205626	0.00482883	EpineurialMac	0.25
	Pgls	1.18784e-06	-0.371052	0.686	0.852	0.0383494	0.116007	EpineurialMac	0.25
	Trem2	8.00354e-07	-0.375449	0.014	0.187	0.0258394	1.40397	EpineurialMac	0.25
	Rpl21	1.01816e-07	-0.377611	0.979	0.991	0.00328712	0.00663697	EpineurialMac	0.25
	Rps17	9.19866e-07	-0.385932	0.957	0.987	0.0296979	0.017186	EpineurialMac	0.25
	Rps16	2.68885e-07	-0.389764	0.986	0.996	0.00868094	0.00567422	EpineurialMac	0.25
	Ppfia4	1.70268e-08	-0.391166	0.071	0.326	0.00054971	0.860161	EpineurialMac	0.25
	Arhgap9	2.30644e-08	-0.392181	0.079	0.326	0.000744635	0.801984	EpineurialMac	0.25
	Phactr2	2.42035e-08	-0.401349	0.171	0.465	0.00078141	0.579239	EpineurialMac	0.25
	Mctp1	1.41625e-09	-0.404127	0.043	0.309	4.57238e-05	1.14981	EpineurialMac	0.25
	Rps9	8.94519e-07	-0.406392	0.986	0.996	0.0288796	0.00591629	EpineurialMac	0.25
	Rps8	2.00721e-07	-0.411356	0.993	0.991	0.00648029	0.00119649	EpineurialMac	0.25
	Lbh	2.35131e-10	-0.413943	0.15	0.478	7.59121e-06	0.69213	EpineurialMac	0.25
	Macf1	6.37127e-07	-0.414065	0.507	0.743	0.0205697	0.228305	EpineurialMac	0.25
	Rplp1	6.67267e-07	-0.414586	0.979	1	0.0215427	0.0126943	EpineurialMac	0.25
	Ptpro	1.33206e-08	-0.423117	0.057	0.309	0.000430055	1.03179	EpineurialMac	0.25
	Serf2	2.19187e-08	-0.423599	0.936	0.991	0.000707647	0.0348946	EpineurialMac	0.25
	Rpl14	4.43352e-07	-0.423658	0.979	0.996	0.0143136	0.0105223	EpineurialMac	0.25
	Rack1	1.13924e-06	-0.424203	0.979	0.996	0.0367803	0.0105359	EpineurialMac	0.25
	Entpd1	5.12363e-09	-0.428073	0.1	0.383	0.000165416	0.82932	EpineurialMac	0.25
	Eef2	1.58143e-07	-0.428939	0.95	0.987	0.00510566	0.0236442	EpineurialMac	0.25
	Rpl5	1.39173e-07	-0.429122	0.971	0.987	0.00449321	0.0101182	EpineurialMac	0.25
	Rpl4	9.24157e-08	-0.429502	0.95	0.987	0.00298364	0.0236752	EpineurialMac	0.25
	Rps27a	7.35971e-07	-0.430094	0.979	0.987	0.0237608	0.00504982	EpineurialMac	0.25
	Sptssa	5.08657e-07	-0.435065	0.436	0.661	0.016422	0.261179	EpineurialMac	0.25
	Pfdn5	9.97879e-07	-0.435202	0.857	0.948	0.0322165	0.0633618	EpineurialMac	0.25
	Rps3a1	3.91081e-08	-0.436709	0.986	0.996	0.0012626	0.00635765	EpineurialMac	0.25
	Rpl13	7.06165e-08	-0.437191	1	1	0.00227986	0	EpineurialMac	0.25
	Rps7	9.75636e-07	-0.438027	0.993	0.991	0.0314984	0.00127407	EpineurialMac	0.25
	Arhgap15	1.91962e-07	-0.43964	0.257	0.526	0.00619749	0.454276	EpineurialMac	0.25
	Rpl11	5.01595e-08	-0.440695	0.986	0.983	0.0016194	0.00193739	EpineurialMac	0.25
	Pold4	1.12066e-07	-0.442229	0.329	0.613	0.00361804	0.397032	EpineurialMac	0.25
	Rpl26	2.39101e-08	-0.446206	0.986	0.991	0.000771937	0.00325614	EpineurialMac	0.25
	Sgpp1	1.48768e-07	-0.446507	0.136	0.387	0.00480299	0.673654	EpineurialMac	0.25
	Celf2	5.0208e-07	-0.448973	0.6	0.774	0.0162096	0.16494	EpineurialMac	0.25
	Rps25	4.0681e-08	-0.45341	0.964	0.978	0.00131339	0.00943152	EpineurialMac	0.25
	Nap1l1	1.48629e-06	-0.453661	0.75	0.887	0.0479848	0.109806	EpineurialMac	0.25
	Rpl13a	3.4678e-09	-0.453695	0.979	0.991	0.000111958	0.00797423	EpineurialMac	0.25
	Ptp4a2	4.66322e-09	-0.455641	0.721	0.943	0.000150552	0.176451	EpineurialMac	0.25
	Tgfb1	3.17249e-07	-0.456166	0.479	0.778	0.0102424	0.319199	EpineurialMac	0.25
	Eif3e	6.48116e-07	-0.456595	0.671	0.835	0.0209244	0.144039	EpineurialMac	0.25
	Naga	4.53469e-09	-0.463911	0.207	0.53	0.000146403	0.629229	EpineurialMac	0.25
	Rpl27a	1.26464e-08	-0.465108	0.979	0.996	0.00040829	0.0115518	EpineurialMac	0.25
	Rpl7	6.41558e-09	-0.465168	0.971	0.987	0.000207127	0.0109681	EpineurialMac	0.25
	Otulinl	2.34827e-07	-0.465282	0.193	0.461	0.00758137	0.58447	EpineurialMac	0.25
	Rpl28	3.42601e-09	-0.472153	1	1	0.000110609	0	EpineurialMac	0.25
	Tifab	7.11706e-08	-0.475864	0.071	0.3	0.00229774	0.989347	EpineurialMac	0.25
	Mef2c	1.1986e-08	-0.476008	0.314	0.639	0.000386969	0.487932	EpineurialMac	0.25
	Rpl3	2.06704e-09	-0.479772	0.986	1	6.67345e-05	0.00975878	EpineurialMac	0.25
	Rpl30	7.06059e-08	-0.485694	0.957	0.991	0.00227951	0.0244625	EpineurialMac	0.25
	Ubash3b	6.01571e-07	-0.487313	0.207	0.439	0.0194217	0.528533	EpineurialMac	0.25
	Cd37	2.43234e-08	-0.488855	0.171	0.457	0.000785281	0.693291	EpineurialMac	0.25
	Cd180	2.50172e-09	-0.489377	0.079	0.365	8.07681e-05	1.08052	EpineurialMac	0.25
	Evi2a	1.03324e-06	-0.490134	0.364	0.596	0.033358	0.348668	EpineurialMac	0.25
	Lat2	5.25035e-07	-0.490245	0.214	0.461	0.0169507	0.542776	EpineurialMac	0.25
	Rps5	6.31504e-08	-0.497367	0.986	0.991	0.00203881	0.00362948	EpineurialMac	0.25
	Zfp710	6.31975e-12	-0.499011	0.1	0.448	2.04033e-07	1.0796	EpineurialMac	0.25
	Rps26	1.46831e-08	-0.499599	0.971	0.991	0.000474045	0.0146951	EpineurialMac	0.25
	Tep1	2.30679e-07	-0.501538	0.193	0.439	0.00744746	0.594631	EpineurialMac	0.25
	Itgb2	3.69e-07	-0.501844	0.293	0.557	0.0119132	0.465096	EpineurialMac	0.25
	Rpl23a	1.88391e-09	-0.504666	0.971	0.983	6.0822e-05	0.00894274	EpineurialMac	0.25
	Amz1	5.74037e-07	-0.50701	0.057	0.261	0.0185328	1.11288	EpineurialMac	0.25
	Ifngr1	1.02515e-07	-0.508435	0.45	0.717	0.00330969	0.341692	EpineurialMac	0.25
	St3gal5	2.39935e-08	-0.510094	0.15	0.435	0.00077463	0.783528	EpineurialMac	0.25
	Lmo1	3.02937e-09	-0.510391	0.121	0.4	9.78031e-05	0.880417	EpineurialMac	0.25
	Rpl18a	1.56117e-08	-0.514564	0.979	0.987	0.000504024	0.0060416	EpineurialMac	0.25
	Tkt	1.52017e-06	-0.520338	0.629	0.813	0.0490788	0.192626	EpineurialMac	0.25
	Rpl6	1.22346e-09	-0.520345	0.986	1	3.94994e-05	0.010584	EpineurialMac	0.25
	Atp8b4	6.80778e-11	-0.52205	0.057	0.357	2.19789e-06	1.3818	EpineurialMac	0.25
	Ddx3x	9.21524e-08	-0.522992	0.671	0.865	0.00297514	0.191618	EpineurialMac	0.25
	Sept6	6.82646e-07	-0.525638	0.279	0.509	0.0220392	0.455937	EpineurialMac	0.25
	Rps12	1.93737e-09	-0.525646	0.986	0.996	6.25479e-05	0.0076524	EpineurialMac	0.25
	Clec12a	2.58889e-07	-0.530802	0.343	0.643	0.00835824	0.481229	EpineurialMac	0.25
	Rps4x	2.47817e-09	-0.532701	0.979	0.991	8.00077e-05	0.00936284	EpineurialMac	0.25
	Fau	1.37743e-09	-0.533873	0.993	1	4.44702e-05	0.00541046	EpineurialMac	0.25
	Cd68	8.13041e-09	-0.533927	0.264	0.578	0.00026249	0.60362	EpineurialMac	0.25
	Grcc10	1.88356e-10	-0.536167	0.6	0.826	6.08106e-06	0.247269	EpineurialMac	0.25
	Fli1	1.48954e-11	-0.537402	0.143	0.487	4.80897e-07	0.950072	EpineurialMac	0.25
	BC028528	3.81544e-08	-0.538696	0.2	0.491	0.00123181	0.697999	EpineurialMac	0.25
	Rpl17	1.0853e-08	-0.539333	0.993	0.996	0.000350388	0.00234719	EpineurialMac	0.25
	Lamtor4	7.60241e-07	-0.545947	0.436	0.674	0.0245444	0.343084	EpineurialMac	0.25
	Mef2a	9.52412e-08	-0.546014	0.429	0.691	0.00307486	0.375498	EpineurialMac	0.25
	Plp2	6.66656e-08	-0.553608	0.229	0.474	0.0021523	0.581032	EpineurialMac	0.25
	Ltb4r1	5.08655e-09	-0.556839	0.093	0.365	0.000164219	1.09841	EpineurialMac	0.25
	Cox7a2l	1.17909e-10	-0.566537	0.8	0.935	3.80668e-06	0.127452	EpineurialMac	0.25
	Gng10	5.88024e-07	-0.567465	0.529	0.752	0.0189844	0.287968	EpineurialMac	0.25
	Rpl10a	8.39269e-10	-0.572172	0.95	0.991	2.70958e-05	0.0348782	EpineurialMac	0.25
	Tm6sf1	6.97003e-09	-0.575426	0.293	0.6	0.000225027	0.595025	EpineurialMac	0.25
	Rps13	2.1703e-10	-0.575627	0.971	0.983	7.00682e-06	0.0102002	EpineurialMac	0.25
	Rnf130	9.73948e-12	-0.584937	0.343	0.704	3.14439e-07	0.606793	EpineurialMac	0.25
	Sec11c	1.09772e-08	-0.588383	0.593	0.852	0.000354399	0.307619	EpineurialMac	0.25
	H2-Ob	2.74068e-07	-0.592693	0.157	0.404	0.00884827	0.808188	EpineurialMac	0.25
	Cd48	7.98678e-10	-0.606178	0.336	0.63	2.57853e-05	0.549736	EpineurialMac	0.25
	Eps8	2.03062e-07	-0.607963	0.307	0.57	0.00655586	0.542741	EpineurialMac	0.25
	Rpl32	7.4929e-10	-0.613434	0.993	1	2.41908e-05	0.00621676	EpineurialMac	0.25
	H2-Oa	1.8758e-08	-0.620124	0.107	0.37	0.000605601	1.10996	EpineurialMac	0.25
	Arsb	2.09988e-11	-0.62108	0.15	0.5	6.77947e-07	1.07879	EpineurialMac	0.25
	Hexa	3.44948e-09	-0.621247	0.407	0.665	0.000111367	0.440044	EpineurialMac	0.25
	Alcam	3.65836e-08	-0.62966	0.379	0.639	0.0011811	0.474523	EpineurialMac	0.25
	Rps15	1.78597e-15	-0.63471	0.979	0.987	5.76599e-11	0.00745226	EpineurialMac	0.25
	Cx3cr1	5.18376e-08	-0.637744	0.029	0.243	0.00167358	1.95583	EpineurialMac	0.25
	Rpl29	3.28577e-13	-0.642325	0.936	0.97	1.06081e-08	0.0330644	EpineurialMac	0.25
	Hepacam2	1.009e-08	-0.645922	0.064	0.322	0.000325755	1.50558	EpineurialMac	0.25
	Wsb1	8.16289e-09	-0.651066	0.5	0.739	0.000263539	0.36697	EpineurialMac	0.25
	Hexb	8.41402e-10	-0.659564	0.336	0.648	2.71647e-05	0.624957	EpineurialMac	0.25
	Rps11	2.02025e-10	-0.662264	0.979	0.983	6.52238e-06	0.0038958	EpineurialMac	0.25
	Gm47283	2.90225e-08	-0.664367	0.307	0.583	0.000936993	0.614709	EpineurialMac	0.25
	Rpl10	2.68623e-10	-0.681999	0.943	0.97	8.6725e-06	0.0277757	EpineurialMac	0.25
	Ncf2	1.72449e-10	-0.687137	0.257	0.574	5.5675e-06	0.796583	EpineurialMac	0.25
	Jmjd1c	1.46309e-07	-0.715446	0.514	0.735	0.00472358	0.369152	EpineurialMac	0.25
	Arhgap18	2.69591e-13	-0.717665	0.179	0.552	8.70374e-09	1.16599	EpineurialMac	0.25
	Gpi1	1.29027e-13	-0.725404	0.579	0.883	4.16565e-09	0.441662	EpineurialMac	0.25
	Csf2ra	5.13766e-08	-0.736827	0.407	0.622	0.00165869	0.450853	EpineurialMac	0.25
	Unc119	1.65418e-13	-0.736967	0.164	0.513	5.34052e-09	1.2125	EpineurialMac	0.25
	Zfp36l2	1.42905e-09	-0.751675	0.593	0.848	4.61368e-05	0.387888	EpineurialMac	0.25
	Fam129a	4.952e-11	-0.75768	0.286	0.609	1.59875e-06	0.826192	EpineurialMac	0.25
	Tyrobp	4.76504e-07	-0.770291	0.629	0.77	0.0153839	0.224769	EpineurialMac	0.25
	Aif1	4.32115e-09	-0.783951	0.293	0.583	0.000139508	0.778144	EpineurialMac	0.25
	Cd300c2	1.02675e-11	-0.801602	0.086	0.404	3.31487e-07	1.78912	EpineurialMac	0.25
	Camk1d	7.30564e-13	-0.814635	0.121	0.478	2.35863e-08	1.6146	EpineurialMac	0.25
	Coro1a	2.82612e-11	-0.833951	0.686	0.839	9.12413e-07	0.242231	EpineurialMac	0.25
	Pld4	1.63475e-12	-0.834431	0.307	0.661	5.27778e-08	0.923222	EpineurialMac	0.25
	Klf4	6.88909e-07	-0.843985	0.636	0.8	0.0222414	0.279336	EpineurialMac	0.25
	Neurl3	5.90073e-14	-0.854131	0.143	0.535	1.90505e-09	1.62585	EpineurialMac	0.25
	Fabp7	1.55067e-13	-0.866016	0.364	0.813	5.00633e-09	1.00398	EpineurialMac	0.25
	Csf1r	4.45676e-08	-0.875313	0.143	0.4	0.00143886	1.29895	EpineurialMac	0.25
	Mpeg1	3.75552e-08	-0.879854	0.464	0.661	0.00121247	0.449187	EpineurialMac	0.25
	Ptpn18	7.57301e-14	-0.887531	0.464	0.787	2.44495e-09	0.676509	EpineurialMac	0.25
	Cmtm7	1.36456e-13	-0.915357	0.343	0.717	4.40548e-09	0.973722	EpineurialMac	0.25
	Laptm5	3.36266e-10	-0.931585	0.679	0.822	1.08563e-05	0.256863	EpineurialMac	0.25
	Arhgdib	2.23987e-13	-0.945667	0.493	0.809	7.23143e-09	0.675727	EpineurialMac	0.25
	Ckb	1.10955e-09	-0.957886	0.55	0.791	3.58217e-05	0.502167	EpineurialMac	0.25
	Atf3	9.05056e-07	-0.960199	0.629	0.774	0.0292197	0.287362	EpineurialMac	0.25
	Man2b1	1.89424e-14	-0.98663	0.421	0.717	6.11554e-10	0.757881	EpineurialMac	0.25
	Ccr2	1.62094e-10	-1.00653	0.264	0.596	5.2332e-06	1.18244	EpineurialMac	0.25
	Cotl1	1.18431e-13	-1.01547	0.493	0.778	3.82356e-09	0.668362	EpineurialMac	0.25
	Ramp1	3.14645e-16	-1.02527	0.193	0.587	1.01583e-11	1.6453	EpineurialMac	0.25
	Itgb7	7.96958e-13	-1.02828	0.179	0.535	2.57298e-08	1.62424	EpineurialMac	0.25
	H2-Aa	1.53645e-06	-1.04356	0.636	0.726	0.0496042	0.19926	EpineurialMac	0.25
	Psap	2.3874e-09	-1.04722	0.907	0.926	7.70771e-05	0.0313221	EpineurialMac	0.25
	Fxyd5	1.50502e-10	-1.05675	0.557	0.757	4.85894e-06	0.467735	EpineurialMac	0.25
	H2-DMb1	3.31345e-11	-1.08662	0.357	0.665	1.06975e-06	0.975164	EpineurialMac	0.25
	Alox5ap	1.87828e-16	-1.1704	0.307	0.717	6.06403e-12	1.43226	EpineurialMac	0.25
	Gm2a	7.52269e-13	-1.17287	0.493	0.791	2.4287e-08	0.800001	EpineurialMac	0.25
	H2-Ab1	3.15154e-07	-1.18436	0.686	0.77	0.0101747	0.197372	EpineurialMac	0.25
	H2-DMa	3.29983e-13	-1.22885	0.457	0.752	1.06535e-08	0.882976	EpineurialMac	0.25
	Plbd1	3.45689e-10	-1.27315	0.3	0.574	1.11606e-05	1.19178	EpineurialMac	0.25
	Lyz2	7.8385e-15	-1.43967	0.314	0.717	2.53066e-10	1.71494	EpineurialMac	0.25
	Mgl2	7.40837e-07	-1.60275	0.143	0.37	0.0239179	2.19817	EpineurialMac	0.25
	Trf	1.12157e-20	-1.6842	0.221	0.687	3.62099e-16	2.75578	EpineurialMac	0.25
	Ccl5	1.84892e-23	6.94401	0.906	0	5.96923e-19	137.416	Monocyte	0.25
	Saa3	4.59026e-08	5.43001	0.512	0.068	0.00148196	15.815	Monocyte	0.25
	Ccl12	1.52302e-14	4.58116	0.68	0	4.91708e-10	88.7607	Monocyte	0.25
	Sdc4	1.37853e-26	4.47181	0.975	0.045	4.4506e-22	19.8431	Monocyte	0.25
	Ccl4	6.94619e-23	4.45135	0.963	0.432	2.24258e-18	5.148	Monocyte	0.25
	Cxcl10	1.75845e-16	4.39761	0.76	0.045	5.67715e-12	17.9333	Monocyte	0.25
	Ccl7	1.57733e-13	4.03656	0.668	0.045	5.0924e-09	15.7096	Monocyte	0.25
	Ms4a6d	1.26624e-26	3.78096	0.98	0.205	4.08805e-22	8.53421	Monocyte	0.25
	AW112010	2.12777e-16	3.68664	0.793	0.182	6.86951e-12	7.82812	Monocyte	0.25
	Cp	6.77591e-21	3.60492	0.848	0	2.1876e-16	70.9942	Monocyte	0.25
	Rsad2	9.79082e-14	3.51324	0.725	0.136	3.16097e-09	8.48224	Monocyte	0.25
	Isg15	7.17668e-25	3.43024	0.955	0.114	2.31699e-20	10.5187	Monocyte	0.25
	Mt2	7.19914e-19	3.41593	0.842	0.114	2.32424e-14	9.85419	Monocyte	0.25
	Fcgr1	1.17905e-24	3.3926	0.951	0.205	3.80656e-20	7.5106	Monocyte	0.25
	C1qb	1.08227e-19	3.29077	0.895	0.091	3.49411e-15	10.8528	Monocyte	0.25
	Cxcl1	4.34921e-08	3.23744	0.469	0.023	0.00140414	14.0823	Monocyte	0.25
	Sod2	5.45306e-25	3.17657	0.984	0.682	1.76052e-20	1.68004	Monocyte	0.25
	Mt1	1.65065e-21	3.14632	0.977	0.432	5.32913e-17	3.70424	Monocyte	0.25
	Bst2	1.93847e-26	3.02852	0.992	0.545	6.25837e-22	2.61689	Monocyte	0.25
	C1qa	9.19569e-18	2.89277	0.871	0.114	2.96883e-13	8.48631	Monocyte	0.25
	Tmem176b	6.67572e-21	2.86127	0.939	0.386	2.15525e-16	3.66965	Monocyte	0.25
	Tmem176a	1.32346e-20	2.79402	0.934	0.409	4.27281e-16	3.32857	Monocyte	0.25
	C1qc	9.19184e-18	2.76715	0.861	0.091	2.96758e-13	8.97126	Monocyte	0.25
	Ccl3	3.6001e-14	2.76286	0.916	0.568	1.16229e-09	1.90487	Monocyte	0.25
	Cd38	1.12458e-16	2.74248	0.742	0	3.63071e-12	53.4812	Monocyte	0.25
	Oasl1	1.76323e-18	2.70437	0.795	0.023	5.69257e-14	13.8225	Monocyte	0.25
	Il1rn	2.08173e-16	2.56941	0.863	0.318	6.72085e-12	3.7008	Monocyte	0.25
	Irf7	2.9842e-20	2.53816	0.906	0.318	9.63449e-16	3.83385	Monocyte	0.25
	Fcgr2b	3.39237e-20	2.52747	0.941	0.477	1.09523e-15	2.47744	Monocyte	0.25
	Ifit1	1.05942e-15	2.52507	0.734	0.045	3.42034e-11	10.1704	Monocyte	0.25
	Ms4a4c	2.18266e-19	2.5	0.932	0.545	7.04672e-15	1.93518	Monocyte	0.25
	Ifit3	1.84684e-13	2.49741	0.693	0.091	5.96254e-09	7.31466	Monocyte	0.25
	AY036118	9.28124e-26	2.34517	1	0.977	2.99645e-21	0.0787261	Monocyte	0.25
	Lgals3bp	3.70954e-21	2.34367	0.912	0.25	1.19762e-16	4.37588	Monocyte	0.25
	Mmp14	1.37921e-18	2.32838	0.822	0.068	4.45279e-14	8.37173	Monocyte	0.25
	Fgl2	8.92861e-13	2.28913	0.691	0.136	2.8826e-08	5.36817	Monocyte	0.25
	Maf	5.90906e-16	2.25954	0.811	0.114	1.90774e-11	6.39599	Monocyte	0.25
	Wfdc17	4.95998e-10	2.24704	0.836	0.545	1.60133e-05	1.38698	Monocyte	0.25
	Fcgr4	1.62445e-15	2.22582	0.781	0.159	5.24454e-11	5.11112	Monocyte	0.25
	Marcksl1	3.26735e-18	2.20451	0.93	0.455	1.05486e-13	2.27365	Monocyte	0.25
	Ifit2	5.63882e-08	2.17354	0.48	0.045	0.00182049	7.42266	Monocyte	0.25
	C3ar1	2.59694e-15	2.17129	0.795	0.114	8.38422e-11	6.08377	Monocyte	0.25
	Pf4	2.79118e-08	2.17098	0.52	0.068	0.000901131	6.37158	Monocyte	0.25
	Parp14	1.52036e-18	2.16365	0.865	0.273	4.90849e-14	3.59987	Monocyte	0.25
	Msr1	4.76191e-17	2.15808	0.855	0.182	1.53738e-12	4.81679	Monocyte	0.25
	Gbp2	1.71253e-14	2.13173	0.77	0.205	5.5289e-10	4.06997	Monocyte	0.25
	Dab2	6.17373e-13	2.1299	0.67	0.068	1.99319e-08	7.02981	Monocyte	0.25
	Ccl2	3.19141e-07	2.11254	0.707	0.341	0.0103035	2.22226	Monocyte	0.25
	Phf11d	1.07533e-15	2.09842	0.744	0.091	3.47171e-11	6.36104	Monocyte	0.25
	Bcl2a1b	6.88239e-14	2.09182	0.859	0.364	2.22198e-09	2.59117	Monocyte	0.25
	Socs3	8.60382e-16	2.02641	0.865	0.341	2.77774e-11	2.72132	Monocyte	0.25
	Lacc1	1.41353e-14	2.00618	0.732	0.136	4.5636e-10	4.87147	Monocyte	0.25
	Rtp4	2.96344e-17	1.99581	0.77	0.045	9.56746e-13	8.17648	Monocyte	0.25
	Pid1	3.91012e-17	1.99482	0.91	0.523	1.26238e-12	1.59397	Monocyte	0.25
	Phf11b	4.17846e-15	1.95455	0.77	0.114	1.34902e-10	5.38639	Monocyte	0.25
	Fth1	1.45035e-22	1.93645	1	1	4.68246e-18	0	Monocyte	0.25
	Zbp1	4.37071e-18	1.93538	0.881	0.25	1.41108e-13	3.51699	Monocyte	0.25
	Ifi211	2.47623e-15	1.93031	0.758	0.114	7.99451e-11	5.27583	Monocyte	0.25
	Ifi204	5.40586e-15	1.92691	0.883	0.523	1.74528e-10	1.45597	Monocyte	0.25
	Ifi205	4.47597e-12	1.92476	0.6	0	1.44507e-07	36.9451	Monocyte	0.25
	Clec2d	8.34205e-15	1.9053	0.801	0.25	2.69323e-10	3.20066	Monocyte	0.25
	Cxcl2	6.46881e-12	1.8843	0.922	0.523	2.08845e-07	1.54127	Monocyte	0.25
	Ehd1	2.67089e-18	1.87562	0.928	0.455	8.62298e-14	1.92862	Monocyte	0.25
	Ifi209	3.10387e-14	1.85943	0.754	0.182	1.00208e-09	3.81299	Monocyte	0.25
	Tnfaip3	2.40929e-11	1.83858	0.83	0.386	7.77839e-07	2.03073	Monocyte	0.25
	Isg20	7.77282e-13	1.83719	0.658	0.068	2.50946e-08	6.01579	Monocyte	0.25
	Aoah	7.79577e-16	1.80852	0.768	0.159	2.51687e-11	4.10909	Monocyte	0.25
	Ms4a6b	5.18158e-16	1.80521	0.893	0.545	1.67287e-11	1.28604	Monocyte	0.25
	Mrc1	1.21257e-08	1.80297	0.598	0.136	0.000391479	3.8521	Monocyte	0.25
	Ifih1	1.34208e-13	1.80028	0.705	0.091	4.3329e-09	5.31743	Monocyte	0.25
	Gpr84	8.7391e-10	1.77688	0.592	0.114	2.82142e-05	4.22284	Monocyte	0.25
	Sash1	6.2953e-12	1.75171	0.691	0.182	2.03244e-07	3.3716	Monocyte	0.25
	Egr1	4.26134e-07	1.71986	0.818	0.659	0.0137577	0.53629	Monocyte	0.25
	Clec4a1	2.57636e-15	1.71348	0.881	0.523	8.31779e-11	1.28911	Monocyte	0.25
	H2-Q7	4.59475e-12	1.69721	0.676	0.136	1.48341e-07	3.92634	Monocyte	0.25
	Lrrc25	6.41131e-16	1.69034	0.852	0.477	2.06989e-11	1.41458	Monocyte	0.25
	Rnf213	1.09921e-15	1.68984	0.879	0.386	3.54881e-11	2.00628	Monocyte	0.25
	Cxcl16	1.57761e-12	1.67005	0.717	0.091	5.09332e-08	4.97344	Monocyte	0.25
	Cd14	4.53209e-13	1.66419	0.955	0.818	1.46318e-08	0.37178	Monocyte	0.25
	Oasl2	5.49394e-14	1.66207	0.801	0.227	1.77372e-09	3.02349	Monocyte	0.25
	Pou2f2	2.53498e-12	1.65101	0.818	0.341	8.1842e-08	2.08412	Monocyte	0.25
	Ifi206	4.3959e-11	1.65054	0.607	0.068	1.41922e-06	5.21253	Monocyte	0.25
	Iigp1	5.69445e-07	1.64493	0.43	0.023	0.0183845	6.94912	Monocyte	0.25
	Ifi213	1.79152e-11	1.63884	0.617	0.068	5.78392e-07	5.2142	Monocyte	0.25
	Bcl2a1a	7.25024e-10	1.59956	0.518	0	2.34074e-05	30.3638	Monocyte	0.25
	Ccnd2	2.86378e-10	1.59371	0.594	0.068	9.24571e-06	4.98327	Monocyte	0.25
	Ifitm2	1.08261e-18	1.58438	0.992	0.818	3.49522e-14	0.440837	Monocyte	0.25
	Fyb	7.74626e-17	1.55083	0.965	0.841	2.50088e-12	0.30772	Monocyte	0.25
	Axl	3.69608e-11	1.55065	0.66	0.091	1.19328e-06	4.43256	Monocyte	0.25
	Cd63	7.3071e-12	1.55055	0.848	0.523	2.3591e-07	1.08112	Monocyte	0.25
	Slc31a2	6.68915e-12	1.54527	0.705	0.205	2.15959e-07	2.75366	Monocyte	0.25
	Slfn5	2.19623e-12	1.54334	0.891	0.477	7.09054e-08	1.39122	Monocyte	0.25
	Hspa5	3.49485e-14	1.53134	0.986	0.841	1.12831e-09	0.351414	Monocyte	0.25
	Herc6	6.94273e-11	1.52012	0.602	0.068	2.24146e-06	4.78252	Monocyte	0.25
	Fnbp1l	4.00817e-10	1.51368	0.568	0.045	1.29404e-05	5.53684	Monocyte	0.25
	Tapbp	1.12095e-14	1.51346	0.881	0.5	3.619e-10	1.23682	Monocyte	0.25
	H3f3b	1.90353e-19	1.50258	1	1	6.14553e-15	0	Monocyte	0.25
	Cd83	2.23668e-08	1.48332	0.727	0.341	0.000722112	1.62005	Monocyte	0.25
	Trim30a	3.02314e-12	1.48094	0.809	0.432	9.7602e-08	1.34041	Monocyte	0.25
	Selenow	1.09368e-15	1.47591	0.93	0.591	3.53095e-11	0.96535	Monocyte	0.25
	Psme2	2.29642e-13	1.47018	0.848	0.568	7.41401e-09	0.850019	Monocyte	0.25
	Ccr5	2.1341e-08	1.4687	0.65	0.273	0.000688995	1.83813	Monocyte	0.25
	Pnp	1.04211e-13	1.46778	0.92	0.773	3.36446e-09	0.368656	Monocyte	0.25
	Sppl2a	8.5556e-14	1.4671	0.863	0.455	2.76218e-09	1.35486	Monocyte	0.25
	Peli1	3.69812e-12	1.44965	0.828	0.409	1.19394e-07	1.47506	Monocyte	0.25
	Fpr2	2.21258e-09	1.44693	0.791	0.295	7.14332e-05	2.05892	Monocyte	0.25
	Tor3a	2.65905e-10	1.43487	0.633	0.136	8.58473e-06	3.1834	Monocyte	0.25
	Bcl2a1d	6.02686e-08	1.43467	0.559	0.136	0.00194577	2.92563	Monocyte	0.25
	Wnk1	3.37892e-13	1.4326	0.92	0.636	1.09089e-08	0.763014	Monocyte	0.25
	Slfn8	2.86273e-09	1.42896	0.639	0.227	9.24231e-05	2.1336	Monocyte	0.25
	Xaf1	8.56467e-11	1.41123	0.635	0.114	2.7651e-06	3.49662	Monocyte	0.25
	Cd74	2.1191e-14	1.40734	0.957	0.545	6.84152e-10	1.14313	Monocyte	0.25
	Ms4a6c	5.1815e-16	1.40613	0.98	0.705	1.67285e-11	0.668131	Monocyte	0.25
	Gbp5	3.88516e-08	1.39251	0.486	0.045	0.00125432	4.7804	Monocyte	0.25
	C5ar1	8.59387e-10	1.38791	0.791	0.318	2.77453e-05	1.82461	Monocyte	0.25
	Pik3ap1	1.41798e-11	1.38447	0.826	0.386	4.57794e-07	1.51951	Monocyte	0.25
	Manf	1.06188e-08	1.38326	0.709	0.432	0.000342829	0.988692	Monocyte	0.25
	Slc15a3	4.1493e-12	1.37029	0.891	0.432	1.3396e-07	1.43112	Monocyte	0.25
	Ifitm3	9.04056e-18	1.3676	1	0.955	2.91874e-13	0.0908461	Monocyte	0.25
	Plin2	1.26606e-12	1.3526	0.959	0.727	4.08748e-08	0.540464	Monocyte	0.25
	Usp18	2.7476e-08	1.35023	0.498	0.045	0.000887064	4.68274	Monocyte	0.25
	Trim30d	3.12585e-09	1.34687	0.627	0.182	0.000100918	2.40352	Monocyte	0.25
	Nlrp3	4.4092e-07	1.33651	0.834	0.705	0.0142351	0.324002	Monocyte	0.25
	Nfkbiz	4.67522e-10	1.32744	0.865	0.477	1.50939e-05	1.13988	Monocyte	0.25
	Znfx1	1.24321e-10	1.32074	0.709	0.227	4.01369e-06	2.17009	Monocyte	0.25
	Ctsz	2.86851e-15	1.31986	0.988	0.795	9.26097e-11	0.413851	Monocyte	0.25
	Mir155hg	7.98217e-07	1.31588	0.424	0.023	0.0257704	5.53236	Monocyte	0.25
	Tspo	1.17539e-12	1.30809	0.963	0.886	3.79473e-08	0.15727	Monocyte	0.25
	Klf6	1.19314e-07	1.30787	0.945	0.886	0.00385205	0.121641	Monocyte	0.25
	Dusp2	7.10547e-09	1.30724	0.768	0.364	0.0002294	1.40811	Monocyte	0.25
	Mrpl52	2.49522e-13	1.30076	0.877	0.591	8.05581e-09	0.740678	Monocyte	0.25
	Tmcc3	5.22641e-08	1.2983	0.539	0.136	0.00168735	2.5793	Monocyte	0.25
	Mndal	6.88844e-07	1.29699	0.717	0.432	0.0222393	0.948022	Monocyte	0.25
	Ifi203	1.36906e-07	1.29022	0.781	0.523	0.00442	0.746405	Monocyte	0.25
	Cd86	3.15052e-09	1.29001	0.777	0.5	0.000101714	0.820428	Monocyte	0.25
	Zfp36l1	1.24192e-06	1.28988	0.613	0.25	0.0400953	1.66905	Monocyte	0.25
	Ctsb	8.62102e-17	1.28731	1	0.909	2.7833e-12	0.177196	Monocyte	0.25
	Siglece	6.75913e-08	1.27535	0.6	0.227	0.00218218	1.78839	Monocyte	0.25
	H2-K1	5.84149e-15	1.27453	0.998	0.955	1.88593e-10	0.0809821	Monocyte	0.25
	Marcks	2.31523e-10	1.27139	0.904	0.614	7.47472e-06	0.709543	Monocyte	0.25
	Rapgef2	6.79146e-08	1.27086	0.645	0.295	0.00219262	1.43427	Monocyte	0.25
	mt-Nd4l	1.00267e-10	1.2557	0.92	0.75	3.23713e-06	0.370108	Monocyte	0.25
	Capza2	8.09738e-17	1.24877	0.973	0.818	2.61424e-12	0.312615	Monocyte	0.25
	Psmb8	2.30041e-12	1.24775	0.926	0.705	7.42688e-08	0.490851	Monocyte	0.25
	H2-Q6	1.48416e-06	1.2422	0.41	0.045	0.047916	3.95964	Monocyte	0.25
	Frmd4b	1.22633e-08	1.2414	0.578	0.136	0.000395922	2.59137	Monocyte	0.25
	Hsp90aa1	4.96633e-11	1.23701	0.98	0.932	1.60338e-06	0.0896232	Monocyte	0.25
	Gm20559	9.44289e-08	1.23037	0.639	0.273	0.00304864	1.50955	Monocyte	0.25
	B2m	3.79036e-19	1.2296	1	0.977	1.22372e-14	0.0412771	Monocyte	0.25
	Hsp90ab1	1.39588e-14	1.21821	0.996	0.977	4.50659e-10	0.0338507	Monocyte	0.25
	Gbp7	5.70917e-07	1.21818	0.523	0.136	0.0184321	2.36717	Monocyte	0.25
	Pla2g7	1.06631e-08	1.21671	0.67	0.159	0.000344258	2.52482	Monocyte	0.25
	Acp2	8.18404e-09	1.2151	0.576	0.091	0.000264222	3.23474	Monocyte	0.25
	Fcer1g	1.92368e-20	1.21143	1	1	6.21059e-16	0	Monocyte	0.25
	Hspa8	3.65175e-14	1.20739	0.996	1	1.17897e-09	0.00698155	Monocyte	0.25
	Samd9l	1.54579e-08	1.20269	0.783	0.455	0.000499057	0.941882	Monocyte	0.25
	Oas3	3.93369e-08	1.20024	0.586	0.205	0.00126999	1.81869	Monocyte	0.25
	Ctsc	6.72116e-09	1.19971	0.914	0.659	0.000216993	0.566162	Monocyte	0.25
	Aif1	3.8005e-09	1.19405	0.779	0.409	0.000122699	1.1099	Monocyte	0.25
	Cd40	2.37557e-07	1.19367	0.482	0.091	0.00766953	2.87087	Monocyte	0.25
	H2-T23	8.04412e-10	1.18771	0.822	0.659	2.59704e-05	0.378712	Monocyte	0.25
	Tlr1	1.01559e-07	1.1877	0.445	0.023	0.00327884	5.07627	Monocyte	0.25
	Ifi207	1.71624e-08	1.18366	0.926	0.591	0.000554089	0.76684	Monocyte	0.25
	mt-Nd2	3.95098e-15	1.17896	1	1	1.27557e-10	0	Monocyte	0.25
	Gadd45b	9.45646e-08	1.17585	0.828	0.591	0.00305302	0.572018	Monocyte	0.25
	Gna13	1.94479e-08	1.1441	0.748	0.5	0.000627874	0.664846	Monocyte	0.25
	Selenos	1.03495e-08	1.13963	0.709	0.386	0.000334133	0.999661	Monocyte	0.25
	Psmb9	1.3708e-08	1.13782	0.697	0.386	0.000442563	0.970052	Monocyte	0.25
	Malat1	3.8239e-15	1.13426	1	1	1.23455e-10	0	Monocyte	0.25
	Apoe	3.31627e-11	1.12846	1	1	1.07066e-06	0	Monocyte	0.25
	Adgre1	2.57765e-08	1.12487	0.74	0.409	0.000832193	0.962235	Monocyte	0.25
	Ifi35	3.94868e-08	1.12336	0.627	0.295	0.00127483	1.22193	Monocyte	0.25
	Epsti1	8.9588e-09	1.12232	0.801	0.523	0.000289235	0.690218	Monocyte	0.25
	March5	4.63409e-07	1.1191	0.564	0.227	0.0149612	1.46938	Monocyte	0.25
	Hck	1.9095e-10	1.11867	0.867	0.591	6.16483e-06	0.61848	Monocyte	0.25
	Tmem106a	1.4179e-07	1.11852	0.605	0.227	0.00457769	1.58185	Monocyte	0.25
	Filip1l	1.49669e-06	1.11504	0.635	0.341	0.0483206	1.00017	Monocyte	0.25
	Sh3bgrl	3.34057e-08	1.1095	0.795	0.614	0.0010785	0.413528	Monocyte	0.25
	Adap2	3.66119e-07	1.09818	0.477	0.091	0.0118202	2.6247	Monocyte	0.25
	Srgap2	6.51232e-07	1.09195	0.605	0.295	0.021025	1.1315	Monocyte	0.25
	Oas1a	2.35879e-08	1.08752	0.52	0.091	0.000761536	2.73463	Monocyte	0.25
	Cstb	2.35078e-08	1.08465	0.898	0.795	0.000758949	0.190638	Monocyte	0.25
	Adam9	3.77122e-07	1.08111	0.531	0.182	0.0121754	1.67007	Monocyte	0.25
	Ddx58	7.63295e-07	1.08007	0.533	0.159	0.024643	1.88483	Monocyte	0.25
	Parp12	1.08711e-07	1.07017	0.508	0.114	0.00350974	2.30706	Monocyte	0.25
	Casp4	1.14647e-07	1.06491	0.738	0.409	0.00370136	0.906786	Monocyte	0.25
	Trafd1	1.446e-07	1.0597	0.678	0.455	0.0046684	0.60977	Monocyte	0.25
	Psmb10	3.7653e-08	1.05818	0.822	0.591	0.00121563	0.503673	Monocyte	0.25
	Larp1	1.539e-07	1.05408	0.631	0.295	0.00496868	1.15624	Monocyte	0.25
	Rrbp1	2.39662e-11	1.05127	0.959	0.75	7.73749e-07	0.372821	Monocyte	0.25
	Hsp90b1	5.8925e-08	1.05066	0.881	0.682	0.00190239	0.388081	Monocyte	0.25
	Psme1	6.7638e-11	1.04637	0.926	0.705	2.18369e-06	0.411629	Monocyte	0.25
	Dync1i2	2.09499e-08	1.04574	0.807	0.636	0.000676367	0.359254	Monocyte	0.25
	Hspd1	2.06392e-07	1.02964	0.684	0.386	0.00666336	0.849856	Monocyte	0.25
	H2-Ab1	3.32164e-11	1.0257	0.826	0.205	1.07239e-06	2.06218	Monocyte	0.25
	Cflar	5.45185e-07	1.02562	0.73	0.477	0.0176013	0.629634	Monocyte	0.25
	Calr	3.60526e-07	1.02229	0.869	0.705	0.0116396	0.308459	Monocyte	0.25
	Serp1	6.03495e-07	1.01821	0.887	0.795	0.0194838	0.160857	Monocyte	0.25
	Nfkbia	3.87349e-09	1.01783	0.982	0.818	0.000125056	0.268322	Monocyte	0.25
	Ms4a7	1.32976e-07	1.0175	0.547	0.091	0.00429312	2.63287	Monocyte	0.25
	Cacna1d	8.7159e-07	1.01588	0.42	0.045	0.0281393	3.27355	Monocyte	0.25
	Acod1	8.76975e-09	1.01311	0.703	0.182	0.000283131	1.97513	Monocyte	0.25
	Clec4a3	7.14168e-08	1.01287	0.789	0.455	0.00230569	0.804378	Monocyte	0.25
	Tra2b	4.91914e-07	1.00935	0.822	0.5	0.0158814	0.723913	Monocyte	0.25
	Dtx2	8.6537e-07	0.999761	0.457	0.091	0.0279385	2.32769	Monocyte	0.25
	Oas2	6.09094e-07	0.99926	0.41	0.023	0.0196646	4.15278	Monocyte	0.25
	Psma6	9.56689e-07	0.9915	0.678	0.477	0.0308867	0.502983	Monocyte	0.25
	Ly6e	5.43772e-10	0.969433	0.986	0.773	1.75557e-05	0.340386	Monocyte	0.25
	Nmi	1.05902e-06	0.962504	0.58	0.273	0.0341905	1.04638	Monocyte	0.25
	H2-Aa	3.61445e-11	0.957805	0.809	0.25	1.16693e-06	1.62272	Monocyte	0.25
	H2-Eb1	1.15462e-10	0.953719	0.799	0.227	3.7277e-06	1.73148	Monocyte	0.25
	Eif4g2	4.12636e-07	0.952028	0.928	0.909	0.013322	0.0284128	Monocyte	0.25
	Clic4	5.67573e-07	0.94609	0.68	0.341	0.0183241	0.94208	Monocyte	0.25
	mt-Nd3	1.61765e-08	0.935475	0.961	0.841	0.000522258	0.180014	Monocyte	0.25
	Grn	3.46395e-07	0.927619	0.893	0.773	0.0111834	0.193122	Monocyte	0.25
	Cd47	1.18911e-08	0.921422	0.932	0.818	0.000383905	0.173438	Monocyte	0.25
	Cybb	7.12325e-10	0.921006	0.998	0.955	2.29974e-05	0.0585198	Monocyte	0.25
	Cyfip1	1.21706e-06	0.910912	0.766	0.636	0.0392929	0.244413	Monocyte	0.25
	Lgmn	8.9139e-07	0.886748	0.779	0.432	0.0287785	0.754259	Monocyte	0.25
	Pirb	1.50406e-06	0.840248	0.891	0.886	0.0485586	0.00682174	Monocyte	0.25
	Cept1	1.45897e-06	0.839537	0.576	0.227	0.047103	1.12781	Monocyte	0.25
	mt-Atp8	5.32904e-07	0.823702	0.91	0.841	0.0172048	0.0937048	Monocyte	0.25
	Psma3	1.57241e-07	0.814328	0.82	0.682	0.00507651	0.216491	Monocyte	0.25
	mt-Nd1	9.80397e-08	0.779528	0.996	0.955	0.00316521	0.0472745	Monocyte	0.25
	Efhd2	1.19123e-06	0.768336	0.908	0.909	0.0384588	0.00122011	Monocyte	0.25
	mt-Nd4	1.37517e-06	0.703115	0.996	0.977	0.0443973	0.0195376	Monocyte	0.25
	mt-Atp6	4.28381e-07	0.664994	1	1	0.0138303	0	Monocyte	0.25
	Gm36738	1.44515e-06	-0.251648	0.01	0.114	0.0466567	0.883495	Monocyte	0.25
	Alg10b	1.76863e-07	-0.254142	0.031	0.205	0.00571001	0.692599	Monocyte	0.25
	Cep19	5.33022e-07	-0.256011	0.041	0.227	0.0172086	0.632084	Monocyte	0.25
	Dhx16	1.58693e-08	-0.256026	0.061	0.318	0.00051234	0.609886	Monocyte	0.25
	B230208H11Rik	2.19536e-08	-0.257504	0.006	0.114	0.000708774	1.0938	Monocyte	0.25
	Trim16	1.4096e-11	-0.257674	0.008	0.159	4.55088e-07	1.11128	Monocyte	0.25
	Tbc1d10c	1.91351e-11	-0.257899	0.002	0.114	6.17778e-07	1.50411	Monocyte	0.25
	E230032D23Rik	9.10071e-10	-0.258963	0.004	0.114	2.93816e-05	1.25145	Monocyte	0.25
	Map4k2	1.69026e-09	-0.261725	0.023	0.205	5.457e-05	0.825969	Monocyte	0.25
	4930438A08Rik	1.07073e-09	-0.26299	0.004	0.114	3.45685e-05	1.27091	Monocyte	0.25
	Proz	1.07073e-09	-0.268498	0.004	0.114	3.45685e-05	1.29753	Monocyte	0.25
	Fbxl20	2.09155e-08	-0.274473	0.027	0.205	0.000675256	0.80271	Monocyte	0.25
	Racgap1	4.34691e-08	-0.275773	0.016	0.159	0.0014034	0.913583	Monocyte	0.25
	Map4k1	2.94434e-08	-0.277297	0.035	0.227	0.000950581	0.747933	Monocyte	0.25
	Pgghg	6.94844e-07	-0.279164	0.041	0.227	0.022433	0.689247	Monocyte	0.25
	Rogdi	5.8649e-07	-0.281074	0.049	0.25	0.0189348	0.660819	Monocyte	0.25
	Gsdme	5.53561e-07	-0.281199	0.027	0.182	0.0178717	0.774101	Monocyte	0.25
	Gramd4	6.53614e-08	-0.282041	0.029	0.205	0.00211019	0.795768	Monocyte	0.25
	Tnfrsf13b	7.69757e-08	-0.28553	0.059	0.295	0.00248516	0.662975	Monocyte	0.25
	Abca9	2.06092e-10	-0.286667	0.025	0.227	6.65369e-06	0.912359	Monocyte	0.25
	Rbks	1.3775e-08	-0.289234	0.039	0.25	0.000444726	0.77525	Monocyte	0.25
	G430095P16Rik	9.46144e-24	-0.291333	0.002	0.227	3.05462e-19	1.98859	Monocyte	0.25
	H2-Ke6	1.96647e-11	-0.294692	0.027	0.25	6.34874e-07	0.946212	Monocyte	0.25
	Clec10a	9.96679e-09	-0.29686	0.014	0.159	0.000321778	1.04062	Monocyte	0.25
	Arhgef6	6.2011e-07	-0.29787	0.084	0.341	0.0200203	0.602084	Monocyte	0.25
	Nbeal2	1.09066e-16	-0.298174	0.004	0.182	3.52119e-12	1.64218	Monocyte	0.25
	Dipk1a	8.47553e-10	-0.298485	0.047	0.295	2.73633e-05	0.790971	Monocyte	0.25
	Satb1	2.64756e-10	-0.301809	0.01	0.159	8.54763e-06	1.20446	Monocyte	0.25
	Arl2bp	1.13843e-06	-0.302005	0.096	0.364	0.0367541	0.580702	Monocyte	0.25
	Gm14548	3.6633e-07	-0.30861	0.027	0.182	0.0118269	0.84956	Monocyte	0.25
	Abhd17c	3.14507e-07	-0.309826	0.033	0.205	0.0101539	0.816406	Monocyte	0.25
	Arhgef37	4.72324e-09	-0.312072	0.025	0.205	0.00015249	0.947318	Monocyte	0.25
	Gm9844	1.06891e-08	-0.314315	0.02	0.182	0.000345098	1.00135	Monocyte	0.25
	9830107B12Rik	8.13457e-14	-0.3145	0.002	0.136	2.62625e-09	1.91428	Monocyte	0.25
	Neurl2	1.7479e-08	-0.31456	0.01	0.136	0.000564311	1.18444	Monocyte	0.25
	Tst	5.34292e-07	-0.314963	0.014	0.136	0.0172496	1.03309	Monocyte	0.25
	Dach1	2.8372e-16	-0.317246	0.002	0.159	9.1599e-12	2.00251	Monocyte	0.25
	Stn1	5.56169e-09	-0.319916	0.031	0.227	0.000179559	0.918899	Monocyte	0.25
	Lrmp	2.79241e-09	-0.321639	0.037	0.25	9.01528e-05	0.886534	Monocyte	0.25
	Ldlrad3	2.71157e-07	-0.322164	0.033	0.205	0.0087543	0.848918	Monocyte	0.25
	Tmem40	2.54266e-16	-0.325004	0	0.136	8.20898e-12	5.54238	Monocyte	0.25
	Mical1	2.08161e-07	-0.325616	0.072	0.318	0.00672049	0.697776	Monocyte	0.25
	Adgrg3	1.68228e-10	-0.32575	0.006	0.136	5.43125e-06	1.46662	Monocyte	0.25
	Sft2d2	2.62769e-09	-0.328023	0.057	0.318	8.48349e-05	0.813487	Monocyte	0.25
	Tspan32	6.64158e-11	-0.329466	0.018	0.205	2.14423e-06	1.15625	Monocyte	0.25
	Fry	5.63602e-07	-0.332045	0.059	0.273	0.0181959	0.73385	Monocyte	0.25
	S1pr4	9.41651e-13	-0.334972	0.006	0.159	3.04012e-08	1.58364	Monocyte	0.25
	Morrbid	8.82148e-08	-0.335542	0.053	0.273	0.00284801	0.793495	Monocyte	0.25
	Il18rap	5.80343e-07	-0.335603	0.027	0.182	0.0187364	0.923869	Monocyte	0.25
	Gpr27	1.47268e-10	-0.335706	0.014	0.182	4.75455e-06	1.24223	Monocyte	0.25
	Ccdc180	1.41616e-21	-0.336028	0.004	0.227	4.57209e-17	1.95776	Monocyte	0.25
	Arap3	5.10606e-08	-0.340942	0.016	0.159	0.00164849	1.12947	Monocyte	0.25
	Ankrd22	7.82007e-14	-0.341142	0.002	0.136	2.52471e-09	2.07645	Monocyte	0.25
	Fam234a	3.18228e-10	-0.34132	0.037	0.273	1.0274e-05	0.984119	Monocyte	0.25
	Abcd2	9.6007e-09	-0.346643	0.039	0.25	0.000309959	0.929124	Monocyte	0.25
	Dnmt1	5.34636e-07	-0.347648	0.086	0.341	0.0172607	0.690899	Monocyte	0.25
	Plekhg1	6.60843e-07	-0.348088	0.043	0.227	0.0213353	0.8355	Monocyte	0.25
	Pqlc1	6.30668e-08	-0.349438	0.094	0.386	0.00203611	0.712105	Monocyte	0.25
	Runx2	1.88501e-12	-0.350201	0.01	0.182	6.08576e-08	1.46585	Monocyte	0.25
	Gm20406	7.90941e-14	-0.350336	0	0.114	2.55355e-09	5.88519	Monocyte	0.25
	Rell1	1.06325e-08	-0.350966	0.033	0.227	0.00034327	0.97643	Monocyte	0.25
	Gm5617	2.57184e-07	-0.355645	0.057	0.273	0.00830318	0.803704	Monocyte	0.25
	Sh2d3c	1.06726e-11	-0.355839	0.016	0.205	3.44565e-07	1.30927	Monocyte	0.25
	Hp	3.87617e-21	-0.360301	0.133	0.773	1.25142e-16	0.914816	Monocyte	0.25
	Scarb1	1.53468e-09	-0.361094	0.049	0.295	4.95471e-05	0.935174	Monocyte	0.25
	Mirt1	2.54266e-16	-0.366854	0	0.136	8.20898e-12	6.25605	Monocyte	0.25
	Dut	4.9115e-10	-0.371766	0.02	0.205	1.58568e-05	1.2482	Monocyte	0.25
	Cdc14a	7.54334e-12	-0.375746	0.02	0.227	2.43537e-07	1.31682	Monocyte	0.25
	Ero1lb	1.45578e-06	-0.377793	0.072	0.295	0.0469998	0.768669	Monocyte	0.25
	Stxbp6	1.22061e-10	-0.377923	0.014	0.182	3.94074e-06	1.39844	Monocyte	0.25
	Padi2	3.15124e-18	-0.378735	0.008	0.227	1.01738e-13	1.82792	Monocyte	0.25
	Acap1	1.2625e-16	-0.379105	0.004	0.182	4.07598e-12	2.0879	Monocyte	0.25
	Krt83	7.82007e-14	-0.379788	0.002	0.136	2.52471e-09	2.31168	Monocyte	0.25
	Traf3ip3	4.28474e-09	-0.379841	0.045	0.273	0.000138333	0.987919	Monocyte	0.25
	Tnfsf13b	2.37852e-09	-0.380757	0.029	0.227	7.67904e-05	1.13029	Monocyte	0.25
	Ndrg1	9.61325e-09	-0.381362	0.135	0.5	0.000310364	0.720378	Monocyte	0.25
	Klhl2	9.56703e-09	-0.382065	0.08	0.364	0.000308871	0.835137	Monocyte	0.25
	Elmo2	1.08157e-06	-0.383237	0.111	0.386	0.0349185	0.689072	Monocyte	0.25
	Plcb2	1.14615e-13	-0.384474	0.02	0.25	3.70035e-09	1.40094	Monocyte	0.25
	Mppe1	1.85496e-10	-0.385513	0.045	0.295	5.98875e-06	1.04578	Monocyte	0.25
	Pde2a	1.54897e-08	-0.386637	0.041	0.25	0.000500085	1.00843	Monocyte	0.25
	Bckdha	1.51386e-12	-0.388215	0.041	0.318	4.8875e-08	1.14729	Monocyte	0.25
	Kif21b	8.03591e-13	-0.388421	0.006	0.159	2.59439e-08	1.83633	Monocyte	0.25
	Mfsd6	1.44329e-06	-0.392793	0.061	0.273	0.0465967	0.84922	Monocyte	0.25
	Cdk17	1.59775e-08	-0.392841	0.055	0.295	0.000515833	0.951927	Monocyte	0.25
	Bmx	9.94458e-19	-0.394319	0.002	0.182	3.21061e-14	2.56586	Monocyte	0.25
	Galns	3.24315e-09	-0.394789	0.031	0.227	0.000104705	1.13396	Monocyte	0.25
	Slc40a1	2.23047e-11	-0.395111	0.002	0.114	7.20109e-07	2.30436	Monocyte	0.25
	Pts	4.20637e-07	-0.395452	0.119	0.409	0.0135803	0.704351	Monocyte	0.25
	Ms4a8a	1.03748e-13	-0.396812	0.031	0.295	3.34949e-09	1.28977	Monocyte	0.25
	4833407H14Rik	1.10603e-09	-0.398113	0.004	0.114	3.57082e-05	1.9239	Monocyte	0.25
	Rbm38	8.28009e-08	-0.398334	0.096	0.386	0.00267323	0.79965	Monocyte	0.25
	Vps13b	2.65372e-08	-0.399299	0.092	0.386	0.000856752	0.826103	Monocyte	0.25
	Gdpd3	9.70268e-10	-0.400972	0.035	0.25	3.13251e-05	1.13734	Monocyte	0.25
	Lmo1	8.43549e-20	-0.40217	0.02	0.318	2.7234e-15	1.60501	Monocyte	0.25
	Itpr2	8.10523e-08	-0.405246	0.086	0.364	0.00261678	0.843526	Monocyte	0.25
	Rps6ka1	1.00274e-07	-0.406573	0.152	0.5	0.00323735	0.698431	Monocyte	0.25
	Alox5	4.2597e-10	-0.410175	0.02	0.205	1.37525e-05	1.37716	Monocyte	0.25
	Ceacam10	1.4096e-11	-0.41029	0.008	0.159	4.55088e-07	1.76946	Monocyte	0.25
	Plxnc1	3.9964e-07	-0.412121	0.133	0.455	0.0129024	0.73128	Monocyte	0.25
	Tmem43	1.17495e-07	-0.412431	0.082	0.341	0.00379333	0.847985	Monocyte	0.25
	Ppfia4	8.22833e-10	-0.414791	0.047	0.295	2.65652e-05	1.09918	Monocyte	0.25
	Olr1	2.18959e-09	-0.415174	0.008	0.136	7.0691e-05	1.69694	Monocyte	0.25
	Plcb1	4.01782e-14	-0.415849	0.031	0.295	1.29715e-09	1.35165	Monocyte	0.25
	Slc8b1	6.63157e-11	-0.416059	0.082	0.409	2.141e-06	0.964588	Monocyte	0.25
	Rasa3	4.47761e-09	-0.421494	0.07	0.341	0.00014456	0.96283	Monocyte	0.25
	Dock5	6.3163e-09	-0.422024	0.047	0.273	0.000203922	1.07116	Monocyte	0.25
	Borcs8	2.1921e-08	-0.422518	0.076	0.341	0.000707719	0.915041	Monocyte	0.25
	Chmp1b	1.03452e-06	-0.423124	0.092	0.341	0.0333994	0.799727	Monocyte	0.25
	AI467606	1.49384e-15	-0.42423	0.02	0.273	4.82287e-11	1.59967	Monocyte	0.25
	Dna2	4.66629e-13	-0.427283	0.029	0.273	1.50651e-08	1.38215	Monocyte	0.25
	Pram1	1.03972e-06	-0.427706	0.01	0.114	0.0335673	1.5016	Monocyte	0.25
	Yipf1	1.31762e-06	-0.428217	0.156	0.477	0.0425392	0.690472	Monocyte	0.25
	Fbxo33	1.57942e-07	-0.43114	0.111	0.409	0.00509915	0.811204	Monocyte	0.25
	Snrk	3.92086e-08	-0.431913	0.117	0.432	0.00126585	0.813946	Monocyte	0.25
	Fbxo34	1.53248e-09	-0.431918	0.057	0.318	4.94761e-05	1.07114	Monocyte	0.25
	Prkd3	2.34791e-08	-0.433455	0.076	0.341	0.000758024	0.938728	Monocyte	0.25
	6430548M08Rik	4.02858e-08	-0.434054	0.088	0.364	0.00130063	0.889094	Monocyte	0.25
	Arhgef3	5.95109e-07	-0.435127	0.051	0.25	0.0192131	0.997892	Monocyte	0.25
	St3gal4	3.13643e-07	-0.435543	0.117	0.409	0.010126	0.786409	Monocyte	0.25
	Hltf	6.66705e-08	-0.435614	0.053	0.273	0.00215246	1.03015	Monocyte	0.25
	Ulk1	1.01345e-06	-0.440664	0.061	0.273	0.0327192	0.952715	Monocyte	0.25
	Csgalnact2	4.82132e-10	-0.44584	0.07	0.364	1.55656e-05	1.06043	Monocyte	0.25
	Slc22a15	1.25636e-17	-0.447547	0.02	0.295	4.05617e-13	1.73763	Monocyte	0.25
	Ptpn22	1.19381e-13	-0.447633	0.043	0.341	3.85421e-09	1.33723	Monocyte	0.25
	Fryl	1.04066e-06	-0.448259	0.141	0.455	0.0335977	0.757632	Monocyte	0.25
	Elmsan1	2.41648e-07	-0.449409	0.154	0.5	0.00780161	0.763542	Monocyte	0.25
	Tpcn1	1.6366e-16	-0.452595	0.023	0.295	5.28375e-12	1.66598	Monocyte	0.25
	Map3k5	3.00741e-16	-0.455417	0.029	0.318	9.70942e-12	1.5734	Monocyte	0.25
	Bri3bp	9.68044e-11	-0.457372	0.059	0.341	3.12533e-06	1.15759	Monocyte	0.25
	Dusp22	6.90976e-09	-0.457735	0.045	0.273	0.000223081	1.19051	Monocyte	0.25
	Ptpro	2.37077e-09	-0.458428	0.092	0.409	7.65404e-05	0.986713	Monocyte	0.25
	Capn2	2.47722e-07	-0.45853	0.107	0.386	0.00799769	0.84873	Monocyte	0.25
	Tmem154	1.17741e-15	-0.458871	0.012	0.227	3.80128e-11	1.94629	Monocyte	0.25
	Mgst2	4.58738e-07	-0.460661	0.02	0.159	0.0148103	1.37779	Monocyte	0.25
	Rgs14	6.42569e-17	-0.462428	0.023	0.295	2.07453e-12	1.70217	Monocyte	0.25
	Khk	7.14334e-11	-0.462764	0.057	0.341	2.30623e-06	1.19426	Monocyte	0.25
	Hps3	8.08275e-07	-0.466623	0.111	0.386	0.0260952	0.839002	Monocyte	0.25
	Trpm2	5.55804e-07	-0.46731	0.07	0.295	0.0179441	0.969795	Monocyte	0.25
	Mindy1	2.69361e-11	-0.467907	0.102	0.477	8.69631e-07	1.04128	Monocyte	0.25
	Susd3	4.64103e-12	-0.468162	0.051	0.341	1.49836e-07	1.28332	Monocyte	0.25
	Naga	1.99406e-12	-0.473657	0.049	0.341	6.43783e-08	1.32572	Monocyte	0.25
	Tiam1	1.41592e-12	-0.473788	0.049	0.341	4.5713e-08	1.32608	Monocyte	0.25
	Irs2	2.75925e-07	-0.474681	0.184	0.545	0.00890823	0.74361	Monocyte	0.25
	Dgat2	2.66562e-07	-0.477449	0.057	0.273	0.00860597	1.07896	Monocyte	0.25
	1700047M11Rik	7.90941e-14	-0.478354	0	0.114	2.55355e-09	8.03571	Monocyte	0.25
	Nr4a3	1.76143e-09	-0.482512	0.074	0.364	5.68678e-05	1.10897	Monocyte	0.25
	Fam129b	1.0464e-08	-0.483594	0.098	0.409	0.000337831	0.996801	Monocyte	0.25
	Arid1b	3.27668e-07	-0.486576	0.107	0.386	0.0105788	0.900642	Monocyte	0.25
	Mirt2	5.37738e-12	-0.489588	0.004	0.136	1.73609e-07	2.49059	Monocyte	0.25
	Slc30a1	1.67613e-09	-0.492529	0.043	0.273	5.41138e-05	1.31331	Monocyte	0.25
	Ccni	3.66345e-07	-0.492996	0.178	0.523	0.0118274	0.766573	Monocyte	0.25
	Tmem156	5.52157e-16	-0.495221	0.008	0.205	1.78264e-11	2.31729	Monocyte	0.25
	Mctp1	1.3245e-15	-0.495431	0.02	0.273	4.27616e-11	1.86815	Monocyte	0.25
	Evi2	2.61288e-12	-0.495513	0.064	0.386	8.4357e-08	1.28459	Monocyte	0.25
	Idh1	2.61038e-09	-0.498954	0.121	0.477	8.42761e-05	0.987416	Monocyte	0.25
	Maf1	3.73979e-09	-0.499671	0.105	0.432	0.000120739	1.01964	Monocyte	0.25
	Dhrs9	1.23995e-06	-0.500204	0.01	0.114	0.0400318	1.75613	Monocyte	0.25
	N4bp2l1	2.56735e-12	-0.500587	0.043	0.318	8.28869e-08	1.44499	Monocyte	0.25
	Hscb	7.47735e-11	-0.501451	0.035	0.273	2.41406e-06	1.48602	Monocyte	0.25
	Rab44	9.14179e-20	-0.502937	0.006	0.227	2.95143e-15	2.63607	Monocyte	0.25
	Arhgap26	1.10095e-08	-0.504385	0.074	0.341	0.000355443	1.11174	Monocyte	0.25
	Ccno	1.21681e-13	-0.504402	0.008	0.182	3.92847e-09	2.27365	Monocyte	0.25
	Dennd5a	9.09614e-08	-0.506075	0.166	0.523	0.00293669	0.837869	Monocyte	0.25
	Uhrf1bp1l	1.79354e-08	-0.507791	0.123	0.455	0.000579044	0.958303	Monocyte	0.25
	Slc44a2	2.13777e-07	-0.508916	0.133	0.432	0.0069018	0.864953	Monocyte	0.25
	Gsto1	6.86923e-09	-0.50927	0.1	0.409	0.000221773	1.03488	Monocyte	0.25
	Cd300lg	2.57219e-25	-0.510512	0.008	0.295	8.30432e-21	2.65691	Monocyte	0.25
	Cib1	2.11795e-08	-0.51139	0.117	0.432	0.00068378	0.963721	Monocyte	0.25
	Herc4	2.23359e-09	-0.513585	0.113	0.455	7.21116e-05	1.03207	Monocyte	0.25
	Clec2i	1.26219e-15	-0.515028	0.02	0.273	4.07499e-11	1.94205	Monocyte	0.25
	Rcbtb2	4.7835e-09	-0.51762	0.055	0.295	0.000154435	1.25429	Monocyte	0.25
	Rb1	2.90416e-08	-0.520261	0.08	0.341	0.000937609	1.08822	Monocyte	0.25
	Nhsl2	7.6691e-12	-0.522132	0.033	0.273	2.47597e-07	1.59163	Monocyte	0.25
	Tob1	3.7994e-08	-0.525115	0.15	0.5	0.00122664	0.912102	Monocyte	0.25
	Cat	9.83219e-08	-0.52587	0.092	0.364	0.00317432	1.04344	Monocyte	0.25
	Sulf2	5.88355e-12	-0.526558	0.045	0.318	1.8995e-07	1.48542	Monocyte	0.25
	Golim4	2.66918e-10	-0.527003	0.039	0.273	8.61744e-06	1.47947	Monocyte	0.25
	Mrgpra2b	4.201e-07	-0.528437	0.02	0.159	0.0135629	1.5805	Monocyte	0.25
	Fuca2	3.14385e-10	-0.528492	0.098	0.432	1.01499e-05	1.13106	Monocyte	0.25
	Iqsec1	1.82221e-14	-0.532272	0.047	0.364	5.88301e-10	1.57189	Monocyte	0.25
	Adss	2.03349e-07	-0.53274	0.107	0.386	0.00656511	0.986092	Monocyte	0.25
	Mxi1	2.11426e-11	-0.533094	0.061	0.364	6.8259e-07	1.3738	Monocyte	0.25
	Hpse	3.34663e-22	-0.533433	0.025	0.364	1.08046e-17	2.06112	Monocyte	0.25
	Pdlim1	4.08781e-16	-0.533626	0.041	0.364	1.31975e-11	1.68104	Monocyte	0.25
	Hsd11b1	1.42571e-15	-0.533908	0.016	0.25	4.60292e-11	2.11732	Monocyte	0.25
	Rgs18	7.27148e-16	-0.537679	0.035	0.341	2.3476e-11	1.7659	Monocyte	0.25
	Cd300lf	2.88168e-07	-0.539816	0.088	0.341	0.0093035	1.0549	Monocyte	0.25
	Stim2	7.7172e-07	-0.540324	0.082	0.318	0.024915	1.05651	Monocyte	0.25
	Gfod1	3.50737e-10	-0.541064	0.047	0.295	1.13236e-05	1.4338	Monocyte	0.25
	Dgkd	1.95177e-08	-0.541076	0.125	0.455	0.000630129	1.00853	Monocyte	0.25
	E2f2	3.5071e-19	-0.543892	0.023	0.318	1.13227e-14	2.06095	Monocyte	0.25
	Pnpla7	1.07635e-17	-0.544943	0.031	0.341	3.47498e-13	1.88517	Monocyte	0.25
	Lhfpl2	7.00692e-11	-0.545477	0.051	0.318	2.26219e-06	1.4403	Monocyte	0.25
	Impa2	2.77554e-25	-0.547433	0.014	0.341	8.96083e-21	2.52157	Monocyte	0.25
	Cbfa2t3	1.57192e-11	-0.548621	0.035	0.273	5.07496e-07	1.6258	Monocyte	0.25
	Pdlim5	1.2579e-08	-0.550842	0.127	0.455	0.000406114	1.01412	Monocyte	0.25
	Eif4ebp2	1.33246e-07	-0.551696	0.156	0.477	0.00430186	0.889574	Monocyte	0.25
	Atp11b	3.36473e-07	-0.551999	0.195	0.545	0.010863	0.818492	Monocyte	0.25
	Prkcb	2.11044e-07	-0.552457	0.109	0.386	0.00681354	1.00783	Monocyte	0.25
	Hcst	8.62614e-08	-0.554158	0.102	0.386	0.00278495	1.064	Monocyte	0.25
	Srpk2	3.20852e-07	-0.555884	0.252	0.682	0.0103587	0.79844	Monocyte	0.25
	Atg2a	6.4239e-09	-0.556204	0.109	0.432	0.000207396	1.10501	Monocyte	0.25
	Tnfsf13	8.30838e-08	-0.556965	0.055	0.273	0.00268236	1.28736	Monocyte	0.25
	Dedd2	1.94505e-19	-0.557937	0.035	0.386	6.27961e-15	1.93221	Monocyte	0.25
	Lactb	4.44275e-10	-0.558294	0.072	0.364	1.43434e-05	1.30521	Monocyte	0.25
	Cyp27a1	7.11476e-20	-0.558897	0.012	0.273	2.297e-15	2.51933	Monocyte	0.25
	Arpc2	1.49782e-06	-0.563694	0.924	0.977	0.048357	0.045358	Monocyte	0.25
	Pdcd4	3.52384e-10	-0.563858	0.088	0.409	1.13767e-05	1.2498	Monocyte	0.25
	Gstm1	1.11038e-06	-0.565203	0.139	0.432	0.0358487	0.924637	Monocyte	0.25
	Lilra6	5.38942e-14	-0.565354	0.043	0.341	1.73997e-09	1.6889	Monocyte	0.25
	Use1	1.11761e-07	-0.56911	0.357	0.773	0.0036082	0.634298	Monocyte	0.25
	Camkk2	7.36971e-10	-0.569349	0.15	0.545	2.37931e-05	1.05972	Monocyte	0.25
	Ccng2	2.62707e-12	-0.570835	0.066	0.386	8.48149e-08	1.45451	Monocyte	0.25
	Padi4	9.85034e-19	-0.572812	0.014	0.273	3.18018e-14	2.45468	Monocyte	0.25
	Cyb5r4	3.05792e-07	-0.573766	0.189	0.545	0.00987251	0.876637	Monocyte	0.25
	Kxd1	2.75765e-07	-0.577829	0.152	0.455	0.00890307	0.914003	Monocyte	0.25
	Adssl1	1.02352e-09	-0.578001	0.098	0.409	3.30443e-05	1.1914	Monocyte	0.25
	F10	1.93373e-10	-0.579542	0.109	0.477	6.24303e-06	1.23422	Monocyte	0.25
	Rasgrp4	1.00673e-08	-0.580386	0.057	0.295	0.000325022	1.37648	Monocyte	0.25
	Braf	1.76466e-07	-0.580599	0.107	0.386	0.00569721	1.07468	Monocyte	0.25
	Ing2	1.35364e-06	-0.580932	0.1	0.341	0.0437024	1.02811	Monocyte	0.25
	Cebpe	9.64184e-15	-0.581929	0.01	0.205	3.11287e-10	2.53571	Monocyte	0.25
	Arhgef18	4.38126e-18	-0.586213	0.029	0.341	1.41449e-13	2.08434	Monocyte	0.25
	Rnf166	1.26177e-12	-0.586785	0.082	0.432	4.07363e-08	1.40671	Monocyte	0.25
	Sephs2	3.22124e-10	-0.586917	0.072	0.364	1.03998e-05	1.37213	Monocyte	0.25
	Trappc6a	3.25868e-11	-0.587495	0.09	0.432	1.05206e-06	1.32951	Monocyte	0.25
	Epn1	6.81425e-09	-0.592355	0.26	0.705	0.000219998	0.852463	Monocyte	0.25
	Rab3d	6.64717e-12	-0.593951	0.084	0.432	2.14604e-07	1.40324	Monocyte	0.25
	Klhl24	8.7916e-08	-0.595167	0.133	0.455	0.00283837	1.05608	Monocyte	0.25
	Ldhb	1.27475e-08	-0.595328	0.082	0.364	0.000411554	1.28009	Monocyte	0.25
	Mapk13	7.14045e-20	-0.595585	0.006	0.227	2.30529e-15	3.12167	Monocyte	0.25
	Megf9	1.68631e-10	-0.598025	0.039	0.273	5.44426e-06	1.67885	Monocyte	0.25
	Arhgef1	8.04e-09	-0.598229	0.186	0.568	0.000259571	0.963498	Monocyte	0.25
	Mbtd1	8.9888e-11	-0.600205	0.145	0.545	2.90203e-06	1.14651	Monocyte	0.25
	Cd300lb	5.67192e-14	-0.601823	0.02	0.25	1.83118e-09	2.19291	Monocyte	0.25
	Tmem71	8.6238e-25	-0.602007	0.012	0.318	2.78419e-20	2.84617	Monocyte	0.25
	Cd37	1.43733e-10	-0.602646	0.084	0.409	4.64041e-06	1.37622	Monocyte	0.25
	A530064D06Rik	4.03361e-19	-0.60304	0.01	0.25	1.30225e-14	2.80035	Monocyte	0.25
	Fcho2	2.49273e-10	-0.603103	0.264	0.773	8.04778e-06	0.934765	Monocyte	0.25
	Tmc6	1.06633e-21	-0.603881	0.025	0.364	3.44265e-17	2.33333	Monocyte	0.25
	Tnfrsf21	2.54705e-18	-0.603993	0.078	0.523	8.22314e-14	1.65811	Monocyte	0.25
	Rbfa	2.32395e-09	-0.606208	0.098	0.409	7.50286e-05	1.24954	Monocyte	0.25
	Pxn	1.39434e-06	-0.606583	0.232	0.591	0.0450164	0.818299	Monocyte	0.25
	Gm34084	4.95161e-18	-0.606631	0.025	0.318	1.59863e-13	2.22571	Monocyte	0.25
	Fosl1	6.14527e-18	-0.606912	0.025	0.318	1.984e-13	2.22674	Monocyte	0.25
	Rassf5	1.21987e-10	-0.60748	0.158	0.568	3.93834e-06	1.12138	Monocyte	0.25
	Abtb1	3.81019e-16	-0.608274	0.025	0.295	1.23012e-11	2.16586	Monocyte	0.25
	Rflnb	6.67983e-12	-0.608924	0.016	0.205	2.15658e-07	2.24047	Monocyte	0.25
	Plcg2	9.86562e-08	-0.615634	0.176	0.5	0.00318512	0.927359	Monocyte	0.25
	BC028528	1.13094e-10	-0.619623	0.092	0.432	3.65126e-06	1.38257	Monocyte	0.25
	Zfyve9	8.42685e-08	-0.624121	0.039	0.227	0.00272061	1.58596	Monocyte	0.25
	Slain2	4.20805e-10	-0.625015	0.127	0.5	1.35857e-05	1.23571	Monocyte	0.25
	Bhlhe40	3.58552e-14	-0.627636	0.084	0.477	1.15759e-09	1.57255	Monocyte	0.25
	Apobr	3.40844e-11	-0.627756	0.121	0.5	1.10041e-06	1.28496	Monocyte	0.25
	Cdc42ep3	2.83095e-23	-0.628317	0.023	0.364	9.13972e-19	2.50332	Monocyte	0.25
	Ehbp1l1	2.47009e-07	-0.629078	0.25	0.636	0.00797467	0.847428	Monocyte	0.25
	Myo1g	1.65688e-09	-0.632254	0.143	0.5	5.34924e-05	1.14179	Monocyte	0.25
	Lats2	6.24432e-07	-0.632833	0.133	0.409	0.0201598	1.02561	Monocyte	0.25
	Aldh3b1	5.5667e-12	-0.633956	0.123	0.523	1.79721e-07	1.32379	Monocyte	0.25
	Mpp7	1.53956e-11	-0.634767	0.061	0.364	4.97049e-07	1.63582	Monocyte	0.25
	Gyg	4.97579e-13	-0.636774	0.094	0.477	1.60643e-08	1.49212	Monocyte	0.25
	Camk1d	3.52013e-15	-0.637201	0.072	0.455	1.13647e-10	1.69481	Monocyte	0.25
	Tmem131l	5.67707e-10	-0.639065	0.092	0.409	1.83284e-05	1.37551	Monocyte	0.25
	Trp53bp2	1.22724e-08	-0.639879	0.066	0.318	0.000396213	1.45155	Monocyte	0.25
	Rp9	4.32633e-11	-0.642112	0.172	0.614	1.39675e-06	1.1788	Monocyte	0.25
	Capzb	1.40026e-07	-0.64328	0.68	0.909	0.00452075	0.26937	Monocyte	0.25
	Cdk2ap2	1.30765e-06	-0.645743	0.426	0.795	0.0422174	0.581233	Monocyte	0.25
	Tbc1d15	1.8456e-08	-0.648513	0.205	0.591	0.000595852	0.990623	Monocyte	0.25
	Stat6	4.69049e-10	-0.648552	0.174	0.591	1.51432e-05	1.14409	Monocyte	0.25
	Atp8b4	1.00688e-17	-0.654824	0.053	0.432	3.25072e-13	1.98211	Monocyte	0.25
	Ccdc88c	6.17012e-35	-0.655233	0.008	0.386	1.99202e-30	3.66425	Monocyte	0.25
	Fuca1	1.25939e-08	-0.657087	0.195	0.568	0.000406595	1.0135	Monocyte	0.25
	Abcg1	3.55012e-16	-0.658364	0.059	0.432	1.14616e-11	1.89097	Monocyte	0.25
	Pcnx	1.25726e-10	-0.659416	0.061	0.341	4.05907e-06	1.63725	Monocyte	0.25
	Xylt1	2.0545e-28	-0.668554	0.01	0.341	6.63296e-24	3.40398	Monocyte	0.25
	Rnf130	2.57913e-08	-0.669283	0.443	0.932	0.000832672	0.718155	Monocyte	0.25
	Il1f9	9.70616e-16	-0.670172	0.008	0.205	3.13363e-11	3.13594	Monocyte	0.25
	Ltb	5.46552e-07	-0.67107	0.02	0.159	0.0176454	2.0071	Monocyte	0.25
	Oaz1	8.96723e-08	-0.671893	0.898	0.977	0.00289507	0.0817311	Monocyte	0.25
	H2afv	1.05484e-10	-0.673079	0.088	0.409	3.40555e-06	1.49189	Monocyte	0.25
	Paip2	1.98873e-07	-0.676936	0.371	0.773	0.00642062	0.716907	Monocyte	0.25
	Rnf144a	4.50786e-15	-0.677096	0.051	0.386	1.45536e-10	1.97712	Monocyte	0.25
	Slc25a24	3.5663e-14	-0.677899	0.057	0.386	1.15138e-09	1.87069	Monocyte	0.25
	Pqlc3	7.39455e-19	-0.678169	0.061	0.477	2.38733e-14	2.01219	Monocyte	0.25
	Chp1	4.05604e-12	-0.679793	0.176	0.659	1.30949e-07	1.2948	Monocyte	0.25
	Rgs2	5.84554e-08	-0.681401	0.324	0.773	0.00188723	0.854799	Monocyte	0.25
	Lta4h	7.15297e-08	-0.682769	0.086	0.341	0.00230934	1.3569	Monocyte	0.25
	Rnf13	3.91353e-09	-0.686142	0.178	0.568	0.000126348	1.14861	Monocyte	0.25
	Ethe1	5.1593e-10	-0.687217	0.111	0.455	1.66568e-05	1.39869	Monocyte	0.25
	Fam49b	5.80473e-07	-0.688992	0.662	0.955	0.0187406	0.364249	Monocyte	0.25
	Slk	5.81797e-08	-0.68946	0.215	0.591	0.00187833	1.0058	Monocyte	0.25
	Smim14	2.41971e-10	-0.691809	0.193	0.614	7.81205e-06	1.15507	Monocyte	0.25
	Sidt2	6.28224e-20	-0.692977	0.066	0.5	2.02822e-15	2.02444	Monocyte	0.25
	Tnrc6b	1.50418e-10	-0.694183	0.139	0.523	4.85623e-06	1.32708	Monocyte	0.25
	Ap1s2	3.19243e-11	-0.694282	0.201	0.659	1.03068e-06	1.18936	Monocyte	0.25
	Arpc3	1.64421e-07	-0.695382	0.838	0.955	0.00530833	0.131114	Monocyte	0.25
	Cx3cr1	9.60876e-09	-0.702858	0.158	0.523	0.000310219	1.21375	Monocyte	0.25
	Vcl	3.80839e-13	-0.704166	0.078	0.432	1.22954e-08	1.73892	Monocyte	0.25
	Ubald2	6.86083e-11	-0.705215	0.217	0.682	2.21502e-06	1.16507	Monocyte	0.25
	Entpd1	8.43582e-09	-0.708347	0.092	0.386	0.00027235	1.46549	Monocyte	0.25
	Asap1	2.64565e-09	-0.710435	0.27	0.727	8.54149e-05	1.01521	Monocyte	0.25
	Fem1c	5.20721e-09	-0.710635	0.227	0.636	0.000168115	1.05624	Monocyte	0.25
	Ssh2	2.71987e-07	-0.71279	0.252	0.614	0.00878109	0.915801	Monocyte	0.25
	Man2b1	2.61987e-09	-0.713188	0.256	0.682	8.45825e-05	1.00818	Monocyte	0.25
	Map2k3	9.73103e-12	-0.713508	0.182	0.636	3.14166e-07	1.28794	Monocyte	0.25
	Lrg1	8.4549e-08	-0.720878	0.047	0.25	0.00272967	1.73816	Monocyte	0.25
	Ttc7	1.72973e-16	-0.722147	0.061	0.432	5.58444e-12	2.03944	Monocyte	0.25
	Lst1	3.10949e-08	-0.723284	0.541	0.886	0.0010039	0.514745	Monocyte	0.25
	Wipf1	1.82714e-09	-0.726775	0.232	0.659	5.89894e-05	1.09463	Monocyte	0.25
	Gpcpd1	8.82672e-09	-0.727164	0.135	0.477	0.000284971	1.32418	Monocyte	0.25
	Ear2	1.29013e-08	-0.727545	0.027	0.205	0.000416518	2.12774	Monocyte	0.25
	Atp2a3	2.03472e-37	-0.731131	0.008	0.409	6.56908e-33	4.14974	Monocyte	0.25
	Ccdc12	1.16215e-07	-0.73187	0.361	0.75	0.00375201	0.772042	Monocyte	0.25
	Tle5	1.80019e-08	-0.731916	0.371	0.818	0.00058119	0.834881	Monocyte	0.25
	Zfp608	2.08136e-26	-0.734107	0.033	0.455	6.71967e-22	2.77881	Monocyte	0.25
	Msra	2.85365e-07	-0.734477	0.07	0.295	0.009213	1.52424	Monocyte	0.25
	Hgsnat	2.36242e-17	-0.738359	0.074	0.5	7.62706e-13	2.03515	Monocyte	0.25
	Gm26740	3.24122e-16	-0.740414	0.025	0.295	1.04643e-11	2.63636	Monocyte	0.25
	Hopx	2.37008e-18	-0.741508	0.045	0.409	7.65179e-14	2.36102	Monocyte	0.25
	Mfsd14b	1.4522e-11	-0.74382	0.133	0.523	4.68842e-07	1.46933	Monocyte	0.25
	Me2	5.95274e-13	-0.744168	0.072	0.409	1.92184e-08	1.8649	Monocyte	0.25
	Diaph1	4.64496e-08	-0.746516	0.359	0.773	0.00149962	0.826007	Monocyte	0.25
	Ndufa6	9.21898e-07	-0.749812	0.428	0.727	0.0297635	0.573114	Monocyte	0.25
	Grcc10	3.32561e-09	-0.750588	0.285	0.727	0.000107367	1.01404	Monocyte	0.25
	Ube2b	7.66111e-11	-0.755558	0.465	0.955	2.47339e-06	0.784472	Monocyte	0.25
	Fabp5	4.273e-07	-0.755855	0.324	0.727	0.0137954	0.881296	Monocyte	0.25
	Nin	1.66467e-16	-0.756766	0.1	0.545	5.37439e-12	1.85123	Monocyte	0.25
	Sort1	2.60659e-17	-0.761179	0.049	0.409	8.41538e-13	2.33014	Monocyte	0.25
	Ncor1	5.02696e-07	-0.766112	0.453	0.75	0.0162296	0.557253	Monocyte	0.25
	Dock8	2.10479e-10	-0.766472	0.244	0.705	6.79531e-06	1.17327	Monocyte	0.25
	Hexa	1.83749e-09	-0.766691	0.305	0.773	5.93233e-05	1.02864	Monocyte	0.25
[truncated: 5,258 more rows]

## Sheet: S_Table_5
	Supplementary Table 5. Ligand-receptor interaction analysis in autoantibody-induced arthritis mice (12h).
[truncated: 11,846 more rows]
[truncated: 1 more columns]

[truncated: 4 more sheets: S_Table_6, S_Table_7, S_Table_8, S_Table_9]
