# Supplementary material for: Persistent interferon signaling causes sensory neuron plasticity and pain before and during arthritis
Source: Nat Neurosci. 2026 Mar 10;29(5):1095–108. doi: 10.1038/s41593-026-02234-y (PMC13156039; doi:10.1038/s41593-026-02234-y)
Supplement: Supplementary file 6 — Statistical source data. [file 41593_2026_2234_MOESM6_ESM.xlsx]

## Sheet: Fig.1b
Joint inflammation in C57BL/6N mice after cartilage antibody injection
Number/group	Saline control												Antibody-induced arthrits
	Day 0	Day 3	Day 7	Day 9	Day 12	Day 15	Day 17	Day 22	Day 25	Day 30	Day 35	Day 39	Day 0	Day 3	Day 7	Day 9	Day 12	Day 15	Day 17	Day 22	Day 25	Day 30	Day 35	Day 39
#1	0	0	0	0	0	0	0	0	0	0	0	0	0	0	0	7.5	7.5	5	0	0	0	0	0	0
#2	0	0	0	0	0	0	0	0	0	0	0	0	0	0	5	10	15	15	2.5	0	0	0	0	0
#3	0	0	0	0	0	0	0	0	0	0	0	0	0	0	0	24	25	18	10	0	0	0	0	0
#4	0	0	0	0	0	0	0	0	0	0	0	0	0	0	5	11	13	10	5	0	0	0	0	0
#5	0	0	0	0	0	0	0	0	0	0	0	0	0	0	0	0	2.5	0	0	0	0	0	0	0
#6	0	0	0	0	0	0	0	0	0	0	0	0	0	0	0	2	3	2	1	0	0	0	0	0
#7	0	0	0	0	0	0	0	0	0	0	0	0	0	0	0	0	4	4	0	0	0	0	0	0
#8	0	0	0	0	0	0	0	0	0	0	0	0	0	0	0	2	6	4	2	2	0	0	0	0
#9	0	0	0	0	0	0	0	0	0	0	0	0	0	0	0	1	5.5	3	2	2	1	0	0	0
#10	0	0	0	0	0	0	0	0	0	0	0	0	0	0	0	0	0	3	0	0	0	0	0	0

## Sheet: Fig.1c
Mechanical allodynia in C57BL/6N mice after cartilage antibody injection
Day after Ab injection	Saline control												Antibody-induced arthritis
	Day 0	4 Hour (0,17 day)	Day 1	Day 3	Day 9	Day 12	Day 17	Day 23	Day 30	Day 40	Day 46	Day 63	Day 0	4 Hour (0,17 day)	Day 1	Day 3	Day 9	Day 12	Day 17	Day 23	Day 30	Day 40	Day 46	Day 63
#1	1.525	1.53	1.445	1.395	1.67	1.655	1.73	1.73	1.455	1.73	1.66	2	2	0.53	0.44	0.49	0.33	0.38	0.54	0.4	0.35	0.63	0.53	0.54
#2	1.47	1.46	1.66	1.39	1.525	1.55	1.34	1.515	0.775	1.385	1.515	1.785	1.5275	0.44	0.33	0.53	0.37	0.38	0.5	0.805	0.58	0.44	0.49	0.37
#3	1.8325	1.22	1.315	1.55	1.55	1.11	1.34	1.455	1.185	1.73	1.945	1.065	1.8625	0.63	0.53	0.36	0.41	0.41	0.555	0.36	0.36	0.49	0.36	0.58
#4	1.865	1.89	1.515	1.395	0.77	1.55	1.165	1.185	1.465	0.98	1.455	1.185	1.865	0.44	0.45	0.45	0.27	0.49	0.44	0.31	0.4	0.395	0.53	0.53
#5	1.58	1.63	1.525	1.395	1.16	1.38	1.73	1.655	1.655	1.22	1.525	2	1.2825	0.53	0.4	0.63	0.355	0.33	0.665	0.58	0.58	0.35	0.49	0.47
#6	1.27	1.32	1.525	1.16	1.06	1.61	1.655	1.61	2	1.94	1.335	2	1.425	0.45	0.49	0.49	0.28	0.305	0.58	0.55	0.49	0.45	0.48	0.5
#7	1.3825	1.46	1.39	1.61	1.525	1.61	1.785	1.46	1.065	1.57	1.185	1.185	1.78	0.63	0.74	0.355	0.35	0.35	0.63	0.58	0.805	0.835	0.76	0.72
#8	1.57	2	1.785	1.655	1.44	1.22	1.61	1.73	1.34	1.185	1.22	1.61	1.61	0.44	0.49	0.36	0.535	0.44	0.485	0.63	0.6	0.72	0.67	0.53
#9	1.73	1.73	2	1.61	1.19	1.315	1.335	1.205	1.49	1.135	1.31	1.185	1.67	1	0.73	0.45	0.63	0.53	0.67	0.79	0.67	0.395	0.44	0.76
#10	1.66	1.28	1.515	1.44	1.785	1.46	2	1.655	1.94	1.55	1.46	1.135	1.57	0.63	0.54	0.45	0.76	0.63	0.835	0.76	0.91	0.91	0.85	0.835
#11	1.785	1.55	1.46	1.32	1.335	1.205	1.385	1.785	1.66	1.73	1.625	1.55	1.53	0.54	0.44	0.45	0.53	0.35	0.76	0.53	0.63	0.53	0.63	0.67

## Sheet: Fig.1d
Hanging time of inverted screen test in C57BL/6N mice after antibody injection
Day after Ab injection	Saline control				Antibody-induced arthritis
	Baseline (BL)	Day 1	Day 12	Day 33	Baseline (BL)	Day 1	Day 12	Day 33
#1	183.72	220.77	92.55	202.55	183.84	67.67	5.38	24.16
#2	351.93	194.94	199.31	243.71	351.73	96.06	16.12	9.29
#3	400	310.28	274.7	303.31	205.2	107.97	50.7	47.11
#4	114.53	294.13	263.91	156.73	243.71	121.64	2.45	10.9
#5	202.55	302.21	314.14	238	254.66	108.78	45.54	31.29
#6	235.37	264.27	401.54	437.31	238.55	102.13	46.44	47.88
Exact and addjusted P values from two-way ANOVA with Bonferroni’s multiple comparisons test
two-way ANOVA			Bonferroni’s multiple comparisons test (control-arthritis)
Antibody induced	P = 0.0001		BL	adj P > 0.9999		no significance
time points	P = 0.0006		D1	adj P = 0.0009		***
interaction	P = 0.0001		D12	adj P < 0.0001		***
			D33	adj P < 0.0001		***

## Sheet: Fig.1e
Shaking numbers of clip squeeze test in C57BL/6N mice after antibody injection
Day after Ab injection	Saline control				Antibody-induced arthritis
	Baseline (BL)	Day 1	Day 12	Day 33	Baseline (BL)	Day 1	Day 12	Day 33
#1	3	5	5	3	1	15	26	15
#2	3	6	7	3	5	15	30	17
#3	7	4	5	5	5	14	18	16
#4	0	2	7	0	8	18	26	15
#5	4	7	6	0	4	20	22	18
#6	6	2	3	5	5	13	23	11
Exact P values from nonparametric Mann-Whitney test (Arthritis vs Control)
BL	Day 1	Day 12	Day 33
P = 0.5195	P = 0.0022	P = 0.0022	P = 0.0022
n.s	**	**	**

## Sheet: Fig.1f
Rotation numbers of sunflower seed test in C57BL/6N mice after ntibody injection
Day after Ab injection	Saline control				Antibody-induced arthritis
	Baseline (BL)	Day 1	Day 12	Day 33	Baseline (BL)	Day 1	Day 12	Day 33
#1	39	33	31	26	27	9	6	6
#2	28	21	18	23	15	0	0	9
#3	20	17	22	27	28	3	0	1
#4	15	16	15	26	30	10	4	12
#5	27	18	18	24	29	11	0	3
#6	24	25	23	20	18	8	0	4
Exact P values from nonparametric Mann-Whitney test (Arthritis vs Control)
BL	Day 1	Day 12	Day 33
P = 0.8398	P = 0.0022	P = 0.0022	P = 0.0022
n.s	**	**	**

## Sheet: Fig.1g
Shaking numbers of 2g von Frey test in C57BL/6N mice after Ab injection
group/number	Control		Arthritis
	D12	D33	D12	D33
#1	2	1	4	3.5
#2	1.5	3.5	3.5	3
#3	0.5	0.5	3.5	3.5
#4	0.5	2	5	3.5
#5	1.5	1	4	4
#6	1	2	3	4.5
Exact P values from nonparametric Mann-Whitney test (Arthritis vs Control)
Day 12	Day 33
P = 0.0022	P = 0.0108
**	*

## Sheet: Fig.1h
Shaking numbers in acetone test in C57BL/6N mice after Ab injection
group/number	Control		Arthritis
	D12	D33	D12	D33
#1	2.5	1	8	5.5
#2	0	2.5	8	5.5
#3	2	3	4	3.5
#4	0.5	2.5	5.5	6
#5	1.5	3	6	5.5
#6	2.5	2	4	3.5
Exact P values from nonparametric Mann-Whitney test (Arthritis vs Control)
Day 12	Day 33
P = 0.0022	P = 0.0022
**	**

## Sheet: Fig.1i
Reflex responses percentage to blue light stimulation				Reflex responses percentage to blue light stimulation				Reflex responses percentage to blue light stimulation				Reflex responses percentage to blue light stimulation				Reflex responses percentage to blue light stimulation
in Wnt1-ChR2 under different stages after arthritis				in MrgprDChR2 under different stages after arthritis				in SstChR2 under different stages after arthritis				in TrkAChR2 under different stages after arthritis				in Vglut3ChR2 under different stages after arthritis
Baseline (BL)				Baseline (BL)				Baseline (BL)				Baseline (BL)				Baseline (BL)
Light intensity (x 10-3 mWatts/mm2)	% reflex responses			Light intensity (x 10-3 mWatts/mm2)	% reflex responses			Light intensity (x 10-3 mWatts/mm2)	% reflex responses			Light intensity (x 10-3 mWatts/mm2)	% reflex responses			Light intensity (x 10-3 mWatts/mm2)	% reflex responses
12.738	0			21.004	0			119.56	0			16.2	0			211.06	0
20	12.5			21.24	12.5			122	12.5			20.25	25			219.6	25
22	25			23.6	25			152.5	37.5			24.3	37.5			225.7	62.5
24	37.5			26.55	37.5			183	75			28.35	87.5			231.8	87.5
25.5	50			29.5	100			244	100			32.4	100			237.9	100
27	75
28	100
Early arthritis				Early arthritis				Early arthritis				Early arthritis				Early arthritis
Light intensity (x 10-3 mWatts/mm2)	% reflex responses			Light intensity (x 10-3 mWatts/mm2)	% reflex responses			Light intensity (x 10-3 mWatts/mm2)	% reflex responses			Light intensity (x 10-3 mWatts/mm2)	% reflex responses			Light intensity (x 10-3 mWatts/mm2)	% reflex responses
11.748	0			20.768	0			90.28	0			12.96	0			204.96	0
11.748	12.5			21.004	12.5			91.5	37.5			13.77	37.5			206.18	12.5
11.88	50			21.24	50			92.72	50			14.58	62.5			207.4	37.5
13.2	87.5			23.6	87.5			95.16	62.5			15.39	75			213.5	62.5
14.52	100			25.96	100			97.6	87.5			16.2	100			219.6	75
								103.7	100							225.7	100
Late arthritis				Late arthritis				Late arthritis				Late arthritis				Late arthritis
Light intensity (x 10-3 mWatts/mm2)	% reflex responses			Light intensity (x 10-3 mWatts/mm2)	% reflex responses			Light intensity (x 10-3 mWatts/mm2)	% reflex responses			Light intensity (x 10-3 mWatts/mm2)	% reflex responses			Light intensity (x 10-3 mWatts/mm2)	% reflex responses
11.088	0			20.768	0			92.72	0			12.636	0			204.96	0
11.22	50			21.24	25			95.16	37.5			12.96	12.5			206.18	12.5
11.88	62.5			22.42	50			97.6	75			14.58	50			207.4	25
12.54	75			23.6	87.5			103.7	100			16.2	75			213.5	50
13.2	100			25.96	100							17.82	87.5			219.6	62.5
												18.63	100			225.7	87.5
																231.8	100
Light intensity for inducing reflex response in 50% of mice from different strains
Strain	light intensity to 50% reflex response
Wnt1Cre*CHR2	16.8
TrkAcreERT2Cre*CHR2	25.3
MrgprDCre*CHR2	26.5
SstCre*CHR2	162.6
Vglut3Cre*CHR2	223.7

## Sheet: Fig.1k
Mechanical thresholds of skin-nerve recording
in control and late arthritis mice
group/number	Saline control	Late arthritis			Exact P values from two tailed unpaired t test (Arthritis vs Control)
#1	33.6	13.5			P = 0.0394
#2	20.1	24			*
#3	28.1	25.16
#4	49.3	9.7
#5	12.9	8.9
#6	37.4	3.6
#7	10.4	13.8
#8	34	13.5
#9	38.8	27.7
#10	17.03	7.8
#11	10.5	21.9
#12	26.5	27.3
#13	39	11
#14	16.4	4.6
#15	15.61	13.2
#16	7
#17	4
#18	14
#19	11.5
#20	23
#21	26
#22	22.6
#23	20.3

## Sheet: Fig.1l
Number of mechanically induced action potentials during
the force ramp application in control and arthritis mice
group/number	Saline control	Late arthritis			Exact P values from nonparametric Mann-Whitney test (Arthritis vs Control)
#1	13	196			P = 0.0205
#2	30	123			*
#3	32	22
#4	35	185
#5	124	108
#6	52	235
#7	27	70
#8	39	112
#9	78	10
#10	44	58
#11	80	42
#12	58	86
#13	207	66
#14	78	68
#15	97	70
#16	63
#17	8
#18	44
#19	13
#20	18
#21	37
#22	24
#23	50
