# Supplementary material for: Persistent interferon signaling causes sensory neuron plasticity and pain before and during arthritis
Source: Nat Neurosci. 2026 Mar 10;29(5):1095–108. doi: 10.1038/s41593-026-02234-y (PMC13156039; doi:10.1038/s41593-026-02234-y)
Supplement: Supplementary file 7 — Statistical source data. [file 41593_2026_2234_MOESM7_ESM.xlsx]

## Sheet: Fig.2b
	Subthreshold photo-stimulation with blue light combined with naturalistic stimuli									Subthreshold photo-stimulation with blue light combined with naturalistic stimuli									Subthreshold photo-stimulation with blue light combined with naturalistic stimuli									Subthreshold photo-stimulation with blue light combined with naturalistic stimuli									Subthreshold photo-stimulation with blue light combined with naturalistic stimuli
	(mechanical threshold by von Frey filaments) in Wnt1-ChR2 RA mice									(mechanical threshold by von Frey filaments) in MrgprdChR2 RA mice									(mechanical threshold by von Frey filaments) in TrkAChR2 RA mice									(mechanical threshold by von Frey filaments) in SstChR2 RA mice									(mechanical threshold by von Frey filaments) in Vglut3ChR2 RA mice
	Number/group	BL		Early arthritis		Late arthritis				Number/group	BL		Early arthritis		Late arthritis				Number/group	BL		Early arthritis		Late arthritis				Number/group	BL		Early arthritis		Late arthritis				Number/group	BL		Early arthritis		Late arthritis
		without LED	with LED	without LED	with LED	without LED	with LED				without LED	with LED	without LED	with LED	without LED	with LED				without LED	with LED	without LED	with LED	without LED	with LED				without LED	with LED	without LED	with LED	without LED	with LED				without LED	with LED	without LED	with LED	without LED	with LED
	#1	1.655	0.73	0.26	0.075	0.35	0.26			#1	2	0.775	0.645	0.645	0.53	0.49			#1	0.975	1.29	0.46	0.22	0.73	0.125			#1	2	2	0.695	0.6	0.53	0.53			#1	1.73	2	0.805	0.76	0.395	0.41
	#2	1.16	0.58	0.255	0.305	0.545	0.35			#2	1.61	0.49	0.36	0.37	0.44	0.44			#2	1.28	1.27	0.46	0.19	0.7	0.305			#2	2	1.785	0.46	0.51	0.58	0.49			#2	1.49	1.445	0.355	0.51	0.615	0.53
	#3	1.73	0.67	0.46	0.19	0.505	0.35			#3	1.94	0.615	0.54	0.46	0.4	0.48			#3	1.16	1.28	0.49	0.125	0.525	0.2			#3	1.94	2	0.545	0.57	0.46	0.41			#3	2	1.55	0.575	0.665	0.58	0.615
	#4	1.55	0.75	0.54	0.31	0.63	0.24			#4	1.465	0.805	0.5	0.53	0.645	0.72			#4	2	1.73	0.615	0.375	0.69	0.605			#4	1.94	2	0.54	0.355	0.54	0.55			#4	1.73	2	0.63	0.575	0.54	0.54
	#5	1.55	0.775	0.645	0.35	0.745	0.365			#5	1.73	0.85	0.44	0.42	0.38	0.49			#5	1.515	1.46	0.6	0.305	0.58	0.305			#5	1.515	2	0.315	0.22	0.63	0.49			#5	2	1.235	0.65	0.575	0.695	0.695
	#6	1.73	0.88	0.74	0.285	0.44	0.175			#6	1.73	0.49	0.53	0.53	0.53	0.615			#6	1.785	1.73	0.53	0.315	0.445	0.305			#6	2	2	0.41	0.51	0.5	0.58			#6	1.785	2	0.7	0.695	0.73	0.695
	#7	1.57	0.645	0.575	0.45	0.64	0.45			#7	1.73	0.665	0.54	0.45	0.44	0.45			#7	2	1.525	0.45	0.22	0.47	0.22			#7	2	1.315	0.51	0.51	0.44	0.54			#7	2	1.315	0.6	0.73	0.615	0.5
	#8	2	0.63	0.665	0.235	0.49	0.35			#8	1.445	0.49	0.44	0.49	0.53	0.49			#8	2	2	0.54	0.105	0.54	0.395			#8	1.21	1.395	0.415	0.345	0.41	0.35			#8	2	2	0.665	0.805	0.49	0.53
	Exact P values from Wilcoxon matched-pairs signed rank test (with LED vs without LED)									Exact P values from Wilcoxon matched-pairs signed rank test (with LED vs without LED)									Exact P values from Wilcoxon matched-pairs signed rank test (with LED vs without LED)									#9	1.525	1.31	0.695	0.57	0.58	0.59			Exact P values from Wilcoxon matched-pairs signed rank test (with LED vs without LED)
		BL		Early arthritis		Late arthritis					BL		Early arthritis		Late arthritis					BL		Early arthritis		Late arthritis				Exact P values from Wilcoxon matched-pairs signed rank test (with LED vs without LED)										BL		Early arthritis		Late arthritis
		P = 0.0078		P = 0.0156		P = 0.0078					P = 0.0078		P = 0.6875		P = 0.1562					P = 0.5625		P = 0.0078		P = 0.0078					BL		Early arthritis		Late arthritis					P = 0.4375		P = 0.3125		P = 0.6250
		**		*		**					**		no significance		no significance					no significance		**		**					P = 0.8125		P = 0.2422		P = 0.7188					no significance		no significance		no significance
																													no significance		no significance		no significance
	Subthreshold photo-stimulation with blue light combined with naturalistic stimuli									Subthreshold photo-stimulation with blue light combined with naturalistic stimuli									Subthreshold photo-stimulation with blue light combined with naturalistic stimuli									Subthreshold photo-stimulation with blue light combined with naturalistic stimuli									Subthreshold photo-stimulation with blue light combined with naturalistic stimuli
	(mechanical pricking by 2g von Frey filament) in Wnt1-ChR2 RA mice									(mechanical pricking by 2g von Frey filament) in MrgprdChR2 RA mice									(mechanical pricking by 2g von Frey filament) in TrkAChR2 RA mice									(mechanical pricking by 2g von Frey filament) in SstChR2 RA mice									(mechanical pricking by 2g von Frey filament) in Vglut3ChR2 RA mice
	Number/group	BL		Early arthritis		Late arthritis				Number/group	BL		Early arthritis		Late arthritis				Number/group	BL		Early arthritis		Late arthritis				Number/group	BL		Early arthritis		Late arthritis				Number/group	BL		Early arthritis		Late arthritis
		without LED	with LED	without LED	with LED	without LED	with LED				without LED	with LED	without LED	with LED	without LED	with LED				without LED	with LED	without LED	with LED	without LED	with LED				without LED	with LED	without LED	with LED	without LED	with LED				without LED	with LED	without LED	with LED	without LED	with LED
	#1	0	3.5	4.5	6	3.5	4			#1	2	2.5	4	2	2	4			#1	2.5	2	3.5	4	3	3			#1	2	1.5	5	4.5	5	5			#1	4	3	1.5	2	1.5	2
	#2	1	3.5	5.5	7	4	6			#2	2.5	2	2.5	1	3	2.5			#2	2.5	2.5	4	5	3.5	3.5			#2	1	0.5	5	5.5	3.5	4			#2	0	0.5	3.5	2.5	3	3
	#3	0	2.5	3.5	4.5	3.5	4.5			#3	1.5	1.5	2	3.5	2.5	2.5			#3	3	3	3	5	3	3.5			#3	2.5	2.5	6	3	6.5	5			#3	1.5	1.5	3.5	3.5	6.5	5
	#4	0.5	3.5	3.5	6	3.5	5			#4	0	1	3	2.5	2	2			#4	1.5	1.5	4	4.5	2.5	3			#4	0	1	3.5	3.5	4.5	4			#4	1.5	2	3	3.5	3	4
	#5	1	2.5	4.5	6	3.5	4.5			#5	2.5	2	3.5	3	3	3.5			#5	3	3	3.5	5	3	3.5			#5	1.5	3	5	5.5	4	3			#5	1	1.5	3.5	3	3	2.5
	#6	0.5	3	4	5	3	4.5			#6	1	2.5	2	2.5	3	2.5			#6	1.5	2	5	6	3	3.5			#6	0.5	2.5	2.5	2.5	3	3.5			#6	1.5	1	2	2.5	0	1.5
	#7	1.5	3.5	4	6	3.5	3.5			#7	1.5	1	2.5	3	2.5	3			#7	1.5	2	5	6.5	3	3			#7	0.5	0	3.5	2.5	4.5	4			#7	0	1	3	2.5	3.5	3
	#8									#8	4	2	3	2.5	3	5			#8	0	1.5	4.5	7	3	3			#8	1	1.5	5.5	6	4.5	4			#8	0	0.5	3	3.5	4.5	2.5
	Exact P values from Wilcoxon matched-pairs signed rank test (with LED vs without LED)									Exact P values from Wilcoxon matched-pairs signed rank test (with LED vs without LED)									Exact P values from Wilcoxon matched-pairs signed rank test (with LED vs without LED)									#9	1	0.5	3	4.5	4	4			Exact P values from Wilcoxon matched-pairs signed rank test (with LED vs without LED)
		BL		Early arthritis		Late arthritis					BL		Early arthritis		Late arthritis					BL		Early arthritis		Late arthritis				Exact P values from Wilcoxon matched-pairs signed rank test (with LED vs without LED)										BL		Early arthritis		Late arthritis
		P = 0.0156		P = 0.0156		P = 0.0312					P > 0.9999		P = 0.5391		P = 0.3438					P = 0.5000		P = 0.0078		P = 0.1250					BL		Early arthritis		Late arthritis					P = 0.5938		P > 0.9999		P = 0.7656
		*		*		*					no significance		no significance		no significance					no significance		**		no significance					P = 0.4609		P > 0.9999		P = 0.2656					no significance		no significance		no significance
																													no significance		no significance		no significance
	Subthreshold photo-stimulation with blue light combined with naturalistic stimuli									Subthreshold photo-stimulation with blue light combined with naturalistic stimuli									Subthreshold photo-stimulation with blue light combined with naturalistic stimuli									Subthreshold photo-stimulation with blue light combined with naturalistic stimuli									Subthreshold photo-stimulation with blue light combined with naturalistic stimuli
	(cold allodynia by Acetone) in Wnt1-ChR2 RA mice									(cold allodynia by Acetone) in MrgprdChR2 RA mice									(cold allodynia by Acetone) in TrkAChR2 RA mice									(cold allodynia by Acetone) in SstChR2 RA mice									(cold allodynia by Acetone) in Vglut3ChR2 RA mice
	Number/group	BL		Early arthritis		Late arthritis				Number/group	BL		Early arthritis		Late arthritis				Number/group	BL		Early arthritis		Late arthritis				Number/group	BL		Early arthritis		Late arthritis				Number/group	BL		Early arthritis		Late arthritis
		without LED	with LED	without LED	with LED	without LED	with LED				without LED	with LED	without LED	with LED	without LED	with LED				without LED	with LED	without LED	with LED	without LED	with LED				without LED	with LED	without LED	with LED	without LED	with LED				without LED	with LED	without LED	with LED	without LED	with LED
	#1	0.5	5	4	6	6	8.5			#1	0.5	1	3.5	4	2.5	2			#1	3.5	1	3.5	9	3	3			#1	2	1.5	2	4	4	6.5			#1	1.5	4.5	5	3	2	3.5
	#2	2	5	1.5	4	3.5	4.5			#2	1	1.5	5	3.5	4	4			#2	0.5	1	5	8	4	4			#2	1	1.5	5	4	5	4.5			#2	3	3.5	5.5	3.5	4	4
	#3	4.5	4.5	2	6.5	4.5	7			#3	1.5	1.5	3.5	4	4	3.5			#3	2	1.5	3.5	5	4.5	3.5			#3	1	1.5	5.5	5	5	6			#3	3	2	3	3.5	5.5	3.5
	#4	0.5	4.5	6.5	7.5	5.5	6			#4	1.5	1	3	3	3.5	2.5			#4	0	0.5	3.5	5.5	3.5	2.5			#4	2	1	3	2	3.5	2.5			#4	1.5	2	3	3	2.5	7
	#5	0	2.5	6	8	3.5	6.5			#5	1	1	4	2.5	3.5	3.5			#5	4.5	1	4	8	3.5	3.5			#5	1	3	3	3	3	3.5			#5	2	4	5	5.5	4	2.5
	#6	3	6	5.5	10	3.5	5			#6	0.5	1	3.5	4	3.5	4			#6	3.5	1	3.5	7	3.5	4.5			#6	1.5	2	1.5	7	5	3.5			#6	1	1.5	2	3	1.5	1
	#7									#7	1.5	2	3.5	4.5	4	4			#7	0	2	3.5	5.5	4	6			#7	1	1	3	6	5	5			#7	0	1.5	3	4	3.5	5.5
	#8									#8	1	1	4	4	1.5	2.5			#8	2.5	1	4	4	1.5	2.5			#8	2	3	3	4	4	2.5			#8	0	0	3	4	3	5
	Exact P values from Wilcoxon matched-pairs signed rank test (with LED vs without LED)									Exact P values from Wilcoxon matched-pairs signed rank test (with LED vs without LED)									Exact P values from Wilcoxon matched-pairs signed rank test (with LED vs without LED)									#9	0.5	1	5	3.5	5	5			Exact P values from Wilcoxon matched-pairs signed rank test (with LED vs without LED)
		BL		Early arthritis		Late arthritis					BL		Early arthritis		Late arthritis					BL		Early arthritis		Late arthritis				Exact P values from Wilcoxon matched-pairs signed rank test (with LED vs without LED)										BL		Early arthritis		Late arthritis
		P = 0.0625		P = 0.0312		P = 0.0312					P = 0.3750		P > 0.9999		P > 0.9999					P = 0.2500		P = 0.0156		P = 0.7500					BL		Early arthritis		Late arthritis					P = 0.1250		P = 0.8750		P = 0.4375
		no significance		*		*					no significance		no significance		no significance					no significance		*		no significance					P = 0.3047		P = 0.4688		P = 0.7969					no significance		no significance		no significance
																													no significance		no significance		no significance

## Sheet: Fig.2c
	Mechanical sensitivity in TrkAArchT mice before and after yellow light (566 nm)									Cold sensitivity in TrkAArchT mice before and after yellow light (566 nm)									Inverted screen test in TrkAArchT mice before and after yellow light (566 nm)
	application (0.1 mWatt/mm2, 30 min) after inducing arthritis									application (0.1 mWatt/mm2, 30 min) after inducing arthritis									application (0.1 mWatt/mm2, 30 min) after inducing arthritis
	Number/group	BL		Early arthritis		Late arthritis				Number/group	BL		Early arthritis		Late arthritis				Number/group	BL		Day 2		Day 10		Day 35
		before LED	after LED	before LED	after LED	before LED	after LED				before LED	after LED	before LED	after LED	before LED	after LED				before LED	after LED	before LED	after LED	before LED	after LED	before LED	after LED
	#1	1	1.5	3.5	1.5	8	2.5			#1	2.5	4	5.5	2	4	3.5			#1	118.45	115.37	79.51	117.16	9.11	115.78	30.32	159.88
	#2	0	0.5	5	1.5	4	2			#2	4	2.5	5	2.5	8	5			#2	133.13	117.18	48.68	270.91	13.2	146.17	82.26	156.86
	#3	2	2	3.5	2	4	1			#3	2.5	3	9.5	4	5	2.5			#3	83.89	103.5	90.78	156.26	91.06	106.34	64.17	107.74
	#4	2	1	3.5	1.5	2.5	1			#4	2	2.5	6	2	3.5	4.5			#4	166.58	194.11	150.73	210.91	108.17	158.16	130.66	312.49
	#5	2	0	4	1.5	1.5	0.5			#5	2.5	1.5	4.5	2.5	3.5	2			#5	228.87	233.19	116.16	315.23	35.99	107.22	172.7	315.71
	#6	1.5	1.5	3.5	1.5	4.5	2.5			#6	3	1.5	5.5	3	6.5	3			#6	257.95	239.32	80.3	263.72	5.88	60.22	185.31	253.16
	#7	1.5	1	4	1.5	3.5	1.5			#7	2.5	2	5.5	3	3.5	2			Exact P values from two-tailed paired t test (with LED vs without LED)
	#8	1.5	0.5	4	0	3.5	2			#8	2	3	6.5	1.5	8	4				BL		D2		D10		D35
	Exact P values from Wilcoxon matched-pairs signed rank test (with LED vs without LED)									Exact P values from Wilcoxon matched-pairs signed rank test (with LED vs without LED)										P = 0.7748		P = 0.0124		P = 0.0088		P = 0.0043
		BL		Early arthritis		Late arthritis					BL		Early arthritis		Late arthritis					no significance		*		**		**
		P = 0.2188		P = 0.0078		P = 0.0078					P = 0.7891		P = 0.0078		P = 0.0234
		no significance		**		**					no significance		**		*
	Squeeze test in TrkAArchT mice before and after yellow light (566 nm)											Sunflower seed test in TrkAArchT mice before and after yellow light (566 nm)
	application (0.1 mWatt/mm2, 30 min) after inducing arthritis											application (0.1 mWatt/mm2, 30 min) after inducing arthritis
	Number/group	BL		Day 4		Day 13		Day 40				Number/group	BL		Day 3		Day 12		Day 36
		before LED	after LED	before LED	after LED	before LED	after LED	before LED	after LED				before LED	after LED	before LED	after LED	before LED	after LED	before LED	after LED
	#1	2	1	15	4	22	12	18	6			#1	23	22	12	24	8	26	2	25
	#2	2	2	17	6	22	13	17	5			#2	28	31	16	25	14	23	12	27
	#3	4	3	18	9	27	6	13	3			#3	32	34	9	27	10	20	7	21
	#4	1	2	17	7	21	7	14	5			#4	25	28	14	26	6	24	14	28
	#5	3	2	19	9	21	11	20	7			#5	29	32	15	28	14	27	13	31
	#6	2	2	14	4	23	8	23	6			#6	29	27	12	29	13	30	12	29
	Exact P values from Wilcoxon matched-pairs signed rank test (with LED vs without LED)											Exact P values from Wilcoxon matched-pairs signed rank test (with LED vs without LED)
		BL		D4		D13		D40					BL		D3		D12		D36
		P = 0.6250		P = 0.0312		P = 0.0312		P = 0.0312					P = 0.1875		P = 0.0312		P = 0.0312		P = 0.0312
		no significance		*		*		*					no significance		*		*		*
