# Supplementary material for: Persistent interferon signaling causes sensory neuron plasticity and pain before and during arthritis
Source: Nat Neurosci. 2026 Mar 10;29(5):1095–108. doi: 10.1038/s41593-026-02234-y (PMC13156039; doi:10.1038/s41593-026-02234-y)
Supplement: Supplementary file 8 — Statistical source data. [file 41593_2026_2234_MOESM8_ESM.xlsx]

## Sheet: Fig.3a
Subthreshold photo-stimulation with blue light combined with naturalistic stimuli									Subthreshold photo-stimulation with blue light combined with naturalistic stimuli									Subthreshold photo-stimulation with blue light combined with naturalistic stimuli
(mechanical threshold by von Frey filaments) in Gfra3CHR2 RA mice									(mechanical pricking by 2g von Frey filament) in Gfra3CHR2 RA mice									(cold allodynia by Acetone) in Gfra3CHR2 RA mice
Number/group	BL		Early arthritis		Late arthritis				Number/group	BL		Early arthritis		Late arthritis				Number/group	BL		Early arthritis		Late arthritis
	without LED	with LED	without LED	with LED	without LED	with LED				without LED	with LED	without LED	with LED	without LED	with LED				without LED	with LED	without LED	with LED	without LED	with LED
#1	1.515	0.77	0.63	0.255	0.225	0.115			#1	2	4	4	5	4	6			#1	2	5.5	9	14.5	9	9
#2	1.445	0.605	0.375	0.305	0.58	0.2			#2	1.5	4.5	4	5	4	7			#2	0.5	2	6	9.5	4.5	9.5
#3	1.785	0.65	0.26	0.105	0.225	0.09			#3	2	3.5	3.5	5	3.5	4.5			#3	1	5	4.5	11.5	3	8.5
#4	1.785	0.775	0.775	0.315	0.635	0.24			#4	1.5	4.5	3.5	6.5	4	6.5			#4	1.5	3.5	2.5	9	5	6.5
#5	1.66	0.69	0.45	0.26	0.44	0.255			#5	2	3.5	4.5	6	3	4.5			#5	1	4	6.5	8	5	6
#6	2	0.77	0.69	0.26	0.36	0.2			#6	1.5	3.5	1.5	2	1.5	2			#6	2	4.5	2.5	3	5	8.5
#7	2	0.58	0.605	0.26	0.46	0.26			#7	1.5	2.5	4	5	3	4			#7	1	3	4.5	7.5	6	9
#8	2	0.865	0.545	0.315	0.365	0.175			#8	2	3.5	4.5	7	4	6			#8	2.5	4	6.5	9.5	3.5	6
Exact P values from nonparametric Mann-Whitney test (with LED vs without LED)									Exact P values from nonparametric Mann-Whitney test (with LED vs without LED)									Exact P values from nonparametric Mann-Whitney test (with LED vs without LED)
	BL		Early arthritis		Late arthritis					BL		Early arthritis		Late arthritis					BL		Early arthritis		Late arthritis
	P = 0.0002		P = 0.0022		P = 0.0039					P = 0.0002		P = 0.0059		P = 0.0109					P = 0.0006		P = 0.0117		P = 0.0057
	***		**		**					***		**		*					***		*		**

## Sheet: Fig.3b
Mechanical allodynia of von Frey test in Gfra3ArchT mice before and after yellow light (566 nm)									Mechanical sensitivity of 2g vf in Gfra3ArchT mice before and after yellow light (566 nm)									Cold sensitivity in Gfra3ArchT mice before and after yellow light (566 nm)
application (0.1 mWatt/mm2, 45 min) after inducing arthritis									application (0.1 mWatt/mm2, 45 min) after inducing arthritis									application (0.1 mWatt/mm2, 45 min) after inducing arthritis
Number/group	BL		Early arthritis		Late arthritis				Number/group	BL		Early arthritis		Late arthritis				Number/group	BL		Early arthritis		Late arthritis
	before LED	after LED	before LED	after LED	before LED	after LED				before LED	after LED	before LED	after LED	before LED	after LED				before LED	after LED	before LED	after LED	before LED	after LED
#1	1.7225	2	0.42	0.53	0.63	1.255			#1	0.5	0.5	2.5	2	4	1.5			#1	4.5	5	5	4.5	4	3.5
#2	1.4425	1.785	0.285	0.835	0.58	1.525			#2	1.5	1.5	4	3	2	1.5			#2	2.5	3.5	5	7	6.5	3.5
#3	1.38	1.605	0.12	0.75	0.58	0.865			#3	0.5	1	5	1.5	4	2			#3	3.5	2	6.5	2.5	8	3.5
#4	1.8925	2	0.365	1.61	0.49	1.73			#4	1.5	1	2.5	2	2	1.5			#4	3.5	2	5	3	5.5	2
#5	1.055	1.415	0.5	0.905	0.58	1.515			#5	1	1	4.5	2.5	4.5	2			#5	2	3.5	4.5	1.5	5	2.5
#6	1.225	1.4975	0.395	2	0.58	1.94			#6	1	1.5	4.5	1	6	1			#6	2	2	7	5	3.5	1.5
#7	1.6225	1.8925	0.76	0.94	0.53	1.94			#7	0.5	0.5	4	2.5	4	1.5			#7	4	2.5	9.5	5	5	2
#8	1.5225	2	0.5	0.605	0.355	1.315			#8	1	1	4.5	0.5	5.5	1			#8	4	2	8	4	4	3.5
Exact P values from nonparametric Mann-Whitney test (with LED vs without LED)									Exact P values from nonparametric Mann-Whitney test (with LED vs without LED)									Exact P values from nonparametric Mann-Whitney test (with LED vs without LED)
	BL		Early arthritis		Late arthritis					BL		Early arthritis		Late arthritis					BL		Early arthritis		Late arthritis
	P = 0.0524		P = 0.0009		P = 0.0002					P = 0.8687		P = 0.0016		P = 0.0009					P = 0.3197		P = 0.0267		P = 0.0008
	no significance		***		***					no significance		**		***					no significance		*		***

## Sheet: Fig.3c
Percentage of reflex response to different von Frey filaments without or with yellow light applied (0.1 mWatt/mm2, 45 min) in Gfra3ArchT mice before antibody injection (baseline)
Number/group	0,07 g filament		0,16 g filament		0,4 g filament		0,6 g filament		1,0 g filament		1,4 g filament		2 g filament
	before LED	after LED	before LED	after LED	before LED	after LED	before LED	after LED	before LED	after LED	before LED	after LED	before LED	after LED
#1	0	0	0	0	10	0	10	10	20	10	40	10	60	10
#2	0	0	0	0	10	0	20	10	50	30	60	30	60	10
#3	0	0	0	0	0	0	10	0	20	0	50	10	50	20
#4	0	0	10	0	0	0	0	10	20	20	70	0	80	0
#5	0	0	0	0	10	0	0	0	10	10	20	10	70	30
#6	0	0	0	0	10	0	10	0	30	10	20	0	50	0
#7	0	0	10	0	0	0	30	20	10	10	10	10	50	30
#8	0	0	10	0	10	0	10	0	0	0	10	0	40	10
Percentage of reflex response to different von Frey filaments without or with yellow light applied (0.1 mWatt/mm2, 45 min) after antibody-induced arthritis (early phase)
Number/group	0,07 g filament		0,16 g filament		0,4 g filament		0,6 g filament		1,0 g filament		1,4 g filament		2 g filament
	before LED	after LED	before LED	after LED	before LED	after LED	before LED	after LED	before LED	after LED	before LED	after LED	before LED	after LED
#1	20	0	30	20	60	20	80	30	80	20	90	50	100	40
#2	20	0	40	20	50	20	50	20	70	30	80	40	100	50
#3	20	0	30	10	80	40	90	20	100	50	100	10	100	70
#4	0	0	10	10	30	10	60	30	60	0	100	30	100	20
#5	20	0	20	10	40	20	50	10	80	30	100	20	100	60
#6	10	0	10	20	30	0	40	20	70	0	70	20	90	30
#7	10	0	20	0	30	20	40	0	50	10	60	30	90	50
#8	10	0	10	0	20	20	50	0	60	10	90	10	100	10
Percentage of reflex response to different von Frey filaments without or with yellow light applied (0.1 mWatt/mm2, 45 min) after antibody-induced arthritis (late phase)
Number/group	0,07 g filament		0,16 g filament		0,4 g filament		0,6 g filament		1,0 g filament		1,4 g filament		2 g filament
	before LED	after LED	before LED	after LED	before LED	after LED	before LED	after LED	before LED	after LED	before LED	after LED	before LED	after LED
#1	0	0	0	0	20	30	40	10	70	20	70	50	100	40
#2	0	0	20	0	30	20	40	10	50	30	70	20	100	20
#3	10	0	20	0	50	10	50	0	70	10	80	20	90	0
#4	0	0	0	0	40	10	40	0	60	30	70	20	90	0
#5	10	0	0	0	10	0	20	10	40	10	70	30	80	40
#6	0	0	0	0	20	10	20	0	50	0	70	0	90	30
#7	20	0	0	0	0	0	20	20	50	10	60	0	90	10
#8	10	10	10	0	40	20	60	30	80	10	80	30	100	30

## Sheet: Fig.3f
Light threshold for withdrawal reflex responses in control and arthritis mice injected with AAV-retro-ChR2 virus
Number/group	BL		Day 3		Day 12		Day 31
	Con	RA	Con	RA	Con	RA	Con	RA
#1	182.578	120.537	163.965	45.2013	120.537	36.3383	121.423	36.3383
#2	159.534	170.17	114.333	55.8369	118.764	35.452	112.56	45.2013
#3	148.898	166.624	133.831	39.8835	118.764	36.3383	148.012	31.9068
#4	200.304	181.691	185.237	51.4054	190.554	42.5424	187.009	32.7931
#5	111.674	204.735	134.718	40.7698	154.216	33.6794	128.513	55.8369
#6	160.42	121.423	142.694	36.3383	163.965	44.315	144.467	58.4958
Exact and addjusted P values from two-way ANOVA with Bonferroni’s multiple comparisons test
	two-way ANOVA			Bonferroni’s multiple comparisons test (control-arthritis)
	antibody induced	P < 0.0001		BL	adj P > 0.9999		no significance
	time points	P < 0.0001		D3	adj P < 0.0001		***
	interaction	P < 0.0001		D12	adj P < 0.0001		***
				D31	adj P < 0.0001		***
