# Supplementary material for: Persistent interferon signaling causes sensory neuron plasticity and pain before and during arthritis
Source: Nat Neurosci. 2026 Mar 10;29(5):1095–108. doi: 10.1038/s41593-026-02234-y (PMC13156039; doi:10.1038/s41593-026-02234-y)
Supplement: Supplementary file 9 — Statistical source data. [file 41593_2026_2234_MOESM9_ESM.xlsx]

## Sheet: Fig.5c
	pan-Ifna gene expression level (fold changes) in DRGs from DRGs after antibody injection (compared to control)										Ifnb gene expression level (fold changes) in DRGs from DRGs after antibody injection (compared to control)
	number/ group		RA (time after antibody injection)								number/ group		RA (time after antibody injection)
		control	1hr	12hr	3d	33d	63d					control	1hr	12hr	3d	33d	63d
	#1	0.9438	1.7421	2.215	8.1025	9.7066	2.1419				#1	0.9513	1.4308	0.6886	6.5378	8.8228	1.123
	#2	0.7047	1.7737	6.22	8.2433	2.0344	1.8039				#2	0.4428	1.2974	0.6446	5.9372	1.8988	1.0775
	#3	0.6196	1.4142	5.899	1.4508	2.8747	2.9857				#3	0.4662	0.648	1.6295	1.0342	1.8433	2.4918
	#4	1.4639	3.4826	7.168	5.7027	27.9379	2.7576				#4	1.9838	2.5267	3.3007	3.2485	24.7892	1.6628
	#5	1.073		5.456							#5	0.5769
	#6	0.8883		1.505							#6	1.2305
	#7	2.1142		1.061							#7	3.3954
	#8	0.8997		1.319							#8	1.5239
	#9	0.9122									#9	0.7001
	Exact P values from two-tailed unpaired t test (arthritis vs control)										Exact P values from two-tailed unpaired t test (arthritis vs control)
	1hr vs control	12hr vs control	3d vs control	33d vs control	63d vs control						1hr vs control	12hr vs control	3d vs control	33d vs control	63d vs control
	P = 0.0188	P = 0.0057	P = 0.0007	P = 0.0280	P = 0.0007						P = 0.6914	P = 0.6267	P = 0.0095	P = 0.0379	P = 0.5401
	*	**	***	*	***						no significance	no significance	**	*	no significance

## Sheet: Fig.5f
	Light threshold of withdrawal responses before and after IFNAR1 blocking Ab (i.p., 40mg/kg) on C57BL/6N male arthritis mice received intra-articularly injected AAV-retro-ChR2 virus
	number/ group	BL	RA d33	RA d33 + IFNAR1 Ab
	#1	154.216	47.8602	229.552
	#2	213.598	27.4753	128.513
	#3	164.852	31.9068	140.922
	#4	243.732	31.0205	161.307
	#5	220.689	53.178	127.627
	#6	163.965	27.4753	155.102
	ordinary one-way ANOVA (P < 0.0001)
	followed by Tukey's multiple comparisons test
	con vs Arthritis	adj P < 0.0001	***
	con vs Arthritis + IFNAR1 antibody	adj P = 0.1445	no significance
	Arthritis vs Arthritis + IFNAR1 antibody	adj P < 0.0001	***
	Percentage of nocifensive responses before and after IFNAR1 blocking Ab (i.p., 40mg/kg) on C57BL/6N male arthritis mice received intra-articularly injected AAV-retro-ChR2 virus
	Light intensity (X 10-3 mW/mm2)	BL (day 0)	RA d33	RA d33 + IFNAR1 Ab
	26.589	0	0	0
	35.452	0	0	0
	53.178	0	50	0
	70.904	0	50	0
	88.63	0	66.6667	0
	132.945	0	66.6667	0
	177.26	0	83.3333	0
	221.575	0	100	16.6667
	265.89	0	100	33.3333
	354.52	0	100	33.3333
	443.15	0	100	33.3333
	664.725	0	100	50
	886.3	0	100	83.3333

## Sheet: Fig.5g
	Mechanical allodynia in neuronal knockout of Ifnar1 by intrathecal injection of AAV-PHP.s-Cre_GFP virus into Ifnar1fl/fl mice, animals received AAV-PHP.s-GFP virus were used as controls
	Number/group	BL				Day 2				Day 9				Day 32
		IFNAR1-floxed + AAV-PHP.s-GFP		IFNAR1-floxed + AAV-PHP.s-Cre		IFNAR1-floxed + AAV-PHP.s-GFP		IFNAR1-floxed + AAV-PHP.s-Cre		IFNAR1-floxed + AAV-PHP.s-GFP		IFNAR1-floxed + AAV-PHP.s-Cre		IFNAR1-floxed + AAV-PHP.s-GFP		IFNAR1-floxed + AAV-PHP.s-Cre
		Con	RA	Con	RA	Con	RA	Con	RA	Con	RA	Con	RA	Con	RA	Con	RA
	#1	1.525	2	2	2	1.525	0.5	1.73	2	1.21	0.53	1.66	1.655	2	0.44	1.785	2
	#2	1.785	2	1.385	2	1.57	0.44	2	1.785	1.1	0.58	2	1.425	1.55	0.58	1.73	1.945
	#3	1.61	1.55	1.395	1.785	1.6	0.58	1.73	1.655	1.61	0.53	1.24	1.945	1.61	0.5	1.4	1.57
	#4	1.785	1.605	2	1.55	1.28	0.505	1.785	1.785	1.945	0.505	1.73	1.785	1.255	0.555	2	1.73
	#5	1.445	1.66	2	1.515	1.73	0.46	2	1.065	1.785	0.305	2	1.065	1.455	0.45	2	1.785
	#6	1.73	1.445	1.55	1.73	1.55	0.395	1.61	1.455	2	0.26	1.55	1.57	1.785	0.44	1.945	1.61
	#7	2	1.55	2	1.73	1.73	0.49	2	2	1.73	0.44	1.61	1.185	2	0.44	2	2
	Adjusted P value from Kruskal-Wallis test followed by Dunn's multiple comparisons test (Ifnar1-flox + AAV-GFP)							Adjusted P value from Kruskal-Wallis test followed by Dunn's multiple comparisons test (Ifnar1-flox + AAV-Cre_GFP)
	BL (control) vs BL (Arthritis)	adj P > 0.9999	no significance					BL (control) vs BL (Arthritis)	adj P > 0.9999	no significance
	D2 (control) vs D2 (Arthritis)	adj P = 0.0233	*					D2 (control) vs D2 (Arthritis)	adj P > 0.9999	no significance
	D9 (control) vs D9 (Arthritis)	adj P = 0.0037	**					D9 (control) vs D9 (Arthritis)	adj P > 0.9999	no significance
	D32 (control) vs D32 (Arthritis)	adj P = 0.0040	**					D32 (control) vs D32 (Arthritis)	adj P > 0.9999	no significance
	Squeeze test (shaking numbers) in neuronal knockout of Ifnar1 by intrathecal injection of AAV-PHP.s-Cre_GFP virus into Ifnar1fl/fl mice, animals received AAV-PHP.s-GFP virus were used as controls
	Number/group	BL				Day 2				Day 9				Day 32
		IFNAR1-floxed + AAV-PHP.s-GFP		IFNAR1-floxed + AAV-PHP.s-Cre		IFNAR1-floxed + AAV-PHP.s-GFP		IFNAR1-floxed + AAV-PHP.s-Cre		IFNAR1-floxed + AAV-PHP.s-GFP		IFNAR1-floxed + AAV-PHP.s-Cre		IFNAR1-floxed + AAV-PHP.s-GFP		IFNAR1-floxed + AAV-PHP.s-Cre
		Con	RA	Con	RA	Con	RA	Con	RA	Con	RA	Con	RA	Con	RA	Con	RA
	#1	3	3	7	5	2	25	7	6	7	26	8	8	6	17	5	6
	#2	2	4	3	3	6	20	7	8	5	18	6	7	6	19	7	5
	#3	6	5	1	5	5	17	2	6	6	19	3	8	7	16	3	5
	#4	4	4	2	3	4	14	3	7	3	22	5	6	5	16	4	6
	#5	3	4	3	4	4	13	5	2	4	14	6	4	4	19	3	4
	#6	6	4	5	3	8	15	7	6	7	22	6	6	6	15	7	4
	#7	6	3	4	6	8	14	5	8	8	19	4	7	7	20	5	6
	Adjusted P value from Kruskal-Wallis test followed by Dunn's multiple comparisons test (Ifnar1-flox + AAV-GFP)							Adjusted P value from Kruskal-Wallis test followed by Dunn's multiple comparisons test (Ifnar1-flox + AAV-Cre_GFP)
	BL (control) vs BL (Arthritis)	adj P > 0.9999	no significance					BL (control) vs BL (Arthritis)	adj P > 0.9999	no significance
	D2 (control) vs D2 (Arthritis)	adj P = 0.0239	*					D2 (control) vs D2 (Arthritis)	adj P > 0.9999	no significance
	D9 (control) vs D9 (Arthritis)	adj P = 0.0074	**					D9 (control) vs D9 (Arthritis)	adj P = 0.8039	no significance
	D32 (control) vs D32 (Arthritis)	adj P = 0.0460	*					D32 (control) vs D32 (Arthritis)	adj P > 0.9999	no significance

## Sheet: Fig.5i
	Number of spikes recorded from control and IFNa stimulated DRG neurons under different ramp currents
	number/ group	100 mA		300 mA		500 mA		700 mA
		Control	IFNa	Control	IFNa	Control	IFNa	Control	IFNa
	#1	0	0	1	9	2	15	2	20
	#2	0	1	5	12	6	15	7	17
	#3	0	0	4	5	9	5	15	5
	#4	0	0	1	9	3	14	4	14
	#5	0	2	8	4	14	7	17	7
	#6	0	5	0	5	5	5	9	5
	#7	0	0	6	2	9	8	8	14
	#8	0	0	0	17	4	21	6	24
	#9	0	0	3	13	8	19	13	20
	#10	0		1		5		9
	two-way ANOVA			Šídák's multiple comparisons test (control-IFNa)
	IFNa treatment	P = 0.0103		100 mA	adj P = 0.9838	no significance
	Currents	P < 0.0001		300 mA	adj P = 0.0296	*
	Interaction	P = 0.0624		500 mA	adj P = 0.0190	*
				700 mA	adj P = 0.0291	*

## Sheet: Fig.5j
	Current clamp recording parameters of rheobase from control and IFNa stimulated DRG neurons
	Number /group	control	IFNa
	#1	143.6	121.5
	#2	152.4	83
	#3	172	42.1
	#4	217.1	70.7
	#5	122.9	49.4
	#6	344.9	19.5
	#7	71.5	244.8
	#8	321.3	100.4
	#9	246.8	134.4
	#10	293.9
	#11	45.4
	Exact P values from two-tailed unpaired t test (arthritis vs control)
	IFNa vs control
	P = 0.0221
	*
	Current clamp recording parameters of the delay to 1st spike at different ramp currents recorded from control and IFNa stimulated DRG neurons
	number/ group	100 mA		300 mA		500 mA		700 mA
		Control	IFNa	Control	IFNa	Control	IFNa	Control	IFNa
	#1			469.57	397.41	314.55	334.33	253.33	260.45
	#2		806.87	495.39	260.67	393.47	173.33	312.73	149.61
	#3			682.61	136.67	407.83	89.11	257.11	75.93
	#4			708.43	232.17	467.43	134.73	351.33	102.27
	#5		482.73	399.19	180.63	287.39	112.77	207.39	89.63
	#6		187.77		87.85	676.97	79.75	474.83	56.47
	#7			230.47	801.37	131.35	498.55	106.25	442.53
	#8				329.27	630.35	201.29	556.69	209.63
	#9			808.85	440.71	584.53	287.31	401.59	233.23
	#10			962.51		606.97		510.25
	#11			147.05		92.43		77.49
	two-way ANOVA (mixed-effects)				Šídák's multiple comparisons test (control-IFNa)
	IFNa treatment	P = 0.0233			300 mA	adj P = 0.0085	**
	Currents	P < 0.0001			500 mA	adj P = 0.0609	no significance
	Interaction	P = 0.0133			700 mA	adj P = 0.2999	no significance

## Sheet: Fig.5l
	Quantification of IFNa expression in human DRGs by western blotting (normalized to actin)
	Number/group	Control	RA /w pain	RA wo pain
	#1	2.61338	31.1394	1.71078
	#2	0.605801	18.4042	2.07973
	#3	0.109255	7.36282	7.72724
	#4	0.671566		5.15202
	#5	0.845156		1.00601
	#6	0.952905
	#7	4.46729
	#8	0.845639
	#9	0.208035
	#10	3.93378
	#11	1.83619
	ordinary one-way ANOVA (P < 0.0001)
	followed by Tukey's multiple comparisons test
	con vs Arthritis w pain	adj P < 0.0001	***
	con vs Arthritis wo pain	adj P = 0.7084	no significance
	Arthritis w pain vs wo pain	adj P = 0.0008	***

## Sheet: Fig.5m
	mRNA expression fold changes of IFNA expression in human DRGs by qPCR (normalized to actin)
	Number/group	Control	RA /w pain	RA wo pain
	#1	0.964	4.77	7.087
	#2	2.658	2.924	1.675
	#3	0.298	33.889	2.372
	#4	0.625		1.081
	#5	5.292		4.742
	#6	0.281				ordinary one-way ANOVA (P = 0.0432)
	#7	0.87				followed by Bonferroni's multiple comparisons test
	#8	4.778				con vs Arthritis w pain	adj P = 0.0426	*
	#9	1.51				con vs Arthritis wo pain	adj P > 0.9999	no significance
	#10	0.225				Arthritis w pain vs wo pain	adj P = 0.1418	no significance
	mRNA expression fold changes of IFNB expression in human DRGs by qPCR (normalized to actin)
	Number/group	Control	RA /w pain	RA wo pain
	#1	2.999	5.049	8.632
	#2	3.853	3.232	2.973
	#3	0.209	97.249	4.767
	#4	1.618		0.585
	#5	4.33		10.137
	#6	0.278				ordinary one-way ANOVA (P = 0.0628)
	#7	0.256				followed by Bonferroni's multiple comparisons test
	#8	3.289				con vs Arthritis w pain	adj P = 0.0685	no significance
	#9	1.992				con vs Arthritis wo pain	adj P > 0.9999	no significance
	#10	0.126				Arthritis w pain vs wo pain	adj P = 0.1715	no significance
	mRNA expression fold changes of IL1B expression in human DRGs by qPCR (normalized to actin)
	Number/group	Control	RA /w pain	RA wo pain
	#1	0.753	8.942	0.399
	#2	1.249	27.376	5.845
	#3	0.542	1.118	46.567
	#4	2.19		0.236
	#5	1.415		1.245
	#6	0.114
	#7	0.567				ordinary one-way ANOVA (P = 0.3143)
	#8	0.507				followed by Bonferroni's multiple comparisons test
	#9	3.58				con vs Arthritis w pain	adj P = 0.6899	no significance
	#10	19.193				con vs Arthritis wo pain	adj P = 0.6816	no significance
	#11	0.28				Arthritis w pain vs wo pain	adj P > 0.9999	no significance
	mRNA expression fold changes of IL6 expression in human DRGs by qPCR (normalized to actin)
	Number/group	Control	RA /w pain	RA wo pain
	#1	1.012	17.323	6.254
	#2	2.362	20.334	1.712
	#3	0.358	10.885	3.696
	#4	0.905		1.08
	#5	2.677		3.567
	#6	0.372
	#7	0.886				ordinary one-way ANOVA (P < 0.0001)
	#8	0.31				followed by Bonferroni's multiple comparisons test
	#9	3.257				con vs Arthritis w pain	adj P < 0.0001	***
	#10	5.855				con vs Arthritis wo pain	adj P = 0.7092	no significance
	#11	0.248				Arthritis w pain vs wo pain	adj P < 0.0001	***
	mRNA expression fold changes of TNF expression in human DRGs by qPCR (normalized to actin)
	Number/group	Control	RA /w pain	RA wo pain
	#1	0.974	6.031	0.476
	#2	4.614	5.319	3.099
	#3	0.484	2.129	12.978
	#4	1.423		0.611
	#5	8.699		2.908
	#6	0.309				ordinary one-way ANOVA (P = 0.4362)
	#7	1.401				followed by Bonferroni's multiple comparisons test
	#8	0.425				con vs Arthritis w pain	adj P = 0.8968	no significance
	#9	1.941				con vs Arthritis wo pain	adj P = 0.9435	no significance
	#10	0.146				Arthritis w pain vs wo pain	adj P > 0.9999	no significance
