# Supplementary material for: Persistent interferon signaling causes sensory neuron plasticity and pain before and during arthritis
Source: Nat Neurosci. 2026 Mar 10;29(5):1095–108. doi: 10.1038/s41593-026-02234-y (PMC13156039; doi:10.1038/s41593-026-02234-y)
Supplement: Supplementary file 10 — Statistical source data. [file 41593_2026_2234_MOESM10_ESM.xlsx]

## Sheet: Fig.6b
	Proportion of p-p38+ neurons in RA DRGs
	number/group	Control	RA d33
	#1	4.4	21
	#2	7.8	17.7
	#3	7.2	22.4
	Exact P values from two-tailed unpaired t test (arthritis vs control)
	arthritis vs control
	P = 0.0013
	**

## Sheet: Fig.6c
	Intensity of p-eIF4E in DRG neurons of RA mice
	number/group	Control	RA d33
	#1	0.93	1.49
	#2	0.94	1.29
	#3	1.13	1.15
	#4	1.06	1.34
	#5	0.95
	Exact P values from two-tailed unpaired t test (arthritis vs control)
	arthritis vs control
	P = 0.0044
	**

## Sheet: Fig.6d
	Phosphorylation of eIF4E (Ser209) (normalized to eIF4E) in mouse DRGs by western blotting at different times of arthritis
	Number/group		RA (after Ab injection)
		Control	1hr	12hr	3d	33d
	#1	0.883	1.562	1.324	1.47	1.341
	#2	1.2	1.43	1.23	1.308	1.307
	#3	1.054	1.339	1.061	1.577	1.36
	#4	0.782	1.509	1.323	1.175	1.304
	#5	1.144
	#6	0.931
	ordinary one-way ANOVA (P = 0.0004)
	followed by Dunnett's multiple comparisons test
	con vs 1hr	adj P = 0.0002	***
	con vs 12hr	adj P = 0.0474	*
	con vs 3D	adj P = 0.0013	**
	con vs 33D	adj P = 0.0049	**

## Sheet: Fig.6e
	Effect on phosphorylation of eIF4E by i.p. injection of IFNAR1 blocking antibody (IFN block) in arthritis mice
	Number/group	Con	RA d33	RA d33 + IFNAR1 Ab
	#1	0.994275	1.5914	1.21981
	#2	1.01115	1.5127	1.27286
	#3	0.736392	1.9651	1.06136
	#4	1.25818
	ordinary one-way ANOVA (P = 0.0076)
	followed by Turkey's multiple comparisons test
	con vs arthritis	adj P = 0.0066	***
	con vs arthritis+Ab	adj P = 0.4822	no significance
	arthritis vs arthritis+Ab	adj P = 0.0401	*

## Sheet: Fig.6f
	mRNA expression fold changes of Ifna in mouse DRGs from control (n = 5), arthritis (n = 5) and arthritis mice treated with IFNAR1 blocking antibody
	number/group	con	RA d33	RA d33+IFNAR1 Ab
	#1	0.432	5.737	3.146
	#2	2.184	1.392	1.051		ordinary one-way ANOVA (P = 0.0445)
	#3	0.808	5.451	2.567		followed by Dunnett's multiple comparisons test
	#4	0.468	2.851	4.709		con vs arthritis	adj P = 0.0278	*
	#5	2.8	9.237	1.971		con vs arthritis+Ab	adj P = 0.4839	no significance
	mRNA expression fold changes of Ifnb in mouse DRGs from control (n = 5), arthritis (n = 5) and arthritis mice treated with IFNAR1 blocking antibody
	number/group	con	RA d33	RA d33+IFNAR1 Ab
	#1	1.015	6.242	2.078
	#2	1.167	2.413	1.357		ordinary one-way ANOVA (P = 0.0018)
	#3	1.817	6.608	2.551		followed by Dunnett's multiple comparisons test
	#4	0.148	4.868	3.164		con vs arthritis	adj P = 0.0012	**
	#5	3.148	6.318	3.835		con vs arthritis+Ab	adj P = 0.3231	no significance
	mRNA expression fold changes of Il1b in mouse DRGs from control (n = 5), arthritis (n = 5) and arthritis mice treated with IFNAR1 blocking antibody
	number/group	con	RA d33	RA d33+IFNAR1 Ab
	#1	0.259	7.271	0.092
	#2	3.176	1.529	6.764		ordinary one-way ANOVA (P = 0.7100)
	#3	3.286	1.604	0.392		followed by Dunnett's multiple comparisons test
	#4	0.129	3.104	0.116		con vs arthritis	adj P = 0.7274	no significance
	#5	2.855	1.303	1.674		con vs arthritis+Ab	adj P = 0.9942	no significance
	mRNA expression fold changes of Il6 in mouse DRGs from control (n = 5), arthritis (n = 5) and arthritis mice treated with IFNAR1 blocking antibody
	number/group	con	RA d33	RA d33+IFNAR1 Ab
	#1	0.068	15.317	0.051
	#2	3.503	40.324	5.927		ordinary one-way ANOVA (P = 0.0290)
	#3	3.025	7.437	7.109		followed by Dunnett's multiple comparisons test
	#4	0.248	13.534	0.92		con vs arthritis	adj P = 0.0338	*
	#5	5.629	6.945	0.048		con vs arthritis+Ab	adj P = 0.9973	no significance

## Sheet: Fig.6g
	pan-Ifna gene expression in ankle joint synovia from arthritis C57BL/6N mice with IFNAR1 blocking antibody treatment
	number/group	con	RA d33	RA d33+IFNAR1 Ab
	#1	0.947	3.288	0.485
	#2	0.714	1.304	0.386
	#3	2.826	1.062	0.742
	#4	0.313	10.064	5.762
	#5	1.67	4.621	0.035
	#6	1.593	2.932	3.29		ordinary one-way ANOVA (P = 0.0430)
	#7	0.573	1.783	0.935		followed by Bonferroni's multiple comparisons test
	#8	1.69	1.399	0.638		con vs arthritis	adj P = 0.0428	*
	#9	0.832	8.768			con vs arthritis+Ab	adj P > 0.9999	no significance

## Sheet: Fig.6h
	Intensity of p-eIF4E(Ser209) IHC staining in human DRGs from healthy donors (n = 4) and arthritis patients with pain
	Number/group	Control	Arthritis
	#1	0.986124	1.59277
	#2	1.07882	1.23144
	#3	0.814195	2.27153
	#4	1.12087
	Exact P values from two-tailed unpaired t test (arthritis vs control)
	arthritis vs control
	P = 0.0476
	*

## Sheet: Fig.6j
	Number of spikes recorded from cultured mouse DRG neurons exposed to IFN with or without MNK1/2 inhibitor eFT508 under different ramp currents
	number/ group	100 mA		300 mA		500 mA		700 mA
		IFNa+vehicle	IFNa+MNK inhibitor	IFNa+vehicle	IFNa+MNK inhibitor	IFNa+vehicle	IFNa+MNK inhibitor	IFNa+vehicle	IFNa+MNK inhibitor
	#1	1	0	8	5	11	13	14	18
	#2	23	3	39	4	31	5	27	5
	#3	12	0	25	0	24	3	19	3
	#4	12	1	22	5	20	5	20	5
	#5	1	5	8	16	11	19	13	17
	#6	0	0	14	12	22	19	24	23
	#7	0	0	3	0	10	1	14	1
	#8	0	0	4	0	8	1	7	1
	#9	3	11	7	11	8	8	9	8
	#10	0	0	5	0	14	3	19	7
	#11	0	0	10	3	15	12	18	12
	#12	0	0	3	5	9	12	13	14
	#13	1	0	13	0	19	6	22	12
	#14	0	0	7	11	8	16	8	19
	#15		0		0		0		2
	two-way ANOVA			Šídák's multiple comparisons test (veh-inhibitor)
	Inhibitor treatment	P = 0.0160		100 mA	adj P = 0.8027	no significance
	Currents	P < 0.0001		300 mA	adj P = 0.0207	*
	Interaction	P = 0.0619		500 mA	adj P = 0.0324	*
				700 mA	adj P = 0.0490	*
	Rheobase from cultured mouse DRG neurons exposed to IFN with or without MNK1/2 inhibitor eFT508 under different ramp currents
	number/group	IFNa+vehicle	IFNa+MNK inhibitor
	#1	98.3	56.4
	#2	11.5	131.3
	#3	16	71.1
	#4	22.9	14.7
	#5	27.6	50.5
	#6	164.7	141.3
	#7	231.7	321.6
	#8	47	309.7
	#9	25.4	15.8
	#10	171.5	393.5
	#11	121.2	222.3		Exact P values from two-tailed unpaired t test (inhibitor vs veh)
	#12	193.4	65.8		inhibitor vs veh
	#13	99.4	345.5		P = 0.0578
	#14	43.4	86.1		no significance
	#15		474.5
	The delay to 1st spike at different ramp currents recorded from cultured mouse DRG neurons exposed to IFN with or without MNK1/2 inhibitor eFT508 under different ramp currents
	number/ group	100 mA		300 mA		500 mA		700 mA
		IFNa+vehicle	IFNa+MNK inhibitor	IFNa+vehicle	IFNa+MNK inhibitor	IFNa+vehicle	IFNa+MNK inhibitor	IFNa+vehicle	IFNa+MNK inhibitor
	#1	965.07		415.61	184.37	370.43	103.99	269.85	80.23
	#2	114.39		65.93	430.57	51.29	206.73	41.09	162.01
	#3	180.61		80.25		56.31	139.13	51.25	88.23
	#4	218.87		91.75	73.95	66.99	53.89	54.69	45.09
	#5	268.93		125.55	177.93	89.55	112.27	70.81	84.87
	#6			539.49	463.65	319.17	324.57	294.55	265.83
	#7			758.09		461.39	633.53	378.97	475.43
	#8			154.17		103.03	608.15	82.21	517.69
	#9	257.41		130.75	80.33	94.21	61.71	72.09	51.97
	#10			560.83		335.05	830.09	287.93	685.29
	#11			397.07	726.19	328.51	498.21	294.43	328.11
	#12			632.39	213.11	452.33	131.27	315.39	96.97
	#13	979.75		382.67		278.23	677.77	219.25	513.95
	#14			140.77	280.77	98.35	170.25	77.27	108.83
	#15								663.45
	two-way ANOVA			Šídák's multiple comparisons test (veh-inhibitor)
	Inhibitor treatment	P = 0.1721		300 mA	adj P = 0.9888	no significance
	Currents	P < 0.0001		500 mA	adj P = 0.5351	no significance
	Interaction	P = 0.5631		700 mA	adj P = 0.4199	no significance
