# Supplementary material for: Persistent interferon signaling causes sensory neuron plasticity and pain before and during arthritis
Source: Nat Neurosci. 2026 Mar 10;29(5):1095–108. doi: 10.1038/s41593-026-02234-y (PMC13156039; doi:10.1038/s41593-026-02234-y)
Supplement: Supplementary file 11 — Statistical source data. [file 41593_2026_2234_MOESM11_ESM.xlsx]

## Sheet: Fig.7a
	Mechanical allodynia by von frey test in Balb/c mice with repetitive IFNAR1 mAb treatment
	number/group	Control												Arthritis												Arthritis + IFNAR1 Ab treatment
		Day 0	Day 2	Day 4	Day 6	Day 8	Day 9	Day 10	Day 11	Day 12	Day 13	Day 14	Day 15	Day 0	Day 2	Day 4	Day 6	Day 8	Day 9	Day 10	Day 11	Day 12	Day 13	Day 14	Day 15	Day 0	Day 2	Day 4	Day 6	Day 8	Day 9	Day 10	Day 11	Day 12	Day 13	Day 14	Day 15
	#1	1.73	1.555	1.555	1.1	1.515	1.385	2	1.55	1.28	1.785	1.395	0.96	1.335	0.41	0.4	0.44	0.225	0.22	0.4	0.54	0.4	0.36	0.305	0.305	1.55	0.93	1.455	1.1	0.96	1.035	0.72	0.72	0.4	0.68	0.355	0.305
	#2	1.11	1.035	2	1.73	1.335	1.785	1.005	2	1.1	1.31	2	1.1	1.445	0.4	0.53	0.49	0.26	0.305	0.305	0.35	0.35	0.315	0.45	0.35	1.61	1.73	1.455	2	1.185	1.57	2	1.24	1.455	0.36	0.74	0.49
	#3	1.66	2	1.73	1.24	1.24	1.065	0.98	1.61	1.34	1.005	1.28	1.24	1.525	0.49	0.555	0.4	0.175	0.41	0.395	0.54	0.395	0.395	0.44	0.525	1.785	1.21	1.385	1.265	1.31	0.98	1.11	1.1	0.98	0.58	1.185	0.35
	#4	1.515	1.455	1.455	1.28	1.455	2	2	1.66	1.73	1.35	2	1.455	1.73	0.45	0.49	0.395	0.395	0.305	0.49	0.54	0.305	0.26	0.44	0.305	1.35	1.065	1.47	1.73	1.55	0.865	1.28	1.035	1.55	0.915	0.77	0.525
	#5	2	1.24	1.455	1.385	1.185	1.525	2	1.525	1.525	1.16	1.24	1.55	1.55	0.49	0.41	0.305	0.26	0.395	0.305	0.44	0.305	0.36	0.4	0.4	1.455	1.395	1.57	2	1.075	1.445	1.185	2	1.335	1.205	0.88	0.48
	#6	1.28	1.395	1.785	1.425	1.57	1.73	1.61	1.61	1.005	1.065	1.155	1.66	1.46	0.4	0.46	0.355	0.305	0.395	0.45	0.315	0.26	0.355	0.305	0.26
	#7													1.655	0.49	0.54	0.395	0.27	0.36	0.5	0.615	0.505	0.49	0.4	0.45
	Shaking numbers of 2g von frey test in Balb/c mice with repetitive IFNAR1 mAb treatment
	number/group	Control										Arthritis										Arthritis + IFNAR1 Ab treatment
		Day 0	Day 2	Day 4	Day 6	Day 8	Day 9	Day 10	Day 11	Day 12	Day 13	Day 0	Day 2	Day 4	Day 6	Day 8	Day 9	Day 10	Day 11	Day 12	Day 13	Day 0	Day 2	Day 4	Day 6	Day 8	Day 9	Day 10	Day 11	Day 12	Day 13
	#1	1.395	0.5	2	1.5	1.5	0.5	1.5	1	2.5	0.5	0.5	3	3.5	3.5	4	4.5	3.5	3.5	5.5	4.5	1.5	2	2	1	3	2	2	2	2.5	4
	#2	2	2.5	1.5	1	0	2	0	1.5	1	0.5	1.5	4.5	4.5	4	3.5	4.5	4	3	3.5	3.5	1	0.5	1.5	1	2	0.5	1.5	1.5	1	4
	#3	1.28	1.5	1	1	2	2	2	2.5	2	1	0.5	4	3.5	3.5	4.5	4.5	3	3.5	3.5	3.5	1	0.5	2	2	2	1	2	2.5	1	3.5
	#4	2	1	2	1	1	0	1	1	2	1	1.5	3.5	6	4	5.5	4.5	4	4	4	4	1	1	2	0	2	2	0.5	2	1	3
	#5	1.24	1.5	1.5	1.5	2	1	1.5	1	2	2	1	3.5	4.5	4.5	4.5	6	3.5	4	3.5	5	1	0.5	1.5	1.5	0.5	1.5	1	2	1.5	3
	#6	1.155	0	1	0	2	1	0.5	0	2	0	1	3.5	4	4	5.5	4.5	3.5	4	6	3.5
	#7											0	3.5	3.5	4	5	4	4	3.5	5	4
	Rotation numbers of sunflower seed assay in Balb/c mice with repetitive IFNAR1 mAb treatment
	number/group	Control							Arthritis							Arthritis + IFNAR1 Ab treatment
		Day 0	Day 2	Day 4	Day 8	Day 9	Day 10	Day 11	Day 0	Day 2	Day 4	Day 8	Day 9	Day 10	Day 11	Day 0	Day 2	Day 4	Day 8	Day 9	Day 10	Day 11
	#1	32	29	30	28	27	30	28	23	10	9	12	15	13	14	28	31	27	24	21	14	8
	#2	35	31	32	31	29	26	28	34	9	12	9	11	14	13	24	23	28	25	24	17	12
	#3	29	26	25	26	27	31	30	28	11	10	7	9	9	10	25	23	28	27	26	15	14
	#4	23	25	26	30	31	29	26	33	13	15	9	11	15	11	32	34	34	30	23	20	16
	#5	30	32	29	31	28	27	32	29	16	14	15	13	12	15	34	31	32	26	28	16	11
	#6	28	32	27	29	29	28	29	30	9	11	11	11	11	10
	#7								27	8	9	5	8	7	8
	Clinical score of joint inflammation in Balb/c mice with repetitive IFNAR1 mAb treatment
	number/group	Arthritis																																			Arthritis + IFNAR1 Ab treatment
		Day 0	Day 5	Day 6	Day 7	Day 8	Day 9	Day 10	Day 11	Day 12	Day 13	Day 14	Day 15	Day 16	Day 17	Day 18	Day 19	Day 20	Day 21	Day 22	Day 23	Day 24	Day 25	Day 26	Day 27	Day 28	Day 29	Day 30	Day 31	Day 32	Day 33	Day 34	Day 35	Day 36	Day 37	Day 38	Day 0	Day 5	Day 6	Day 7	Day 8	Day 9	Day 10	Day 11	Day 12	Day 13	Day 14	Day 15	Day 16
	#1	0	0	8.5	9.5	12.5	17.5	10.5	9.5	6	6	6	5	5	5	5	5	4	4	4	4	3	3	3	3	3	3	3	0	0	0	0	0	0	0	0	0	0	1	3	8	10	9	8	8	7	7	7	7
	#2	0	0	8	17.5	23.5	24.5	23	18	20.5	18	18.5	15.5	13.5	11.5	10	10	9	9	8	7	6	5	4	4	3	2	1	0	0	0	0	0	0	0	0	0	0	9	11.5	20	22.5	18	17.5	16	12	11	11	11
	#3	0	0	6	27.5	44	41	41	35	28	28.5	24	23	20	18.5	18.5	14.5	13.5	12.5	12.5	12	12	11	10	8	7	6	5	3	3	1	1	1	0	0	0	0	0	3	12.5	21.5	26.5	24	19	17	16	13	13	12
	#4	0	0	7	13.5	22.5	26.5	18	17.5	16.5	15.5	12	12	12	12	11	11	10	9	9	8	8	8	7	5	4	4	4	2	2	0	0	0	0	0	0	0	0	5	7	8	23	24	21	19.5	16	16	16	16
	#5	0	0	5	24	32	36	30	20	20	18	16	10	10	8	8	8	8	8	8	7	7	6	5	5	4	3	3	0	0	0	0	0	0	0	0	0	0	0	14	18.5	18	13	12	11	11	9.5	8.5	7.5
	#6	0	0	8	16	20	22.5	19	16.5	14	14	14	14	13	13	13	13	13	13	13	12	12	11	10	9	8	8	8	5	3	1	1	0	0	0	0
	#7	0	0	11.5	18	29	32.5	34	34	34.5	29	28.5	25.5	25	23	21.5	21.5	20.5	19.5	19.5	19	19	17.5	17.5	16.5	16.5	13.5	8.5	7.5	5	3	3	3	2	1	0
[truncated: 22 more columns]

## Sheet: Fig.7b
	HE score of bone erosion in Balb/c RA mice with repetitive IFANR1 Ab treatment
	Number/group	Control	Arthritis	Arthritis + IFNAR1 Ab
	#1	0	1	0
	#2	0	1	0
	#3	0	1	0
	#4	0	3	0
	#5	0	1	1
	#6	0	0
	#7		3
	Kruskal-Wallis test (P = 0.0024)
	followed by Dunnett's multiple comparisons test
	con vs arthritis	adj P = 0.0045	**
	con vs IFNAR1 Ab	adj P > 0.9999	no significance

## Sheet: Fig.7c
	Shaking numners of 2g von frey test in C57/BL 6N RA mice with IFNAR1 mAb or isotype treatment
	number/group	Arthritis + isotype													Arthritis + IFNAR1 Ab
		day 0	day 0.5	day 1.5	day 2.5	day 3.5	day 22.5	day 23.5	day 24.5	day 25.5	day 45.5	day 46.5	day 47.5	day 48.5	day 0	day 0.5	day 1.5	day 2.5	day 3.5	day 22.5	day 23.5	day 24.5	day 25.5	day 45.5	day 46.5	day 47.5	day 48.5
	#1	2	3	4.5	3.5	3.5	2.5	3	2.5	3	3	2.5	2.5	3.5	1	2	2	3.5	3	2	0.5	1.5	2.5	1.5	2	2.5	3.5
	#2	1	3.5	3	4	3	4	3.5	3	2.5	3	3.5	2.5	3.5	0.5	1.5	2	3.5	4.5	1	2	1.5	3	0.5	2	1	3
	#3	1	5	3.5	4	3.5	4	3.5	3	3	3.5	3	4	3.5	1.5	1.5	2	4	3.5	1.5	1	3	3	1	2.5	1.5	3
	#4	1	3.5	5	3.5	4.5	3.5	3.5	3.5	3.5	3.5	3.5	3.5	3.5	2	1.5	1.5	4	4	1	1	2	3	1.5	2	3	3.5
	#5	1	4	4.5	4.5	5	5	4	4.5	4	3.5	4	4.5	4	1	1.5	1.5	3	3.5	1	1	3	4	1.5	1	2.5	4
	#6	1.5	4	3.5	4	3.5	3.5	4.5	4	4	5	4.5	4	4	0.5	2	2	3	4.5	1.5	1.5	2.5	4	1	1.5	2	4
	Drug delivery 1hr prior to animal model (antibody cocktail)
	Kruskal-Wallis test (P = 0.0002)
	followed by Dunn's multiple comparisons test
	day0.5 isotope vs IFNAR1 Ab	adj P = 0.0064	**
	day1.5 isotope vs IFNAR1 Ab	adj P = 0.0056	**
	day2.5 isotope vs IFNAR1 Ab	adj P > 0.9999	no significance
	day3.5 isotope vs IFNAR1 Ab	adj P > 0.9999	no significance
	Drug delivery on day 22
	Kruskal-Wallis test (P < 0.0001)
	followed by Dunn's multiple comparisons test
	day22.5 isotope vs IFNAR1 Ab	adj P = 0.0016	**
	day23.5 isotope vs IFNAR1 Ab	adj P = 0.0009	***
	day24.5 isotope vs IFNAR1 Ab	adj P = 0.2667	no significance
	day25.5 isotope vs IFNAR1 Ab	adj P > 0.9999	no significance
	Drug delivery on day 45
	Kruskal-Wallis test (P < 0.0001)
	followed by Dunn's multiple comparisons test
	day45.5 isotope vs IFNAR1 Ab	adj P = 0.0032	**
	day46.5 isotope vs IFNAR1 Ab	adj P = 0.0301	*
	day47.5 isotope vs IFNAR1 Ab	adj P = 0.0636	no significance
	day48.5 isotope vs IFNAR1 Ab	adj P > 0.9999	no significance

## Sheet: Fig.7d
	Shaking numners of 2g von frey test in C57/BL 6N RA mice with IFNAR1 mAb or isotype treatment at different time points
	number/group	Arthritis + isotype					Arthritis + IFNAR1 Ab
		Day 0 (BL)	Day 11.5	Day 12.5	Day 13.5	Day 14.5	Day 0 (BL)	Day 11.5	Day 12.5	Day 13.5	Day 14.5
	#1	1	4.5	3.5	3.5	3.5	2	3.5	1	1	3
	#2	1	5	5	4	4.5	0	4	1	1	3.5
	#3	1.5	3.5	3.5	4.5	4	0.5	3	1.5	2	3.5
	#4	1	3.5	4	4	4	0.5	4	1.5	1	4
	Drug delivery on day 12
	Kruskal-Wallis test (P = 0.0039)
	followed by Dunn's multiple comparisons test
	day12.5 isotope vs IFNAR1 Ab	adj P = 0.0400	*
	day13.5 isotope vs IFNAR1 Ab	adj P = 0.0150	*
	day14.5 isotope vs IFNAR1 Ab	adj P = 0.9591	no significance

## Sheet: Fig.7e
	Shaking numbers of squeeze test in C57BL/6N RA mice with IFNAR1 mAb treatment
			Arthritis
	Number /group	BL	pretreatment	1.5hr post-treatment	24hr post-treatment
	#1	5	15	8	13
	#2	7	17	7	14		Kruskal-Wallis test (P = 0.0011)
	#3	2	20	3	12		followed by Dunn's multiple comparisons test
	#4	4	17	5	15		arthritis vs 1.5hr post treatment	adj P = 0.0070	**
	#5	3	16	6	16		arthritis vs 24hr post treatment	adj P = 0.5211	no significance
	Rotation numbers of sunflower seed test in C57BL/6N RA mice with IFNAR1 mAb treatment
			Arthritis
	Number /group	BL	pretreatment	1.5hr post-treatment	24hr post-treatment
	#1	24	13	28	14
	#2	33	4	19	5		Kruskal-Wallis test (P = 0.0021)
	#3	20	5	19	4		followed by Dunn's multiple comparisons test
	#4	27	1	18	1		arthritis vs 1.5hr post treatment	adj P = 0.0458	*
	#5	23	10	25	2		arthritis vs 24hr post treatment	adj P > 0.9999	no significance
	Hanging time of inverted screen test in C57BL/6N RA mice with IFNAR1 mAb treatment
			Arthritis
	Number /group	BL	pretreatment	1.5hr post-treatment	24hr post-treatment
	#1	208.25	85.53	143.47	105.19
	#2	191.13	130.7	163.96	146.65		RM one-way ANOVA test (P = 0.0165)
	#3	253.22	103.88	136.76	119.44		followed by Dunn's multiple comparisons test
	#4	300	70.42	228.84	153.25		arthritis vs 1.5hr post treatment	adj P = 0.0110	*
	#5	300	98.46	139.92	99.32		arthritis vs 24hr post treatment	adj P = 0.3110	no significance

## Sheet: Fig.7f
	Shaking numbers of squeeze test in C57BL/6N RA mice with TYK2 inhibitor treatment
			Arthritis
	Number /group	BL	pretreatment	1.5hr post-treatment	48hr post-treatment
	#1	0	7	4	8
	#2	1	13	4	12
	#3	2	9	5	10
	#4	3	10	4	13
	#5	2	8	3	7
	#6	4	14	5	16
	#7	0	8	3	9			Kruskal-Wallis test (P < 0.0001)
	#8	2	12	5	11			followed by Dunn's multiple comparisons test
	#9	3	16	5	15			arthritis vs 1.5hr post treatment	adj P = 0.0005	***
	#10	1	9	2	10			arthritis vs 24hr post treatment	adj P > 0.9999	no significance
	Rotation numbers of sunflower seed test in C57BL/6N RA mice with TYK2 inhibitor treatment
			Arthritis
	Number /group	BL	pretreatment	1.5hr post-treatment	48hr post-treatment
	#1	18	7	29	5
	#2	23	6	15	3
	#3	26	7	21	6
	#4	16	12	23	11
	#5	21	5	17	6			Kruskal-Wallis test (P = 0.0005)
	#6	23	9	12	10			followed by Dunn's multiple comparisons test
	#7	25	0	21	2			arthritis vs 1.5hr post treatment	adj P = 0.0024	**
	#8	25	0	27	0			arthritis vs 24hr post treatment	adj P > 0.9999	no significance
	Hanging time of inverted screen test in C57BL/6N RA mice with TYK2 inhibitor treatment
			Arthritis
	Number /group	BL	pretreatment	1.5hr post-treatment	48hr post-treatment
	#1	111.59	29.2	28.86	29.2
	#2	216.68	49.044	107.63	129.04
	#3	137.12	12.91	51.59	19.91
	#4	100.61	30.62	30.45	30.62
	#5	112.88	24.75	50.68	28.12
	#6	79.37	19.95	117.93	21.66
	#7	120	64.53	134.27	54.35			RM one-way ANOVA test (P = 0.0020)
	#8	193.8	99.09	132.14	99.09			followed by Bonferroni's multiple comparisons test
	#9	272.58	130.08	153.44	121.98			arthritis vs 1.5hr post treatment	adj P = 0.0023	**
	#10	193.44	142.88	222.21	120.11			arthritis vs 24hr post treatment	adj P > 0.9999	no significance

## Sheet: Fig.7g
	Shaking numbers of squeeze test in C57BL/6N RA mice with MNK1/2 inhibitor treatment
			Arthritis
	Number /group	BL	pretreatment	1.5hr post-treatment	48hr post-treatment
	#1	0	13	5	13
	#2	3	10	3	15
	#3	4	9	5	11
	#4	1	14	2	9
	#5	1	18	2	8
	#6	2	12	2	11
	#7	3	12	4	12		Kruskal-Wallis test (P < 0.0001)
	#8	2	6	2	9		followed by Dunn's multiple comparisons test
	#9	0	18	5	17		arthritis vs 1.5hr post treatment	adj P = 0.0013	**
	#10	2	11	2	18		arthritis vs 24hr post treatment	adj P > 0.9999	no significance
	Rotation numbers of sunflower seed test in C57BL/6N RA mice with MNK1/2 inhibitor treatment
			Arthritis
	Number /group	BL	pretreatment	1.5hr post-treatment	48hr post-treatment
	#1	29	5	18	2
	#2	27	10	25	13
	#3	29	8	19	6		Kruskal-Wallis test (P = 0.0002)
	#4	32	6	23	16		followed by Dunn's multiple comparisons test
	#5	29	14	27	13		arthritis vs 1.5hr post treatment	adj P = 0.0417	*
	#6	28	4	21	5		arthritis vs 24hr post treatment	adj P > 0.9999	no significance
	Hanging time of inverted screen test in C57BL/6N RA mice with MNK1/2 inhibitor treatment
			Arthritis
	Number /group	BL	pretreatment	1.5hr post-treatment	48hr post-treatment
	#1	118.45	78.64	106.59	81.36
	#2	133.13	55.19	114.11	67.18
	#3	183.89	18.55	67.07	4.05		RM one-way ANOVA test (P = 0.0007)
	#4	166.58	123.14	203.02	131.13		followed by Bonferroni's multiple comparisons test
	#5	228.87	96.37	286.17	87.03		arthritis vs 1.5hr post treatment	adj P = 0.0106	*
	#6	257.95	133.03	171.89	117.6		arthritis vs 24hr post treatment	adj P > 0.9999	no significance

## Sheet: Fig.7h
	Shaking numbers of squeeze test in C57BL/6N RA mice with 4EGI treatment
			Arthritis
	Number /group	BL	pretreatment	1.5hr post-treatment	24hr post-treatment
	#1	0	15	4	13
	#2	7	17	7	19		Kruskal-Wallis test (P = 0.0017)
	#3	2	20	5	17		followed by Dunn's multiple comparisons test
	#4	3	17	3	16		arthritis vs 1.5hr post treatment	adj P = 0.0234	*
	#5	1	16	3	14		arthritis vs 24hr post treatment	adj P > 0.9999	no significance
	Rotation numbers of sunflower seed test in C57BL/6N RA mice with 4EGI treatment
			Arthritis
	Number /group	BL	pretreatment	1.5hr post-treatment	24hr post-treatment
	#1	29	12	24	12
	#2	27	14	31	16
	#3	29	8	29	0		Kruskal-Wallis test (P = 0.0005)
	#4	32	10	31	11		followed by Dunn's multiple comparisons test
	#5	29	11	28	12		arthritis vs 1.5hr post treatment	adj P = 0.0039	**
	#6	28	9	27	14		arthritis vs 24hr post treatment	adj P > 0.9999	no significance
	Hanging time of inverted screen test in C57BL/6N RA mice with 4EGI treatment
			Arthritis
	Number /group	BL	pretreatment	1.5hr post-treatment	24hr post-treatment
	#1	118.45	56.26	94.03	35.63
	#2	133.13	26.31	106.05	69.34
	#3	183.89	42.89	129.15	76.75		RM one-way ANOVA test (P = 0.0005)
	#4	166.58	174	300	162.23		followed by Bonferroni's multiple comparisons test
	#5	228.87	165.28	300	186.43		arthritis vs 1.5hr post treatment	adj P = 0.0010	***
	#6	257.95	125.92	281.83	71.56		arthritis vs 24hr post treatment	adj P > 0.9999	no significance
