# Supplementary material for: Persistent interferon signaling causes sensory neuron plasticity and pain before and during arthritis
Source: Nat Neurosci. 2026 Mar 10;29(5):1095–108. doi: 10.1038/s41593-026-02234-y (PMC13156039; doi:10.1038/s41593-026-02234-y)
Supplement: Supplementary file 12 — Statistical source data. [file 41593_2026_2234_MOESM12_ESM.xlsx]

## Sheet: ExtendedData Fig. 1a
	Mechanical allodynia in cartilage autoantibody-induced arthritis C57BL/6N mice
	Number/group	Control				Arthritis
		4hr	D12	D30	D63	4hr	D12	D30	D63
	#1	1.46	1.655	2	2	0.63	0.38	0.35	0.54		Kruskal-Wallis test (P < 0.0001)
	#2	2	1.55	1.065	1.785	0.44	0.38	0.58	0.37		followed by uncorrected Dunn's multiple comparisons test
	#3	1.73	1.11	1.34	1.065	1	0.41	0.36	0.58		Control 4hr vs Arthritis 4hr	adj P = 0.0192	*
	#4	1.28	1.55	1.49	1.185	0.63	0.49	0.4	0.53		Control D12 vs Arthritis D12	adj P = 0.0006	***
	#5	1.55	1.38	1.94	2	0.53	0.33	0.58	0.47		Control D30 vs Arthritis D30	adj P = 0.0021	**
	#6	1.57	1.61	1.66	2	0.45	0.305	0.49	0.5		Control D63 vs Arthritis D63	adj P = 0.0024	**
	Withdrawl latency of hagreaves test in cartilage autoantibody-induced arthritis C57BL/6N mice
	Number/group	Control		Arthritis
		D12	D33	D12	D33
	#1	8.42	11.56	8.295	10.13		Exact and addjusted P values from two-way ANOVA with Bonferroni’s multiple comparisons test
	#2	9.92	8.845	9.65	11.055		two-way ANOVA			Bonferroni’s multiple comparisons test (control-arthritis)
	#3	8.365	11.94	8.82	9.75		arthritis	P = 0.9987		D12	adj P > 0.9999		no significance
	#4	10.17	9.66	8.95	9.01		time points	P = 0.0427		D33	adj P > 0.9999		no significance
	#5	8.845	10.03	10.225	10.31		interaction	P = 0.3682
	#6	9.895	12.115	12.135	11.425
	Shaking number of pinprick test in cartilage autoantibody-induced arthritis C57BL/6N mice
	Number/group	Control		Arthritis
		D12	D30	D12	D30
	#1	1.5	1	1.5	2
	#2	1	1	1	1.5
	#3	1	1.5	2	1		Kruskal-Wallis test (P = 0.7599)
	#4	1	2	0	1		followed by Dunn's multiple comparisons test
	#5	1.5	1	1	1		Control D12 vs Arthritis D12	adj P > 0.9999	no significance
	#6	0	1.5	1.5	1.5		Control D30 vs Arthritis D30	adj P > 0.9999	no significance

## Sheet: ExtendedData Fig. 1b
	Mechanical sensitivity in saline (Control) and LPS injected C57BL/6N mice
	Number/group	Control				LPS
		BL	D1	D9	D31	BL	D1	D9	D31
	#1	1.44	1.005	1.46	1.395	1.945	1.785	1.57	1.73
	#2	1.425	1.185	1.01	0.98	1.27	0.925	1.675	1.455
	#3	2	1.315	1.57	1.785	1.57	1.55	1.065	1.28
	#4	1.455	1.785	1.4	1.31	2	1.61	2	1.315
	#5	1.425	1.11	1.655	1.605	1.035	1.455	1.515	1.515
	#6	1.045	1.24	1.155	1.24	1.44	1.28	1.46	1.34
	Kruskal-Wallis test (P = 0.6700)
	followed by Dunn's multiple comparisons test
	Control BL vs LPS BL	adj P > 0.9999	no significance
	Control D1 vs LPS D1	adj P = 0.7606	no significance
	Control D9 vs LPS D9	adj P > 0.9999	no significance
	Control D31 vs LPS D31	adj P > 0.9999	no significance

## Sheet: ExtendedData Fig.1c
	Mechanical allodynia in male and female C57BL/6N mice after antibody injection
	Number/group	Males				Females
		BL	D1	D9	D30	BL	D1	D9	D30
	#1	1.35	0.44	0.49	0.45	2	0.5	0.2	0.53		Kruskal-Wallis test (P < 0.0001)
	#2	1.655	0.49	0.575	0.49	1.455	0.49	0.445	0.44		followed by Dunn's multiple comparisons test
	#3	1.035	0.35	0.36	0.36	1.21	0.315	0.395	0.505		BL-M vs BL-F	adj P > 0.9999	no significance
	#4	1.61	0.49	0.28	0.53	1.1	0.44	0.315	0.53		D1-M vs D1-F	adj P > 0.9999	no significance
	#5	1.61	0.505	0.245	0.49	1.57	0.415	0.41	0.415		D9-M vs D9-F	adj P > 0.9999	no significance
	#6	1.24	0.4	0.305	0.37	1.785	0.44	0.49	0.53		D31-M vs D31-F	adj P > 0.9999	no significance
	Shaking number of 2g vf test in male and female C57BL/6N mice after antibody injection
	Number/group	Males				Females
		BL	D1	D9	D30	BL	D1	D9	D30
	#1	1.5	3	3.5	3.5	0.5	3	4.5	3.5		Kruskal-Wallis test (P < 0.0001)
	#2	0	3.5	4	4	1	4	4.5	4		followed by Dunn's multiple comparisons test
	#3	2	4	3.5	4	1	3	3.5	3		BL-M vs BL-F	adj P > 0.9999	no significance
	#4	1.5	3.5	3.5	3.5	1	3.5	3.5	3.5		D1-M vs D1-F	adj P > 0.9999	no significance
	#5	1	3.5	4.5	3.5	0.5	3.5	4	4		D9-M vs D9-F	adj P > 0.9999	no significance
	#6	1	3	4.5	4.5	0	4	3.5	4		D30-M vs D30-F	adj P > 0.9999	no significance
	Shaking number of squeeze test in male and female C57BL/6N mice after antibody injection
	Number/group	Males				Females
		BL	D1	D9	D30	BL	D1	D9	D30
	#1	4	13	20	14	3	18	36	26		Kruskal-Wallis test (P < 0.0001)
	#2	2	17	31	20	4	14	19	19		followed by Dunn's multiple comparisons test
	#3	6	13	16	19	3	17	20	19		BL-M vs BL-F	adj P > 0.9999	no significance
	#4	3	15	22	17	5	13	14	17		D1-M vs D1-F	adj P > 0.9999	no significance
	#5	5	17	30	21	2	17	17	16		D9-M vs D9-F	adj P > 0.9999	no significance
	#6	3	17	14	16	6	16	18	15		D30-M vs D30-F	adj P > 0.9999	no significance
	Inverted screen test (hanging time * weight) in male and female C57BL/6N mice after antibody injection
	Number/group	Males				Females
		BL	D2	D10	D31	BL	D2	D10	D31
	#1	6007.65	1296.31	635.735	2364.61	7913.37	2699.48	1082.18	2296.55		ordinary one-way ANOVA test (P < 0.0001)
	#2	7092.45	2600.91	1789.58	2899.55	6051.1	2407.13	2176.86	2264.92		followed by Bonferroni's multiple comparisons test
	#3	7700.64	1898.68	209.952	1723.39	6404.22	3413.23	1230.37	2249.35		BL-M vs BL-F	adj P > 0.9999	no significance
	#4	5672.76	2772.84	1795.35	2039.59	7173.74	2542.32	1235.46	1581.83		D2-M vs D2-F	adj P = 0.1484	no significance
	#5	7187.49	2591.02	1113.1	1027.83	7024.45	3687.32	2197.8	2475.11		D10-M vs D10-F	adj P = 0.2645	no significance
	#6	6367.21	2075.31	887.667	2538.62	7228.12	3038.19	2496.78	2673.96		D31-M vs D31-F	adj P > 0.9999	no significance
	Rotation number of sunflower seed assay test in male and female C57BL/6N mice after antibody injection
	Number/group	Males				Females
		BL	D3	D11	D32	BL	D3	D11	D32
	#1	33	9	11	11	33	7	10	12		Kruskal-Wallis test (P = 0.0003)
	#2	28	13	8	10	23	13	7	10		followed by Dunn's multiple comparisons test
	#3	21	14	12	10	26	8	6	6		BL-M vs BL-F	adj P > 0.9999	no significance
	#4	25	8	7	9	26	10	4	8		D3-M vs D3-F	adj P > 0.9999	no significance
	#5	34	12	11	12	28	13	10	11		D11-M vs D11-F	adj P > 0.9999	no significance
	#6	27	2	2	3	22	8	11	9		D32-M vs D32-F	adj P > 0.9999	no significance

## Sheet: ExtendedData Fig.1e
	Mechanical sensitivity in control, LPS alone and antibody-induced arthritis groups in TrkAChR2 mice
	Number/group	Control					LPS					Arthritis
		BL	D12	D25	D31	D42	BL	D12	D25	D31	D42	BL	D12	D25	D31	D42
	#1	1.73	2	2	2	1.49	1.075	1.73	2	2	2	0.975	0.49	0.46	0.49	0.73
	#2	0.975	1.24	1.065	1.16	1.49	1.445	2	1.61	1.61	1.45	1.28	0.39	0.4	0.53	0.7
	#3	1.425	2	2	1.73	1.61	1.73	2	2	2	2	1.16	0.6	0.49	0.48	0.525
	#4	1.39	1.66	1.66	1.31	1.94	1.725	1.16	1.73	0.835	1.085	2	0.49	0.615	0.55	0.69
	#5	2	2	1.73	2	2	1.55	1.455	1.55	1.145	1.525	1.515	0.445	0.6	0.36	0.58
	#6	1.785	1.785	2	2	2	1.22	1.28	1.73	0.96	1.075	1.785	0.575	0.53	0.49	0.445
	#7	1.515	0.965	2	1.6	1.27	2	1.33	1.39	0.85	1.94	2	0.46	0.32	0.36	0.27
	#8	1.66	1.165	1.67	0.76	1.73	1.785	2	1.455	1.39	1.525	2	0.46	0.54	0.45	0.54
	#9	1.725	2	1.61	1.61	1.39	1.085	1.38	1.395	1.16	1.55
	Kruskal-Wallis test (P = 0.8548) for BL
	followed by Dunn's multiple comparisons test
	Control BL vs LPS BL	adj P > 0.9999	no significance
	Control BL vs Arthritis BL	adj P > 0.9999	no significance
	Kruskal-Wallis test (P = 0.0003) for D12
	followed by Dunn's multiple comparisons test
	Control D12 vs LPS D12	adj P > 0.9999	no significance
	Control D12 vs Arthritis D12	adj P = 0.0006	***
	Kruskal-Wallis test (P = 0.0002) for D25
	followed by Dunn's multiple comparisons test
	Control D25 vs LPS D25	adj P = 0.9129	no significance
	Control D25 vs Arthritis D25	adj P = 0.0002	***
	Kruskal-Wallis test (P = 0.0002) for D31
	followed by Dunn's multiple comparisons test
	Control D31 vs LPS D31	adj P = 0.8783	no significance
	Control D31 vs Arthritis D31	adj P = 0.0002	***
	Kruskal-Wallis test (P = 0.0003) for D42
	followed by Dunn's multiple comparisons test
	Control D42 vs LPS D42	adj P > 0.9999	no significance
	Control D42 vs Arthritis D42	adj P = 0.0006	***
	Effects of combined subthreshold blue light on mechanical threshold in control, LPS alone and antibody-induced arthritis groups in TrkAChR2 mice
	Number/group	Control						LPS						Arthritis
		BL		Early phase		Late phase		BL		Early phase		Late phase		BL		Early phase		Late phase
		wo led	with led	wo led	with led	wo led	with led	wo led	with led	wo led	with led	wo led	with led	wo led	with led	wo led	with led	wo led	with led
	#1	1.73	1.785	2	1.61	1.49	1.38	1.075	2	2	1.66	2	1.67	0.975	1.29	0.46	0.22	0.73	0.125
	#2	0.975	1.22	1.24	1.075	1.49	1.01	1.445	1.73	1.61	1.73	1.45	1.73	1.28	1.27	0.46	0.19	0.7	0.305
	#3	1.425	1.455	2	1.165	1.61	1.785	1.73	1.73	2	1.94	2	2	1.16	1.28	0.49	0.125	0.525	0.2
	#4	1.39	1.255	1.66	1.525	1.94	1.34	1.725	1.785	1.73	1.525	1.085	1.085	2	1.73	0.615	0.375	0.69	0.605
	#5	2	1.785	2	1.73	2	2	1.55	1.425	1.55	1.085	1.525	1.115	1.515	1.46	0.6	0.305	0.58	0.305
	#6	1.785	1.785	1.785	2	2	1.73	1.22	1.395	1.73	0.99	1.075	1.34	1.785	1.73	0.53	0.315	0.445	0.305
	#7	1.515	1.73	0.965	0.93	1.27	1.06	2	1.525	1.39	1.32	1.94	1.255	2	1.525	0.45	0.22	0.47	0.22
	#8	1.66	1.595	1.165	1.29	1.73	1.73	1.785	2	1.455	1.66	1.525	1.94	2	2	0.54	0.105	0.54	0.395
	#9	1.725	1.61	2	1.73	1.39	1.66	1.085	1.725	1.395	2	1.55	1.875
	two-tailed Wilcoxon test
	control BL wt led vs no led	P = 0.9766	no significance
	control Early wt led vs no led	P = 0.0703	no significance
	control Late wt led vs no led	P = 0.2344	no significance
	LPS BL wt led vs no led	P = 0.1953	no significance
	LPS Early wt led vs no led	P = 0.4453	no significance
	LPS Late wt led vs no led	P = 0.8125	no significance
	Arthritis BL wt led vs no led	P = 0.5625	no significance
	Arthritis Early wt led vs no led	P = 0.0078	**
	Arthritis Late wt led vs no led	P = 0.0078	**

## Sheet: ExtendedData Fig.1g
	Mechanically induced firing frequencies of from control and arthritis mice during the force ramp application for skin-nerve record
	Number/group	Control										Arthritis
		0.5 sec	1.5 sec	2.5 sec	3.5 sec	4.5 sec	5.5 sec	6.5 sec	7.5 sec	8.5 sec	9.5 sec	0.5 sec	1.5 sec	2.5 sec	3.5 sec	4.5 sec	5.5 sec	6.5 sec	7.5 sec	8.5 sec	9.5 sec
	#1	0	0	0	1	2	1	3	4	7	12	0	6	19	28	33	29	27	27	23	4
	#2	0	0	0	1	3	6	4	6	5	7	0	0	2	5	7	15	18	24	28	24
	#3	0	2	4	6	10	14	15	22	22	29	1	3	9	23	25	26	27	21	27	23
	#4	0	0	2	2	4	5	6	7	14	12	1	3	3	4	4	6	7	8	9	13
	#5	3	5	5	7	8	10	10	11	11	10	0	0	1	7	13	17	15	13	9	11
	#6	0	2	4	4	6	5	5	9	10	13	1	1	3	3	4	8	8	10	14	16
	#7	0	0	3	4	8	13	16	14	11	9	0	4	7	11	12	13	8	3	6	6
	#8	0	0	2	4	5	6	7	9	12	11
	#9	0	0	1	3	1	1	2	1	2	2
	#10	0	0	0	1	1	3	3	5	4	7
	two-tailed unpaired t test
	arthritis vs control
	0.5 sec	P = 0.7515	no significance
	1.5 sec	P = 0.1249	no significance
	2.5 sec	P = 0.0630	no significance
	3.5 sec	P = 0.0210	*
	4.5 sec	P = 0.0237	*
	5.5 sec	P = 0.0075	**
	6.5 sec	P = 0.0203	*
	7.5 sec	P = 0.0981	no significance
	8.5 sec	P = 0.0817	no significance
	9.5 sec	P = 0.4735	no significance

## Sheet: ExtendedData Fig.1i
	Average number of mechanically induced action potentials during the static indentation in skin-nerve record.
	Number/group	Control								Control
		5	10	20	40	50	75	150	200	5	10	20	40	50	75	150	200
	#1	7	0	0	34	31	57	77	101	0	0	10	97	62	48	148	75
	#2	0	1	6	43	40	60	118	175	0	1	1	55	71	68	79	25
	#3	1	1	5	29	20	38	99	127	0	0	3	11	11	33	20	29
	#4	0	4	45	54	53	66	99	88	1	2	52	128	153	189	274	318
	#5	3	0	7	30	39	59	112	112	7	3	21	72	111	34	72	86
	#6	1	0	1	5	10	17	24	26	3	11	40	121	150	213	290	286
	#7	0	2	11	44	54	56	56	63	0	1	11	22	34	74	171	157
	#8	0	4	25	55	68	88	87	144	0	0	24	68	53	61	132	236
	#9	1	30	38	20	27	42	132	266	0	0	0	21	28	43	110	171
	#10	10	12	23	48	64	75	167	214	0	0	0	0	11	24	102	125
	#11	0	0	6	10	20	47	129	125	4	5	8	17	26	44	135	146
	#12	0	1	5	40	49	102	199	241	0	3	8	17	16	42	66	56
	#13	0	0	12	61	61	68	105	88	0	0	3	73	78	85	108	126
	#14	0	0	0	67	93	127	98	111	4	14	15	36	44	76	90	132
	#15	0	0	15	24	19	37	4	5	0	1	5	28	32	46	182	175
	#16	0	1	6	32	35	56	131	197	0	2	7	60	90	85	154	196
	#17	0	1	1	11	8	10	15	27
	#18	1	5	12	25	33	89	150	146
	#19	0	0	1	6	3	8	18	43
	#20	0	0	0	4	8	22	28	42
	#21	0	0	0	4	4	21	43	48
	#22	1	1	4	8	19	53	135	130
	#23	3	12	16	38	38	56	80	80
	two-tailed unpaired t test
	arthritis vs control
	5 mN	P = 0.9692	no significance
	10 mN	P = 0.7650	no significance
	20 mN	P = 0.5503	no significance
	40 mN	P = 0.0296	*
	50 mN	P = 0.0251	*
	75 mN	P = 0.1790	no significance
	150 mN	P = 0.0419	*
	200 mN	P = 0.1911	no significance
