# Supplementary material for: Persistent interferon signaling causes sensory neuron plasticity and pain before and during arthritis
Source: Nat Neurosci. 2026 Mar 10;29(5):1095–108. doi: 10.1038/s41593-026-02234-y (PMC13156039; doi:10.1038/s41593-026-02234-y)
Supplement: Supplementary file 13 — Statistical source data. [file 41593_2026_2234_MOESM13_ESM.xlsx]

## Sheet: ExtendedData_Fig.2a
	Percentage of reflex responses to 0.6g von Frey filament in control and arthritis TrkAArchT mice
	exposure to yellow light (0.1 mWatt/mm2, 30min)
	Number/group	BL		Early RA		Late RA
		before yellow led	after yellow led	before yellow led	after yellow led	before yellow led	after yellow led
	#1	0	0	30	20	60	20
	#2	0	0	80	10	60	10
	#3	30	0	60	10	50	10
	#4	10	0	50	10	60	30
	#5	20	10	30	10	60	30		Exact P values from two-tailed paired t test (with LED vs without LED)
	#6	0	0	50	0	40	10			BL		Early arthritis		Late arthritis
	#7	0	0	30	20	50	10			P = 0.1395		P = 0.0034		P < 0.0001
	#8	0	0	40	20	40	20			no significance		**		***
	Percentage of reflex responses to 1.4g von Frey filament in control and arthritis TrkAArchT mice
	exposure to yellow light (0.1 mWatt/mm2, 30min)
	Number/group	BL		Early RA		Late RA
		before yellow led	after yellow led	before yellow led	after yellow led	before yellow led	after yellow led
	#1	50	30	80	10	100	30
	#2	50	0	100	20	90	30
	#3	80	10	90	40	80	20
	#4	40	0	70	30	80	0
	#5	30	10	70	30	80	20		Exact P values from two-tailed paired t test (with LED vs without LED)
	#6	30	20	70	0	80	0			BL		Early arthritis		Late arthritis
	#7	10	0	80	0	90	50			P = 0.0136		P < 0.0001		P < 0.0001
	#8	0	0	60	10	80	0			*		***		***
	Percentage of reflex responses to 2.0g von Frey filament in control and arthritis TrkAArchT mice
	exposure to yellow light (0.1 mWatt/mm2, 30min)
	Number/group	BL		Early RA		Late RA
		before yellow led	after yellow led	before yellow led	after yellow led	before yellow led	after yellow led
	#1	60	10	90	10	100	50
	#2	60	0	100	60	100	50
	#3	70	20	100	40	100	10
	#4	50	30	90	10	100	30
	#5	60	20	100	50	100	20		Exact P values from two-tailed paired t test (with LED vs without LED)
	#6	70	0	80	20	100	50			BL		Early arthritis		Late arthritis
	#7	60	0	100	20	100	10			P < 0.0001		P < 0.0001		P < 0.0001
	#8	30	0	80	20	100	10			***		***		***

## Sheet: ExtendedData_Fig.2c
	Reflex responses percentage to blue light stimulation
	in Gfra3ChR2 under different stages after arthritis
	Baseline (BL)
	Light intensity (x 10-3 mWatts/mm2)	% reflex responses
	30.1644	0
	30.78	37.5
	35.91	62.5
	41.04	100
	Early arthritis
	Light intensity (x 10-3 mWatts/mm2)	% reflex responses
	27.702	0
	28.3176	12.5
	28.728	50
	30.78	100
	Late arthritis
	Light intensity (x 10-3 mWatts/mm2)	% reflex responses
	28.9332	0
	29.3436	37.5
	29.754	62.5
	30.1644	75
	30.78	100

## Sheet: ExtendedData_Fig.2d
	Mechanical withdrawal threshold in von Frey test with or
	without subthreshold of blue light in Gfra3ChR2 mice
	Number/group	BL
		without blue led	with blue led
	#1	1.21	0.56
	#2	2	1.025
	#3	1.515	0.77
	#4	1.1	0.45
	#5	1.445	0.605
	#6	1.785	0.805
	#7	1.785	0.775
	#8	1.785	0.65
	#9	2	0.815
	#10	1.1	0.63
	#11	1.73	0.615
	#12	2	0.605
	#13	1.73	0.61
	#14	2	0.77
	#15	1.55	0.665
	#16	1.73	0.88
	#17	2	0.58
	#18	1.785	0.49
	#19	2	0.7
	#20	1.6	0.45
	#21	1.66	0.69		Exact P values from Wilcoxon matched-pairs signed rank test (with LED vs without LED)
	#22	2	1.315			BL
	#23	1.61	0.97			P < 0.0001
	#24	1.61	0.775			***
	Shaking number in 2g von Frey test with or without
	subthreshold of blue light in Gfra3ChR2 mice
	Number/group	BL
		without blue led	with blue led
	#1	2	4
	#2	1.5	4.5
	#3	2	3.5
	#4	1.5	4.5
	#5	2	3.5
	#6	1.5	3.5
	#7	1.5	2.5
	#8	2	3.5
	#9	1	3
	#10	1.5	3
	#11	1.5	3.5
	#12	1	2.5
	#13	2	2.5
	#14	2	3.5
	#15	1.5	3
	#16	1	2.5
	#17	1.5	2.5
	#18	2.5	3
	#19	1.5	3
	#20	2	4
	#21	1.5	3		Exact P values from Wilcoxon matched-pairs signed rank test (with LED vs without LED)
	#22	1.5	3			BL
	#23	2	4.5			P < 0.0001
	#24	1	3			***
	Shaking number in acetone test with or without
	subthreshold of blue light in Gfra3ChR2 mice
	Number/group	BL
		without blue led	with blue led
	#1	2	5.5
	#2	0.5	2
	#3	1	5
	#4	1.5	3.5
	#5	1	4
	#6	2	4.5
	#7	1	3
	#8	2.5	4
	#9	1	3.5
	#10	1	5.5
	#11	2	8
	#12	1.5	4.5
	#13	0.5	3.5
	#14	4.5	6.5
	#15	3	4
	#16	1.5	5
	#17	1.5	3.5
	#18	1	4.5
	#19	1.5	4.5
	#20	2	2
	#21	3	5.5		Exact P values from Wilcoxon matched-pairs signed rank test (with LED vs without LED)
	#22	3	10			BL
	#23	1.5	6			P < 0.0001
	#24	2	6			***
	Withdrawal latency in hargreaves test with or without
	subthreshold of blue light in Gfra3ChR2 mice
	Number/group	BL
		without blue led	with blue led
	#1	8.98	8.63
	#2	6.195	11.005
	#3	6.51	10.91
	#4	12.895	15.745
	#5	9.25	10.125
	#6	8.73	9.13
	#7	7.38	8.405
	#8	13.7	11.93
	#9	14.245	14.48
	#10	11.42	9.66
	#11	10.185	12.785
	#12	16.96	13.38
	#13	11.725	8.98
	#14	8.875	7.84
	#15	9.17	7.195
	#16	12.335	10.555
	#17	10.435	15.46
	#18	6.815	8.005
	#19	8.86	10.735
	#20	8.405	7.085
	#21	12.755	9.99		Exact P values from two-tailed paired t test (with LED vs without LED)
	#22	7.93	6.83			BL
	#23	7.295	9.195			P = 0.7205
	#24	10.23	7.67			no significance

## Sheet: ExtendedData_Fig.2e
	Mechanical withdrawal threshold in von Frey test before and after exposure
	to yellow light (0.1 mWatt/mm2, 45 min) in Gfra3ArchT mice
	Number/group	BL
		before yellow led	after yellow led
	#1	1.7225	2
	#2	1.4425	1.785
	#3	1.38	1.605
	#4	1.8925	2
	#5	1.055	1.415
	#6	1.225	1.4975
	#7	1.6225	1.8925
	#8	1.5225	2
	#9	1.1075	1.6675
	#10	1.6375	1.8925
	#11	1.65	1.8925
	#12	1.6975	1.785		Exact P values from Wilcoxon matched-pairs signed rank test (with LED vs without LED)
	#13	1.615	1.8925			BL
	#14	1.47	1.785			P < 0.0001
	#15	1.695	1.865			***
	Shaking number in 2g von Frey test before and after
	exposure to yellow light in Gfra3ArchT mice
	Number/group	BL
		before yellow led	after yellow led
	#1	0.5	0.5
	#2	1.5	1.5
	#3	0.5	1
	#4	1.5	1
	#5	1	1
	#6	1	1.5
	#7	0.5	0.5
	#8	1	1
	#9	1	1
	#10	1.5	1.5
	#11	0.5	0
	#12	1	1		Exact P values from Wilcoxon matched-pairs signed rank test (with LED vs without LED)
	#13	1	1			BL
	#14	1.5	1.5			P > 0.9999
	#15	1.5	1			no significance
	Shaking number in acetone tes before and after
	exposure to yellow light in Gfra3ArchT mice
	Number/group	BL
		before yellow led	after yellow led
	#1	4.5	5
	#2	2.5	3.5
	#3	3.5	2
	#4	3.5	2
	#5	2	3.5
	#6	2	2
	#7	4	2.5
	#8	4	2
	#9	3	3.5
	#10	5.5	2
	#11	3.5	2
	#12	3	3		Exact P values from Wilcoxon matched-pairs signed rank test (with LED vs without LED)
	#13	1.5	2.5			BL
	#14	4	3			P = 0.1750
	#15	2.5	3.5			no significance
	Withdrawal latency in Hargreaves test before and after
	exposure to yellow light in Gfra3ArchT mice
	Number/group	BL
		before yellow led	after yellow led
	#1	9.285	8.615
	#2	8.675	10.855
	#3	10.69	12.2
	#4	9.93	13.09
	#5	11.18	11.81
	#6	8.225	11.13
	#7	12.91	11.085
	#8	9.92	8.755
	#9	8.67	8.545
	#10	7.375	7.395
	#11	7.28	8.785
	#12	8.64	10.28		Exact P values from two-tailed paired t test (with LED vs without LED)
	#13	8.51	9.97			BL
	#14	8.935	6.7			P = 0.0901
	#15	6.25	11.44			no significance

## Sheet: ExtendedData_Fig.2g
	Percentage of nocifensive responses in Control and Arthritis mice
	(multiple timepoints) injected with AAV-retro-ChR2 virus
	light intensity (X10-3 mW/mm2)	Control	Day after Ab injection (arthritis)
		Day 0	Day 3	Day 12	Day 31
	26.589	0	0	0	0
	35.452	0	0	16.6667	0
	53.178	0	0	33.3333	50
	70.904	0	0	33.3333	50
	88.63	0	50	50	66.6667
	132.945	0	50	83.3333	83.3333
	177.26	0	83.3333	83.3333	83.3333
	221.575	0	83.3333	100	100
	265.89	0	100	100	100
