# Supplementary material for: Persistent interferon signaling causes sensory neuron plasticity and pain before and during arthritis
Source: Nat Neurosci. 2026 Mar 10;29(5):1095–108. doi: 10.1038/s41593-026-02234-y (PMC13156039; doi:10.1038/s41593-026-02234-y)
Supplement: Supplementary file 14 — Statistical source data. [file 41593_2026_2234_MOESM14_ESM.xlsx]

## Sheet: ExtendedData_Fig.3a
	CCL2 (MCP-1) expression level in sera from control and arthritis mice
	number/group		Arthritis					ordinary one-way ANOVA test (P < 0.0001)
		Control	1hr	12hr	3d	65d		followed by Dunnett's multiple comparisons test
	#1	134.69	311.05	61.9	66.18	80.49		control vs arthritis 1hr	adj P = 0.0002	***
	#2	85.27	180.36	88.74	42.15	24.23		control vs arthritis 12hr	adj P = 0.7229	no significance
	#3	97.58	198.8	49.33	110.88	42.15		control vs arthritis 3d	adj P = 0.6529	no significance
	#4	72.92	230.22	94.33	64.77	55.86		control vs arthritis 65d	adj P = 0.2079	no significance
	CCL3 (MIP-1a) expression level in sera from control and arthritis mice
	number/group		Arthritis					ordinary one-way ANOVA test (P = 0.0043)
		Control	1hr	12hr	3d	65d		followed by Dunnett's multiple comparisons test
	#1	40.09	157.6	27.69	65.89	29.21		control vs arthritis 1hr	adj P = 0.0228	*
	#2	35.85	102.92	29.96	35.13	18.36		control vs arthritis 12hr	adj P = 0.5821	no significance
	#3	54.1	92.3	35.85	69.71	51.72		control vs arthritis 3d	adj P = 0.9909	no significance
	#4	85.33	64.9	44.14	66.38	51.72		control vs arthritis 65d	adj P = 0.7189	no significance
	CSF3 (G-CSF) expression level in sera from control and arthritis mice
	number/group		Arthritis					ordinary one-way ANOVA test (P = 0.0092)
		Control	1hr	12hr	3d	65d		followed by Dunnett's multiple comparisons test
	#1	417.27	420.38	441.74	301.23	399.37		control vs arthritis 1hr	adj P = 0.0119	*
	#2	226.02	548.37	743.25	210.47	232.65		control vs arthritis 12hr	adj P = 0.1348	no significance
	#3	219.4	609.84	448.18	331.13	129.88		control vs arthritis 3d	adj P = 0.9977	no significance
	#4	118.37	1174.86	469.17	257.86	192.99		control vs arthritis 65d	adj P > 0.9999	no significance
	IL3 expression level in sera from control and arthritis mice
	number/group		Arthritis					ordinary one-way ANOVA test (P = 0.0066)
		Control	1hr	12hr	3d	65d		followed by Dunnett's multiple comparisons test
	#1	0.79	0.96	0.74	0.64	1.17		control vs arthritis 1hr	adj P = 0.0259	*
	#2	0.91	1.53	0.66	0.57	0.76		control vs arthritis 12hr	adj P = 0.7823	no significance
	#3	0.61	1	0.91	0.4	0.87		control vs arthritis 3d	adj P = 0.6368	no significance
	#4	0.61	1.21	1.13	0.66	1.3		control vs arthritis 65d	adj P = 0.1757	no significance
	CXCL1 (KC) expression level in sera from control and arthritis mice
	number/group		Arthritis					ordinary one-way ANOVA test (P < 0.0001)
		Control	1hr	12hr	3d	65d		followed by Dunnett's multiple comparisons test
	#1	112.91	220.3	60.26	108.28	72.17		control vs arthritis 1hr	adj P = 0.0002	***
	#2	98.91	200.74	84.34	31.44	65.57		control vs arthritis 12hr	adj P = 0.4319	no significance
	#3	107.06	235.02	32.93	82.34	42.89		control vs arthritis 3d	adj P = 0.5209	no significance
	#4	98.21	363.34	80.4	52.04	92.59		control vs arthritis 65d	adj P = 0.5159	no significance
	IL10 expression level in sera from control and arthritis mice
	number/group		Arthritis					ordinary one-way ANOVA test (P = 0.0009)
		Control	1hr	12hr	3d	65d		followed by Dunnett's multiple comparisons test
	#1	12.78	25.82	7.73	13.02	43.15		control vs arthritis 1hr	adj P = 0.0012	**
	#2	9.21	41.45	8.22	9.94	6.51		control vs arthritis 12hr	adj P = 0.9986	no significance
	#3	7	59.33	10.07	9.82	5.89		control vs arthritis 3d	adj P > 0.9999	no significance
	#4	12.04	55.32	8.71	5.53	8.35		control vs arthritis 65d	adj P = 0.8640	no significance
	IFNa expression level in sera from control and arthritis mice
	number/group		Arthritis					ordinary one-way ANOVA test (P = 0.0026)
		Control	1hr	12hr	3d	65d		followed by Dunnett's multiple comparisons test
	#1	0.44	0.83	0.88	0.34	0.3		control vs arthritis 1hr	adj P = 0.2888	no significance
	#2	0.49	0.68	1.27	0.63	0.63		control vs arthritis 12hr	adj P = 0.0023	**
	#3	0.39	0.49	1.03	0.39	0.39		control vs arthritis 3d	adj P = 0.9999	no significance
								control vs arthritis 65d	adj P > 0.9999	no significance
