# Supplementary material for: Persistent interferon signaling causes sensory neuron plasticity and pain before and during arthritis
Source: Nat Neurosci. 2026 Mar 10;29(5):1095–108. doi: 10.1038/s41593-026-02234-y (PMC13156039; doi:10.1038/s41593-026-02234-y)
Supplement: Supplementary file 15 — Statistical source data. [file 41593_2026_2234_MOESM15_ESM.xlsx]

## Sheet: ExtendedData_Fig.7b
	Mechanical allodynia in control and mice
	injected with EndoS treated autoantibodies
	Number/group	control	EndoS-treated Ab
	#1	1.445	1.73
	#2	1.525	1.21
	Shaking number of 2g vf test in control and mice
	injected with EndoS treated autoantibodies
	Number/group	control	EndoS-treated Ab
	#1	1.5	1.5
	#2	1.5	1

## Sheet: ExtendedData_Fig.7f
	Mechanical allodynia assessed following ACC1 antibody alone and ACC1 combined with LPS injection in C57BL/6N mice
	number/group	Saline
		Day 0	Day 3	Day 9	Day 16	Day 23	Day 30	Day 38
	#1	1.39	1.55	1.66	1.785	1.66	1.31	1.32
	#2	2	1.66	2	2	1.73	2	2
	#3	1.785	1.065	1.785	2	2	2	2
	#4	1.515	1.57	1.32	1.34	2	1.6	1.27
	#5	1.66	1.94	1.165	1.1	1.32	1.1	1.73
	#6	1.725	1.785	2	1.785	1.61	1.61	1.39
	number/group	LPS
		Day 0	Day 3	Day 9	Day 16	Day 23	Day 30	Day 38
	#1	1.94	1.94	1.61	1.05	1.67	1.32	1.445
	#2	1.94	1.455	1.1	1.73	1.55	2	2
	#3	1.55	1.185	1.725	1.22	0.93	1.73	1.185
	#4	2	1.55	1.24	1.67	1.39	1.53	1.57
	#5	2	1.66	1.94	1.63	1.53	1.32	1.55
	#6	1.425	1.525	1.55	2	1.455	1.73	1.785
	number/group	ACC1
		Day 0	Day 3	Day 9	Day 16	Day 23	Day 30	Day 38
	#1	1.5	0.815	0.53	0.85	0.58	1.035	0.41
	#2	1.68	0.55	0.49	0.695	0.805	0.8	0.615
	#3	1.85	0.6	0.68	0.69	0.575	0.63	0.695
	#4	1.85	0.55	0.49	1.005	0.7	0.695	0.54
	#5	1.87	0.53	0.49	0.365	0.63	0.665	0.69
	#6	1.39	0.44	0.305	0.49	0.49	0.4	0.835
	number/group	ACC1+LPS
		Day 0	Day 3	Day 9	Day 16	Day 23	Day 30	Day 38
	#1	1.86	0.67	0.45	0.53	0.63	0.63	0.53
	#2	1.47	1.05	0.735	0.58	0.51	0.85	0.67
	#3	1.69	0.845	0.53	0.6	0.69	0.765	0.75
	#4	1.73	0.63	0.53	0.53	0.835	0.88	0.63
	#5	1.4	0.63	0.63	0.67	0.605	0.615	0.805
	#6	2	0.91	0.53	0.63	0.815	0.74	0.835
