# Supplementary material for: Persistent interferon signaling causes sensory neuron plasticity and pain before and during arthritis
Source: Nat Neurosci. 2026 Mar 10;29(5):1095–108. doi: 10.1038/s41593-026-02234-y (PMC13156039; doi:10.1038/s41593-026-02234-y)
Supplement: Supplementary file 16 — Statistical source data. [file 41593_2026_2234_MOESM16_ESM.xlsx]

## Sheet: ExtendedData_Fig.8h
	Il1b mRNA level in DRG tissue at different timepoints after autoantibody administration
	Number /group		Arthritis
		Control	1hr	12hr	3D	33D	63D
	#1	0.505641	1.39799	0.494767	0.922931	0.866522	0.0829142
	#2	0.247383	7.48131	0.487291	0.600788	0.426125	0.14544
	#3	1.15468	5.56205	0.311268	0.142042	0.640207	0.128449
	#4	0.368357	2.50578	0.288161	0.787685	0.186897	0.143401
	#5	2.72394
	Exact P values from two-tailed unpaired t test (arthritis vs control)
			1hr vs control	12hr vs control	3d vs control	33d vs control	63d vs control
			P = 0.0453	P = 0.2849	P = 0.4980	P = 0.4091	P = 0.1364
			*	no significance	no significance	no significance	no significance
	Il6 mRNA level in DRG tissue at different timepoints after autoantibody administration
	Number /group		Arthritis
		Control	1hr	12hr	3D	33D	63D
	#1	0.382	2.987	3.733	1.636	4.473	1.619
	#2	1.809	2.487	2.767	4.171	4.345	0.967
	#3	1.231	3.498	4.278	2.919	8.755	1.25
	#4	1.177	6.783	7.246	2.616	1.683	2.295
	Exact P values from two-tailed unpaired t test (arthritis vs control)
			1hr vs control	12hr vs control	3d vs control	33d vs control	63d vs control
			P = 0.0332	P = 0.0159	P = 0.0306	P = 0.0494	P = 0.3866
			*	*	*	*	no significance
	Tnf mRNA level in DRG tissue at different timepoints after autoantibody administration
	Number /group		Arthritis
		Control	1hr	12hr	3D	33D	63D
	#1	0.499493	0.350369	0.385117	0.247575	0.710873	1.83292
	#2	2.64297	1.2567	0.506732	0.151296	1.12277	0.849862
	#3	0.245403	1.67077	0.733314	0.246851	0.515419	0.379325
	#4	0.501665	1.52961	0.599392	0.700738	0.403938	0.498045
	#5	1.11047
	Exact P values from two-tailed unpaired t test (arthritis vs control)
			1hr vs control	12hr vs control	3d vs control	33d vs control	63d vs control
			P = 0.7280	P = 0.4016	P = 0.2302	P = 0.5619	P = 0.8529
			no significance	no significance	no significance	no significance	no significance
