# Supplementary material for: Persistent interferon signaling causes sensory neuron plasticity and pain before and during arthritis
Source: Nat Neurosci. 2026 Mar 10;29(5):1095–108. doi: 10.1038/s41593-026-02234-y (PMC13156039; doi:10.1038/s41593-026-02234-y)
Supplement: Supplementary file 17 — Statistical source data. [file 41593_2026_2234_MOESM17_ESM.xlsx]

## Sheet: ExtendedData_Fig.9a
	Ifnar1 mRNA fold changes (knockout effeciency) in DRG from AAV-PHP.S-Cre_GFP
	i.t. Injected Ifnar1-floxed mice, AAV-PHP.S-GFP as control
	number/group	Ifnar1fi/fl + GFP	Ifnar1fi/fl + Cre_GFP
	#1	0.84889	0.534093
	#2	1.27098	0.463745
	#3	0.880134	0.246283
	Exact P values from two-tailed unpaired t test (Cre_GFP vs GFP)
	P = 0.0221
	*

## Sheet: ExtendedData_Fig.9b
	2g von frey test (shaking numbers) in neuronal knockout of Ifnar1 by intrathecal injection of AAV-PHP.s-Cre virus into Ifnar1fl/fl mice, animals received AAV-PHP.s-GFP virus were used as controls
	Number/group	BL				Day 2				Day 9				Day 32
		IFNAR1-floxed + AAV-PHP.s-GFP		IFNAR1-floxed + AAV-PHP.s-Cre		IFNAR1-floxed + AAV-PHP.s-GFP		IFNAR1-floxed + AAV-PHP.s-Cre		IFNAR1-floxed + AAV-PHP.s-GFP		IFNAR1-floxed + AAV-PHP.s-Cre		IFNAR1-floxed + AAV-PHP.s-GFP		IFNAR1-floxed + AAV-PHP.s-Cre
		Con	RA	Con	RA	Con	RA	Con	RA	Con	RA	Con	RA	Con	RA	Con	RA
	#1	1	1	0.5	1	2	5	2.5	0	1	4	1	0.5	0	4	0	0
	#2	1.5	0	0	1.5	1.5	4.5	0	1.5	1	3	0	1	2	3	0	0
	#3	0.5	1	1	0	1	3	1	1	1	3.5	1	1	2	3.5	2.5	1.5
	#4	0.5	0.5	0	1.5	2	3.5	0	1.5	1.5	3.5	1	1	1.5	5	1	1.5
	#5	0.5	1.5	2	0.5	0.5	3.5	0	1	1	5	0	1.5	0.5	3.5	0	2.5
	#6	0.5	0.5	1.5	0.5	0	4	1	0	1	5	0.5	1.5	1	4	0.5	1
	#7	0	0	0	1	1.5	3.5	0	0.5	1	3.5	1	0	0	3.5	0.5	0
		Adjusted P value from Kruskal-Wallis test followed by Dunn's multiple comparisons test (Ifnar1-flox + AAV-GFP)
		BL (control) vs BL (Arthritis)	adj P > 0.9999	no significance
		D2 (control) vs D2 (Arthritis)	adj P = 0.0267	*
		D9 (control) vs D9 (Arthritis)	adj P = 0.0144	*
		D32 (control) vs D32 (Arthritis)	adj P = 0.0082	**
		Adjusted P value from Kruskal-Wallis test followed by Dunn's multiple comparisons test (Ifnar1-flox + AAV-Cre_GFP)
		BL (control) vs BL (Arthritis)	adj P > 0.9999	no significance
		D2 (control) vs D2 (Arthritis)	adj P > 0.9999	no significance
		D9 (control) vs D9 (Arthritis)	adj P > 0.9999	no significance
		D32 (control) vs D32 (Arthritis)	adj P > 0.9999	no significance

## Sheet: ExtendedData_Fig.9c
	Ifnar1 mRNA fold changes (knockout effeciency) in DRG from AAV-PHP.S-CRISPR-gRNA-Ifnar1-Cre_GFP
	i.t. Injected Cas9 mice, AAV-PHP.S-Cre-GFP as control
	number/group	Cas9 + Cre	Cas9 + gRNA
	#1	1.18084	0.449676
	#2	0.872401	0.612876
	#3	0.946764	0.766595
	Exact P values from two-tailed unpaired t test (Cre_GFP vs GFP)
	P = 0.0402
	*

## Sheet: ExtendedData_Fig.9d
	Mechanical allodynia of von Frey test in neuronal knockout of Ifnar1 by intrathecal injection of AAV-PHP.S-gRNA virus into Cas9 mice, animals received AAV-PHP.s-Cre_GFP virus were used as controls
	Number/group	BL				Day 2				Day 9				Day 32
		Cas9 + AAV-PHP.s-Cre_GFP		Cas9 + AAV-PHP.s-gRNA		Cas9 + AAV-PHP.s-Cre_GFP		Cas9 + AAV-PHP.s-gRNA		Cas9 + AAV-PHP.s-Cre_GFP		Cas9 + AAV-PHP.s-gRNA		Cas9 + AAV-PHP.s-Cre_GFP		Cas9 + AAV-PHP.s-gRNA
		Con	RA	Con	RA	Con	RA	Con	RA	Con	RA	Con	RA	Con	RA	Con	RA
	#1	1.73	1.185	1.785	1.785	0.98	0.44	1.66	1.455	0.925	0.49	2	1.57	1.22	0.49	2	1.66
	#2	1.55	1.455	1.005	1.395	1.73	0.365	1.1	1.27	1.73	0.53	1.57	1.785	2	0.26	1.57	1.395
	#3	1.785	2	2	2	2	0.45	1.655	1.34	2	0.44	2	1.945	2	0.615	1.66	1.61
	#4	1.57	1.785	1.55	1.66	1.785	0.41	1.455	1.455	1.73	0.305	1.57	1.235	1.785	0.49	1.785	1.785
	#5	1.185	2	1.73	1.44	1.21	0.55	1.46	1.57	2	0.615	0.88	2	1.44	0.615	1.785	1.785
	#6	2	1.11	2	1.16	1.785	0.41	2	1.035	2	0.4	1.73	1.61	1.785	0.44	2	1.1
	#7			1.395				1.185				1.185				1.24
		Adjusted P value from Kruskal-Wallis test followed by Dunn's multiple comparisons test (Cas9 + AAV-PHP.S-Cre_GFP)
		BL (control) vs BL (Arthritis)	adj P > 0.9999	no significance
		D2 (control) vs D2 (Arthritis)	adj P = 0.0103	*
		D9 (control) vs D9 (Arthritis)	adj P = 0.0046	**
		D32 (control) vs D32 (Arthritis)	adj P = 0.0106	*
		Adjusted P value from Kruskal-Wallis test followed by Dunn's multiple comparisons test (Cas9 + AAV-PHP.S-gRNA)
		BL (control) vs BL (Arthritis)	adj P > 0.9999	no significance
		D2 (control) vs D2 (Arthritis)	adj P > 0.9999	no significance
		D9 (control) vs D9 (Arthritis)	adj P > 0.9999	no significance
		D32 (control) vs D32 (Arthritis)	adj P > 0.9999	no significance
	Squeeze test (shaking numbers) in neuronal knockout of Ifnar1 by intrathecal injection of AAV-PHP.S-gRNA virus into Cas9 mice, animals received AAV-PHP.s-Cre_GFP virus were used as controls
	Number/group	BL				Day 2				Day 9				Day 32
		Cas9 + AAV-PHP.s-Cre_GFP		Cas9 + AAV-PHP.s-gRNA		Cas9 + AAV-PHP.s-Cre_GFP		Cas9 + AAV-PHP.s-gRNA		Cas9 + AAV-PHP.s-Cre_GFP		Cas9 + AAV-PHP.s-gRNA		Cas9 + AAV-PHP.s-Cre_GFP		Cas9 + AAV-PHP.s-gRNA
		Con	RA	Con	RA	Con	RA	Con	RA	Con	RA	Con	RA	Con	RA	Con	RA
	#1	3	3	2	3	3	23	3	6	4	19	6	3	4	18	4	5
	#2	4	6	4	4	3	21	5	5	5	15	7	4	3	17	5	4
	#3	4	2	3	1	4	17	6	3	2	18	5	7	5	16	5	2
	#4	4	2	2	4	6	18	4	4	3	18	6	7	6	17	5	4
	#5	3	4	1	2	2	16	4	6	4	19	5	5	3	20	4	4
	#6	5	4	2	2	6	19	5	4	3	17	4	6	4	19	4	5
	#7			3				4				4				6
		Adjusted P value from Kruskal-Wallis test followed by Dunn's multiple comparisons test (Cas9 + AAV-PHP.S-Cre_GFP)
		BL (control) vs BL (Arthritis)	adj P > 0.9999	no significance
		D2 (control) vs D2 (Arthritis)	adj P = 0.0072	**
		D9 (control) vs D9 (Arthritis)	adj P = 0.0072	**
		D32 (control) vs D32 (Arthritis)	adj P = 0.0394	*
		Adjusted P value from Kruskal-Wallis test followed by Dunn's multiple comparisons test (Cas9 + AAV-PHP.S-gRNA)
		BL (control) vs BL (Arthritis)	adj P > 0.9999	no significance
		D2 (control) vs D2 (Arthritis)	adj P > 0.9999	no significance
		D9 (control) vs D9 (Arthritis)	adj P > 0.9999	no significance
		D32 (control) vs D32 (Arthritis)	adj P > 0.9999	no significance
	2g von frey test (shaking numbers) in neuronal knockout of Ifnar1 by intrathecal injection of AAV-PHP.S-gRNA virus into Cas9 mice, animals received AAV-PHP.s-Cre_GFP virus were used as controls
	Number/group	BL				Day 2				Day 9				Day 32
		Cas9 + AAV-PHP.s-Cre_GFP		Cas9 + AAV-PHP.s-gRNA		Cas9 + AAV-PHP.s-Cre_GFP		Cas9 + AAV-PHP.s-gRNA		Cas9 + AAV-PHP.s-Cre_GFP		Cas9 + AAV-PHP.s-gRNA		Cas9 + AAV-PHP.s-Cre_GFP		Cas9 + AAV-PHP.s-gRNA
		Con	RA	Con	RA	Con	RA	Con	RA	Con	RA	Con	RA	Con	RA	Con	RA
	#1	1.5	0.5	1	1	0.5	4.5	1	1	2	3	1	1	1.5	5.5	0.5	1
	#2	0	1	1.5	0.5	0	6	1	1	0.5	4	0.5	1.5	0	5.5	0	1
	#3	0	0.5	1	1	1	4.5	1	1.5	1	4.5	1	1	0.5	5	1	0.5
	#4	1	0.5	1	1.5	1	3.5	1.5	1.5	1.5	4	0.5	1	0.5	3.5	1	0.5
	#5	0.5	1.5	1.5	0	1	5	0.5	1	2	3.5	0.5	1	2.5	5	0.5	1
	#6	1	1.5	0	1	2.5	4	0.5	0.5	1	4	0.5	0.5	2	4	0	0.5
	#7			1.5				2				1.5				2
		Adjusted P value from Kruskal-Wallis test followed by Dunn's multiple comparisons test (Cas9 + AAV-PHP.S-Cre_GFP)
		BL (control) vs BL (Arthritis)	adj P > 0.9999	no significance
		D2 (control) vs D2 (Arthritis)	adj P = 0.0056	**
		D9 (control) vs D9 (Arthritis)	adj P = 0.1721	no significance
		D32 (control) vs D32 (Arthritis)	adj P = 0.0064	**
		Adjusted P value from Kruskal-Wallis test followed by Dunn's multiple comparisons test (Cas9 + AAV-PHP.S-gRNA)
		BL (control) vs BL (Arthritis)	adj P > 0.9999	no significance
		D2 (control) vs D2 (Arthritis)	adj P > 0.9999	no significance
		D9 (control) vs D9 (Arthritis)	adj P > 0.9999	no significance
		D32 (control) vs D32 (Arthritis)	adj P > 0.9999	no significance

## Sheet: ExtendedData_Fig.9e
	Current clamp recording parameters of input resistance for cultured
	DRG neurons with no treatment (Control) and IFNa stimulation
	number/group	control	IFN
	#1	590	921.583
	#2	535	670.333
	#3	201.76	733.333
	#4	1396.5	674.167
	#5	498.333	625.833
	#6	127.15	806.05
	#7	325.5	897.233
	#8	1050.4	1100.63		Exact P values from two-tailed unpaired t test (IFN vs control)
	#9	206.217	416.15		P = 0.2167
	#10	582.233			no significance
	#11	835.333
	Current clamp recording parameters of action potential threshold for cultured
	DRG neurons with no treatment (Control) and IFNa stimulation
	number/group	control	IFN
	#1	-7.73315	15.979
	#2	-13.8855	-22.1802
	#3	-15.155	-8.43506
	#4	-17.4927	-14.9353
	#5	-21.3562	-15.1245
	#6	-4.6936	-13.269
	#7	-16.0217	-2.23389
	#8	1.66016	-11.0779		Exact P values from two-tailed unpaired t test (IFN vs control)
	#9	-24.4751	-9.76562		P = 0.2004
	#10	-22.7722			no significance
	#11	-18.866
	Current clamp recording parameters of resting membrane potential for cultured
	DRG neurons with no treatment (Control) and IFNa stimulation
	number/group	control	IFN
	#1	-53	-45
	#2	-40	-48
	#3	-52	-40
	#4	-54	-52
	#5	-47	-44
	#6	-55	-45.7
	#7	-45	-58
	#8	-44.6	-43.5		Exact P values from two-tailed unpaired t test (IFN vs control)
	#9	-55.7	-48.2		P = 0.4636
	#10	-51.4			no significance
	#11	-41.3
	Current clamp recording parameters of soma diameter for cultured
	DRG neurons with no treatment (Control) and IFNa stimulation
	number/group	control	IFN
	#1	18.9	17.6
	#2	22.21	21.5
	#3	19.6	16.1
	#4	21.597	19.692
	#5	25.195	19.43
	#6	22.648	19.593
	#7	17.798	18.634
	#8	19.256	17.141		Exact P values from two-tailed unpaired t test (IFN vs control)
	#9	23.515	18.333		P = 0.0585
	#10	19.454			no significance
	#11	17.002

## Sheet: ExtendedData_Fig.9f
	Current clamp recording parameters of input resistance for cultured
	DRG neurons withreated with IFNa + vehicle or IFNa + eFT508 (MNK1/2 inhibitor)
	number/group	IFNa + veh	IFNa + eFT508
	#1	682.333	321.333
	#2	1604	246
	#3	570	385.333
	#4	550	1643.33
	#5	783.333	516
	#6	961.667	753.333
	#7	736	1000
	#8	345	478.333
	#9	821.45	984.667
	#10	680	913.333
	#11	1026	430.167		Exact P values from two-tailed unpaired t test (eFT508 vs veh)
	#12	445	511.667		P = 0.1426
	#13	752	476.667		no significance
	#14	1500	141.3
	#15		301.667
	Current clamp recording parameters of action potential threshold for cultured
	DRG neurons withreated with IFNa + vehicle or IFNa + eFT508 (MNK1/2 inhibitor)
	number/group	IFNa + veh	IFNa + eFT508
	#1	-5.26733	-30.6641
	#2	-25.3418	-26.5015
	#3	-29.8706	-22.9065
	#4	-26.8188	-19.4397
	#5	-10.7117	-17.3218
	#6	-7.73926	-10.2783
	#7	-4.29688	-20.8191
	#8	-28.0273	-5.22461
	#9	-17.2302	-31.9702
	#10	-6.64673	-21.2158
	#11	-7.61108	-5.86548
	#12	6.51855	-14.0198		Exact P values from two-tailed unpaired t test (eFT508 vs veh)
	#13	-10.3455	-21.9788		P = 0.1107
	#14	-10.7666	-30.7007		no significance
	#15		-8.6853
	Current clamp recording parameters of resting membrane potential for cultured
	DRG neurons withreated with IFNa + vehicle or IFNa + eFT508 (MNK1/2 inhibitor)
	number/group	IFNa + veh	IFNa + eFT508
	#1	-40.9	-54.3
	#2	-44.1	-42.5
	#3		-57.8
	#4	-56.6	-48.9
	#5	-44	-42.8
	#6	-53.4	-47.1
	#7	-51.3	-56.6
	#8	-52.2	-59.9
	#9	-40.4	-40
	#10	-48	-53.5
	#11	-53.2	-45.7
	#12	-62	-42.8		Exact P values from two-tailed unpaired t test (eFT508 vs veh)
	#13	-43.4	-48.9		P = 0.8327
	#14	-40.3	-52.7		no significance
	#15		-41.3
	Current clamp recording parameters of soma diameter for cultured
	DRG neurons withreated with IFNa + vehicle or IFNa + eFT508 (MNK1/2 inhibitor)
	number/group	IFNa + veh	IFNa + eFT508
	#1	22.284	25.52
	#2	14.378	17.704
	#3	17.659	16.722
	#4	16.443	15.69
	#5	19.835	17.37
	#6	20.104	17.564
	#7	21.603	19.932
	#8	19.623	19.466
	#9	15.269	16.565
	#10	19.979	18.091
	#11	21.046	19.775		Exact P values from two-tailed unpaired t test (eFT508 vs veh)
	#12	19.0009	20.893		P = 0.5365
	#13	19.29	20.286		no significance
	#14	16.078	21.397
	#15		23.328

## Sheet: ExtendedData_Fig.9g
	HE score of Synovitis in Balb/c RA mice with IFANR1 Ab treatment
	Number/group	Control	Arthritis	Arthritis + IFNAR1 Ab
	#1	0	0	0
	#2	0	0	0
	#3	0	0	0		Kruskal-Wallis test (P = 0.0180)
	#4	0	1	0		followed by Dunn's multiple comparisons test
	#5	0	1	0		control vs arthritis	adj P = 0.0340	*
	#6	0	1			control vs arthritis+IFNAR1 Ab	adj P > 0.9999	no significance
	#7		3
	HE score of cartilage destruction in Balb/c RA mice with IFANR1 Ab treatment
	Number/group	Control	Arthritis	Arthritis + IFNAR1 Ab
	#1	0	0	0
	#2	0	0	0
	#3	0	1	0
	#4	0	1	1		Kruskal-Wallis test (P = 0.0523)
	#5	0	0	0		followed by Dunn's multiple comparisons test
	#6	0	1			control vs arthritis	adj P = 0.0517	no significance
	#7		1			control vs arthritis+IFNAR1 Ab	adj P = 0.9472	no significance
