# Supplementary material for: Persistent interferon signaling causes sensory neuron plasticity and pain before and during arthritis
Source: Nat Neurosci. 2026 Mar 10;29(5):1095–108. doi: 10.1038/s41593-026-02234-y (PMC13156039; doi:10.1038/s41593-026-02234-y)
Supplement: Supplementary file 18 — Statistical source data. [file 41593_2026_2234_MOESM18_ESM.xlsx]

## Sheet: ExtendedData_Fig.10a
	Mechanical allodynia of von frey test in C57/BL 6N RA mice with IFNAR1 mAb or isotype treatment at different time points
	number/group	Arthritis + isotype													Arthritis + IFNAR1 Ab
		day 0	day 0.5	day 1.5	day 2.5	day 3.5	day 22.5	day 23.5	day 24.5	day 25.5	day 45.5	day 46.5	day 47.5	day 48.5	day 0	day 0.5	day 1.5	day 2.5	day 3.5	day 22.5	day 23.5	day 24.5	day 25.5	day 45.5	day 46.5	day 47.5	day 48.5
	#1	1.8625	0.37	0.53	0.36	0.36	0.4	0.455	0.45	0.5	0.49	0.46	0.46	0.46	1.47	1.11	1.66	1.11	0.605	1.785	1.44	1.28	0.37	1.73	1.255	0.93	0.515
	#2	1.2825	0.4	0.4	0.63	0.27	0.31	0.41	0.36	0.4	0.53	0.41	0.49	0.4	1.865	1.16	1.515	0.845	0.615	1.395	1.455	1.11	0.44	1.66	1.39	1.185	0.55
	#3	1.425	0.46	0.49	0.49	0.545	0.58	0.545	0.36	0.53	0.49	0.45	0.435	0.45	1.58	1.395	1.525	0.795	0.605	1.94	1.465	0.605	0.285	1.455	1.455	0.88	0.585
	#4	1.61	0.305	0.355	0.44	0.44	0.47	0.36	0.445	0.4	0.44	0.54	0.41	0.4	2	1.065	1.38	1.15	0.4	1.28	1.185	1.1	0.47	1.185	1.28	1.05	0.45
	#5	2	0.4	0.4	0.4	0.4	0.32	0.305	0.36	0.355	0.445	0.305	0.35	0.44	1.38	2	2	1.57	0.355	1.785	1.55	1.53	0.37	1.73	1.88	1.32	0.53
	#6	2	0.415	0.395	0.41	0.4	0.4	0.41	0.4	0.4	0.355	0.44	0.445	0.46	1.73	1.55	1.22	1.21	0.36	1.28	1.1	0.99	0.36	1.53	1.45	1.32	0.44
	Drug delivery 1hr prior to animal model (antibody cocktail)
	Kruskal-Wallis test (P < 0.0001)
	followed by Dunn's multiple comparisons test
	day0.5 isotope vs IFNAR1 Ab	adj P = 0.0041	**
	day1.5 isotope vs IFNAR1 Ab	adj P = 0.0018	**
	day2.5 isotope vs IFNAR1 Ab	adj P = 0.1198	no significance
	day3.5 isotope vs IFNAR1 Ab	adj P > 0.9999	no significance
	Drug delivery on day 22
	Kruskal-Wallis test (P < 0.0001)
	followed by Dunn's multiple comparisons test
	day22.5 isotope vs IFNAR1 Ab	adj P = 0.0029	**
	day23.5 isotope vs IFNAR1 Ab	adj P = 0.0169	*
	day24.5 isotope vs IFNAR1 Ab	adj P = 0.0308	*
	day25.5 isotope vs IFNAR1 Ab	adj P > 0.9999	no significance
	Drug delivery on day 45
	Kruskal-Wallis test (P < 0.0001)
	followed by Dunn's multiple comparisons test
	day45.5 isotope vs IFNAR1 Ab	adj P = 0.0040	**
	day46.5 isotope vs IFNAR1 Ab	adj P = 0.0031	**
	day47.5 isotope vs IFNAR1 Ab	adj P = 0.0213	*
	day48.5 isotope vs IFNAR1 Ab	adj P = 0.7882	no significance

## Sheet: ExtendedData_Fig.10b
	Clinical score of joint inflammation in C57BL/6N RA mice with treatment of IFNAR1 Ab (40 mg/kg, i.p.) as compared to isotype IgG1 administered prior to cartilage autoantibodies
	number/group
		day 0	day 3	day 5	day 8	day 10	day 12	day 15	day 17	day 22	day 30	day 37	day 45	day 0	day 3	day 5	day 8	day 10	day 12	day 15	day 17	day 22	day 30	day 37	day 45
	#1	0	0	0	7	19	14	9	5	0	0	0	0	0	0	0	2.5	7.5	7	5	0	0	0	0	0
	#2	0	0	0	0	0	0	0	0	0	0	0	0	0	0	0	0	0	1	0	0	0	0	0	0
	#3	0	0	0	12	18.5	12	10.5	6	0	0	0	0	0	0	0	17.5	25	23	18	10	0	0	0	0
	#4	0	0	0	7.5	11	12	10	5	0	0	0	0	0	0	0	0	6	4	2	2	0	0	0	0
	#5	0	0	0	0	1	0	0	0	0	0	0	0

## Sheet: ExtendedData_Fig.10c
	Mechanical allodynia in arthritis mice with peak inflammation treated by IFNAR1 Ab treatment (on day 12) or isotype
	number/group		Arthritis + isotype					Arthritis + IFNAR1 Ab
		BL	day 11.5	day 12.5	day 13.5	day 14.5	BL	day 11.5	day 12.5	day 13.5	day 14.5
	#1	1.61	0.47	0.54	0.41	0.4	2	0.355	1.28	1.185	0.49
	#2	2	0.315	0.305	0.35	0.44	1.38	0.305	1.785	1.55	0.44
	#3	1.445	0.44	0.36	0.445	0.4	1.55	0.26	1.185	1.28	0.36
	#4	0.99	0.445	0.305	0.36	0.355	1.73	0.37	1.73	1.88	0.44
	Drug delivery on day 12
	Kruskal-Wallis test (P = 0.0056)
	followed by Dunn's multiple comparisons test
	day12.5 isotope vs IFNAR1 Ab	adj P = 0.0128	*
	day13.5 isotope vs IFNAR1 Ab	adj P = 0.0421	*
	day14.5 isotope vs IFNAR1 Ab	adj P > 0.9999	no significance

## Sheet: ExtendedData_Fig.10d
										Mechanical allodynia in C57BL/6N RA mice with TYK2 inhibitor treatment (twice daily from day 13 to day 21)
	number/group	Arthrtis (+vehicle)													Arthrtis + TY2 inhibitor (DIB)
		Day 0	Day 11	Day 13	Day 14	Day 15	Day 16	Day 17	Day 18	Day 19	Day 20	Day 21	Day 22	Day 23	Day 0	Day 11	Day 13	Day 14	Day 15	Day 16	Day 17	Day 18	Day 19	Day 20	Day 21	Day 22	Day 23
	#1	1.5025	0.335	0.4	0.525	0.4	0.45	0.47	0.305	0.355	0.505	0.45	0.355	0.41	1.5625	0.35	0.7	1.55	1.945	1.31	2	1.385	1.34	2
	#2	1.655	0.32	0.45	0.35	0.41	0.37	0.525	0.36	0.41	0.35	0.45	0.41	0.26	1.4375	0.4	0.835	0.835	1.06	1.255	1.035	0.805	0.88	0.95	0.95	1.155	0.4
	#3	1.3475	0.31	0.34	0.31	0.395	0.45	0.305	0.27	0.4	0.54	0.5	0.46	0.41	1.67	0.36	0.975	0.96	1.28	1.005	0.835	1.28	1.515	1.205	0.99	1.1	0.365
	#4	1.745	0.45	0.4	0.4	0.44	0.5	0.45	0.44	0.53	0.44	0.49	0.41	0.55	1.5325	0.41	0.93	1.265	0.99	0.91	1.61	0.93	2	2	1.55	1.555	0.58
	#5	1.5125	0.36	0.31	0.3	0.45	0.46	0.5	0.53	0.49	0.44	0.44	0.305	0.35	1.3325	0.4	0.665	0.865	0.875	1.34	0.975	1.73	0.88	1.21	1.155	0.68	0.545
	#6	1.58	0.4	0.41	0.42	0.45	0.32	0.5	0.44	0.54					1.7575	0.4	0.975	1.065	0.76	1.155	1.135	1.4	1.185	2	2	1.255	0.49
										Shaking number of 2g von Frey test in C57BL/6N RA mice with TYK2 inhibitor treatment (twice daily from day 13 to day 21)
	number/group	Arthrtis (+vehicle)													Arthrtis + TY2 inhibitor (DIB)
		Day 0	Day 11	Day 13	Day 14	Day 15	Day 16	Day 17	Day 18	Day 19	Day 20	Day 21	Day 22	Day 23	Day 0	Day 11	Day 13	Day 14	Day 15	Day 16	Day 17	Day 18	Day 19	Day 20	Day 21	Day 22	Day 23
	#1	1	4	4	4	4	4	3.5	3.5	3.5	3.5	3	3.5	3.5	1	4	2.5	1.5	1	1.5	0	1	0	0
	#2	1.5	4	4	4.5	3.5	5.5	4	3.5	4.5	4	3.5	4.5	3.5	1	4	2.5	2	1.5	1	0.5	0.5	1	0.5	1	2	3.5
	#3	1.5	3.5	4	3	3.5	3	4.5	3.5	4.5	3	3.5	3.5	3.5	1.5	3.5	2	1	2	1	2	1.5	1	2	0.5	0.5	3.5
	#4	0	3	3.5	3	3.5	3	3	3	3	3	3	4	3.5	0.5	6.5	2	1.5	1	1.5	2	0.5	1.5	2	0	1	2.5
	#5	1	5	3.5	4.5	3.5	4	3	4.5	3	3.5	4	3.5	4	1.5	5	3	2.5	1.5	2	1.5	2	0.5	0.5	2	2	4.5
	#6	1.5	4	3.5	3.5	4	4	4.5	3.5	4					1	3.5	2	2	1.5	1.5	1	2	1	1.5	0.5	1	3
	Mechanical allodynia (von Frey filaments test)										Shaking number (2g von Frey)
	Multiple Mann-Whitney test, correct multiple comparisons using the Holm-Šídák method, alpha = 0.05										Multiple Mann-Whitney test, correct multiple comparisons using the Holm-Šídák method, alpha = 0.05
	Days	Below threshold	Adj P Value								Days	Below threshold	Adj P Value
	0	No	>0.999999								0	No	0.951052
	11	No	0.658271								11	No	0.951052
	13	Yes	0.027776								13	Yes	0.027776
	14	Yes	0.027776								14	Yes	0.027776
	15	Yes	0.027776								15	Yes	0.027776
	16	Yes	0.027776								16	Yes	0.027776
	17	Yes	0.027776								17	Yes	0.027776
	18	Yes	0.027776								18	Yes	0.027776
	19	Yes	0.027776								19	Yes	0.027776
	20	Yes	0.027776								20	Yes	0.027776
	21	Yes	0.039058								21	Yes	0.039058
	22	Yes	0.039058								22	Yes	0.039058
	23	No	0.658271								23	No	0.951052

## Sheet: ExtendedData_Fig.10e
	Mechanical allodynia of von frey test in C57BL/6N RA mice with MNK1/2 inhibitor treatment
			Arthritis
	Number /group	BL	pretreatment	1.5hr post-treatment	24hr post-treatment
	#1	1.32	0.54	1.065	0.45
	#2	2	0.58	2	0.355
	#3	2	0.365	1.73	0.355
	#4	1.57	0.35	1.595	0.45
	#5	2	0.65	2	0.55
	#6	1.75	0.645	1.49	0.63		Kruskal-Wallis test (P < 0.0001)
	#7	1.57	0.305	1.395	0.49		followed by Dunn's multiple comparisons test
	#8	1.35	0.49	1.55	0.635		BL vs Arthritis	adj P = 0.0004	***
	#9	1.32	0.45	1.255	0.42		Arthritis vs 1.5hr post eTF508	adj P = 0.0009	***
	#10	1.78	0.58	2	0.41		Arthritis vs 24hr post eTF508	adj P > 0.9999	no significance
	Shaking numbers of 2g vf test in C57BL/6N RA mice with MNK1/2 inhibitor treatment
			Arthritis
	Number /group	BL	pretreatment	1.5hr post-treatment	24hr post-treatment
	#1	1	4	0.5	3.5
	#2	0	4.5	0	4
	#3	0.5	4	0.5	4
	#4	1	3	0.5	3
	#5	0.5	3.5	0.5	3.5
	#6	1	4	0.5	3.5		Kruskal-Wallis test (P < 0.0001)
	#7	1.5	3.5	1	3.5		followed by Dunn's multiple comparisons test
	#8	0	3	0	3.5		BL vs Arthritis	adj P = 0.0009	***
	#9	0.5	3.5	0	4		Arthritis vs 1.5hr post eTF508	adj P < 0.0001	***
	#10	1	3.5	0.5	3		Arthritis vs 24hr post eTF508	adj P > 0.9999	no significance

## Sheet: ExtendedData_Fig.10f
	Mechanical allodynia of von frey test in C57BL/6N RA mice with 4EGI treatment
			Arthritis
	Number /group	BL	pretreatment	1.5hr post-treatment	24hr post-treatment
	#1	1.57	0.315	1.55	0.45		Kruskal-Wallis test (P = 0.0013)
	#2	1.32	0.315	1.075	0.36		followed by Dunn's multiple comparisons test
	#3	1.55	0.4	1.065	0.4		BL vs Arthritis	adj P = 0.0016	***
	#4	1.21	0.315	1.005	0.4		Arthritis vs 1.5hr post 4EGI	adj P = 0.0143	*
	#5	2	0.4	1.945	0.41		Arthritis vs 24hr post 4EGI	adj P > 0.9999	no significance
	Shaking numbers of 2g vf test in C57BL/6N RA mice with 4EGI treatment
			Arthritis
	Number /group	BL	pretreatment	1.5hr post-treatment	24hr post-treatment
	#1	1.5	4	1.5	4		Kruskal-Wallis test (P = 0.0015)
	#2	1	3.5	1.5	4		followed by Dunn's multiple comparisons test
	#3	0.5	4.5	1	3		BL vs Arthritis	adj P = 0.0036	**
	#4	1.5	3.5	2.5	3.5		Arthritis vs 1.5hr post 4EGI	adj P = 0.0400	**
	#5	0	3.5	1.5	3.5		Arthritis vs 24hr post 4EGI	adj P > 0.9999	no significance
